# Supplementary material for: Macrophage metabolic reprogramming during dietary stress influences adult body size in Drosophila
Source: EMBO Rep. 2025 Sep 9;26(22):5397–430. doi: 10.1038/s44319-025-00574-7 (PMC12635341; doi:10.1038/s44319-025-00574-7)
Supplement: Supplementary file 3 — Source data Fig. 1 [file 44319_2025_574_MOESM3_ESM.zip]

Archive with 62 entries (55 files):
- Fig. 1/
- __MACOSX/._Fig. 1
- Fig. 1/Fig. 1 h-h''/
- __MACOSX/Fig. 1/._Fig. 1 h-h''
- Fig. 1/.DS_Store
- __MACOSX/Fig. 1/._.DS_Store
- Fig. 1/Fig. 1 g-g''/
- __MACOSX/Fig. 1/._Fig. 1 g-g''
- Fig. 1/Fig. 1.xlsx
- __MACOSX/Fig. 1/._Fig. 1.xlsx
- Fig. 1/Fig. 1 j-j''/
- __MACOSX/Fig. 1/._Fig. 1 j-j''
- Fig. 1/Fig. 1 e-e''/
- __MACOSX/Fig. 1/._Fig. 1 e-e''
- Fig. 1/Fig. 1 a'-c'/
- __MACOSX/Fig. 1/._Fig. 1 a'-c'
- Fig. 1/Fig. 1 a-c/
- __MACOSX/Fig. 1/._Fig. 1 a-c
- Fig. 1/Fig. 1 h-h''/.DS_Store
- __MACOSX/Fig. 1/Fig. 1 h-h''/._.DS_Store
- Fig. 1/Fig. 1 h-h''/4hr.HSD_phagocytosis.tif
- __MACOSX/Fig. 1/Fig. 1 h-h''/._4hr.HSD_phagocytosis.tif
- Fig. 1/Fig. 1 h-h''/RF_phagocytosis.tif
- __MACOSX/Fig. 1/Fig. 1 h-h''/._RF_phagocytosis.tif
- Fig. 1/Fig. 1 h-h''/Ct.HSD_phagocytosis.tif
- __MACOSX/Fig. 1/Fig. 1 h-h''/._Ct.HSD_phagocytosis.tif
- Fig. 1/Fig. 1 g-g''/.DS_Store
- __MACOSX/Fig. 1/Fig. 1 g-g''/._.DS_Store
- Fig. 1/Fig. 1 g-g''/4hr.HSD_lipids.tif
- __MACOSX/Fig. 1/Fig. 1 g-g''/._4hr.HSD_lipids.tif
- Fig. 1/Fig. 1 g-g''/Ct.HSD_lipids.tif
- __MACOSX/Fig. 1/Fig. 1 g-g''/._Ct.HSD_lipids.tif
- Fig. 1/Fig. 1 g-g''/RF_lipids.tif
- __MACOSX/Fig. 1/Fig. 1 g-g''/._RF_lipids.tif
- Fig. 1/Fig. 1 j-j''/Ct.HSD_phalloidin.tif
- __MACOSX/Fig. 1/Fig. 1 j-j''/._Ct.HSD_phalloidin.tif
- Fig. 1/Fig. 1 j-j''/4hr.HSD_phalloidin.tif
- __MACOSX/Fig. 1/Fig. 1 j-j''/._4hr.HSD_phalloidin.tif
- Fig. 1/Fig. 1 j-j''/RF_phalloidin.tif
- __MACOSX/Fig. 1/Fig. 1 j-j''/._RF_phalloidin.tif
- Fig. 1/Fig. 1 e-e''/.DS_Store
- __MACOSX/Fig. 1/Fig. 1 e-e''/._.DS_Store
- Fig. 1/Fig. 1 e-e''/4hr.HSD_ROS.tif
- __MACOSX/Fig. 1/Fig. 1 e-e''/._4hr.HSD_ROS.tif
- Fig. 1/Fig. 1 e-e''/RF_ROS.tif
- __MACOSX/Fig. 1/Fig. 1 e-e''/._RF_ROS.tif
- Fig. 1/Fig. 1 e-e''/Ct.HSD_ROS.tif
- __MACOSX/Fig. 1/Fig. 1 e-e''/._Ct.HSD_ROS.tif
- Fig. 1/Fig. 1 a'-c'/.DS_Store
- __MACOSX/Fig. 1/Fig. 1 a'-c'/._.DS_Store
- Fig. 1/Fig. 1 a'-c'/4hr.HSD_bleeds.tif
- __MACOSX/Fig. 1/Fig. 1 a'-c'/._4hr.HSD_bleeds.tif
- Fig. 1/Fig. 1 a'-c'/RF_bleeds.tif
- __MACOSX/Fig. 1/Fig. 1 a'-c'/._RF_bleeds.tif
- Fig. 1/Fig. 1 a'-c'/Ct.HSD_bleeds.tif
- __MACOSX/Fig. 1/Fig. 1 a'-c'/._Ct.HSD_bleeds.tif
- Fig. 1/Fig. 1 a-c/Ct.HSD_Larvae.tif
- __MACOSX/Fig. 1/Fig. 1 a-c/._Ct.HSD_Larvae.tif
- Fig. 1/Fig. 1 a-c/RF_Larvae.tif
- __MACOSX/Fig. 1/Fig. 1 a-c/._RF_Larvae.tif
- Fig. 1/Fig. 1 a-c/4hr.HSD_Larvae .tif
- __MACOSX/Fig. 1/Fig. 1 a-c/._4hr.HSD_Larvae .tif
