# Supplementary material for: Macrophage metabolic reprogramming during dietary stress influences adult body size in Drosophila
Source: EMBO Rep. 2025 Sep 9;26(22):5397–430. doi: 10.1038/s44319-025-00574-7 (PMC12635341; doi:10.1038/s44319-025-00574-7)
Supplement: Supplementary file 3 — Source data Fig. 1 [file 44319_2025_574_MOESM3_ESM.zip › Fig. 1/Fig. 1.xlsx]

## Sheet: Fig. 1d
		Hml+				Hml-
		RF	4hr. HSD	Ct. HSD		RF	4hr. HSD	Ct. HSD
		168.803	175.618	138.922		41.9386	51.3748	41.9386
		169.851	176.666	141.019		42.9871	51.899	43.5113
		174.045	161.464	142.591		45.6082	42.9871	45.084
		157.794	164.609	138.397		36.6963	44.5598	41.4144
		161.988	157.27	141.543		38.7932	40.3659	44.0355
		168.279	154.649	140.494		42.4628	38.7932	42.9871
		173.521	159.891	144.164		45.084	41.9386	46.1325
		184.006	159.891	142.067		50.8506	41.9386	44.5598
		167.23	168.803	141.019		41.9386	47.1809	43.5113
		165.133	178.239	130.534		40.8901	52.9475	35.1236
		186.103	185.054	144.164		51.899	56.6171	46.1325
		175.094	168.803	143.116		46.1325	29.357	45.6082
		190.821	184.006	138.922		54.5202	49.8021	38.269
		174.569	172.997	149.406		45.6082	34.5994	26.7359
		171.948	184.53	144.164		44.0355	47.1809	28.8328
		168.803	176.142	138.922		48.7536	40.8901	27.2601
		177.191	168.279	155.697		38.269	26.2116	37.2205
		182.433	188.2	138.397		23.0662	30.4055	48.7536
		191.345	178.763	126.34		32.5024	47.1809	38.269
		180.86	183.481	144.164		34.5994	55.5687	44.0355
		187.151		130.534		44.0355		29.357
		177.191		138.922		35.6478		34.5994
		171.948		133.155		42.9871		27.2601
		175.618		142.067		45.6082		49.8021
		171.424		130.01		51.899		59.7625
	n=	25	20	25		25	20	25
	Dunnett's multiple comparisons test	Predicted (LS) mean diff.	95.00% CI of diff.	Below threshold?	Summary	Adjusted P Value
	RF:Hml+ vs. 4hr.:Hml+	2.558	-3.669 to 8.785	No	ns	0.7499
	RF:Hml+ vs. Ct.:Hml+	34.98	29.11 to 40.85	Yes	****	<0.0001

## Sheet: Fig. 1f
		Glucose
		RF	4hr. HSD	Ct. HSD
		1.87258	2.13013	1.84378
		2.1256	2.72651	2.70615
		1.30315	2.32834	1.54239
		1.39043	2.21815	1.45653
		1.28001	2.07636	0.90262
	N=	5	5	5
	RF vs 4hr.HSD
	Unpaired t test with Welch's correction
	P value	0.0114
	P value summary	*
	Significantly different (P < 0.05)?	Yes
	One- or two-tailed P value?	Two-tailed
	Welch-corrected t, df	t=3.397, df=7.031
	RF vs Ct.HSD
	Unpaired t test with Welch's correction
	P value	0.7878
	P value summary	ns
	Significantly different (P < 0.05)?	No
	One- or two-tailed P value?	Two-tailed
	Welch-corrected t, df	t=0.2807, df=6.402

## Sheet: Fig. 1i
		TAG
		RF	4hr. HSD	Ct. HSD
		0.574635	0.995738	1.26305
		0.478804	0.546747	0.745734
		0.451686	0.686574	0.829765
		0.560373	1.59607	1.82737
		0.735538	1.34922	1.57192
	N=	5	5	5
	RF vs 4hr.HSD
	Unpaired t test
	P value	0.0476
	P value summary	*
	Significantly different (P < 0.05)?	Yes
	One- or two-tailed P value?	Two-tailed
	t, df	t=2.338, df=8
	RF vs Ct.HSD
	Unpaired t test
	P value	0.0124
	P value summary	*
	Significantly different (P < 0.05)?	Yes
	One- or two-tailed P value?	Two-tailed
	t, df	t=3.209, df=8

## Sheet: Fig. 1k
		ROS
		RF	4hr. HSD	Ct. HSD
		1	1.51951	1.24351
		1	1.1414	1.02046
		1	1.09217	1.05844
		1	0.99964	1.13637
			1.20015
	N=	4	5	4
	RF vs 4hr.HSD
	Unpaired t test
	P value	0.0995
	P value summary	ns
	Significantly different (P < 0.05)?	No
	One- or two-tailed P value?	Two-tailed
	t, df	t=1.898, df=7
	RF vs Ct.HSD
	Unpaired t test
	P value	0.0587
	P value summary	ns
	Significantly different (P < 0.05)?	No
	One- or two-tailed P value?	Two-tailed
	t, df	t=2.329, df=6

## Sheet: Fig. 1l
		Phagocytic index
		RF	4hr. HSD	Ct. HSD
		9.25	6.6875	6.73913
		12.8889	9.88333	8.13514
		11.4643	8.78788	7.125
		14.2778	9.18182	10.4444
		12.8	9.4	8.7
	N=	5	5	5
	Unpaired t test
	P value	0.0108
	P value summary	*
	Significantly different (P < 0.05)?	Yes
	One- or two-tailed P value?	Two-tailed
	t, df	t=3.306, df=8
	Unpaired t test
	P value	0.0065
	P value summary	**
	Significantly different (P < 0.05)?	Yes
	One- or two-tailed P value?	Two-tailed
	t, df	t=3.647, df=8

## Sheet: Fig. 1m
		Filopodia length
		RF	4hr. HSD	Ct. HSD
		2.10123	1.5148	0.926233
		2.08894	1.29984	1.0437
		2.51087	1.54313	1.42663
		1.88071	1.64302	0.747593
		1.71221	1.47502	0.774878
	N=	5	5	5
	Unpaired t test with Welch's correction
	P value	0.0102
	P value summary	*
	Significantly different (P < 0.05)?	Yes
	One- or two-tailed P value?	Two-tailed
	Welch-corrected t, df	t=3.880, df=5.364
	Unpaired t test with Welch's correction
	P value	0.0004
	P value summary	***
	Significantly different (P < 0.05)?	Yes
	One- or two-tailed P value?	Two-tailed
	Welch-corrected t, df	t=5.912, df=7.942

## Sheet: Fig. 1n
		Filopodia number
		RF	4hr. HSD	Ct. HSD
		30.1923	21.32	8.55
		25.0952	16.1364	7.63158
		23.5	18.4211	11.5714
		23.0909	17.4211	11.0714
		26.3158	15.6	8.82353
	N=	5	5	5
	Unpaired t test
	P value	0.0013
	P value summary	**
	Significantly different (P < 0.05)?	Yes
	One- or two-tailed P value?	Two-tailed
	t, df	t=4.824, df=8
	Unpaired t test
	P value	<0.0001
	P value summary	****
	Significantly different (P < 0.05)?	Yes
	One- or two-tailed P value?	Two-tailed
	t, df	t=10.84, df=8
