# Supplementary material for: Macrophage metabolic reprogramming during dietary stress influences adult body size in Drosophila
Source: EMBO Rep. 2025 Sep 9;26(22):5397–430. doi: 10.1038/s44319-025-00574-7 (PMC12635341; doi:10.1038/s44319-025-00574-7)
Supplement: Supplementary file 4 — Source data Fig. 2 [file 44319_2025_574_MOESM4_ESM.zip]

Archive with 6 entries (5 files):
- Fig. 2/
- __MACOSX/._Fig. 2
- Fig. 2/.DS_Store
- __MACOSX/Fig. 2/._.DS_Store
- Fig. 2/Fig. 2.xlsx
- __MACOSX/Fig. 2/._Fig. 2.xlsx
