# Supplementary material for: Macrophage metabolic reprogramming during dietary stress influences adult body size in Drosophila
Source: EMBO Rep. 2025 Sep 9;26(22):5397–430. doi: 10.1038/s44319-025-00574-7 (PMC12635341; doi:10.1038/s44319-025-00574-7)
Supplement: Supplementary file 4 — Source data Fig. 2 [file 44319_2025_574_MOESM4_ESM.zip › Fig. 2/Fig. 2.xlsx]

## Sheet: Fig. 2b
		List of final candidate genes identified from RNAi screen
		S.No.	Gene name	Annotation symbol	Allele name	Body size
		Transcription factor
		1	Ecdysone-induced protein 75B (EIP75B)	CG8127	GLC01418	- -
					JF02257	- -
		RNA Binding protein
		2	Heterogeneous nuclear ribonucleoprotein at 98DE (Hrb98DE)	CG9983	JF01249	- -
					HMS00342	- -
		Mitochondrial function
		3	Parkin (park)	CG10523	GD5543	- - -
					GD5543	- - -
					JF01200	- -
					HMS01651	NE
		Calcium responsive activity
		4	Sarco/endoplasmic reticulum Ca(2+)-ATPase (SERCA)	CG3725	GD436	+ +
					JF01948	+
		5	Calcium/calmodulin-dependent protein kinase II (CaMKII)	CG18069	GD9506	- -
					GL00237	-
		Autophagy
		6	Autophagy-related 13 (Atg13)	CG7331	HMS02028	+
					GD12202	+
		7	Autophagy-related 7 (Atg7)	CG5489	GD11671	- -
					GD11671	- -
					GD11671	NE
		Lipid metabolism
		8	Glycerol-3-phosphate acyltransferase 4 (Gpat4)	CG3209	KK108132	- -
					GD3566	- -
					HMS02556	NE
		9	Lipid storage droplet-2 (Lsd-2)	CG9057	GD14108	++
					HMS00629	+
					HMS01292	+
		10	Oxysterol-binding protein-related protein 8 (Orp8)	CG42668	HMS01223	++
					KK111315	+
					KK108193	NE
		11	Brummer (bmm)	CG5295	JF01946	++
					EY06194	- -
					EY06577	- -
		12	LDL receptor protein 1 (LRP1)	CG33087	HMS02875	- -
					JF01628	-
		13	Sugarbabe (sug)	CG3850	HMC03866	- -
					GD11090	- -
					JF02347	NE
		GPCR pathway
		14	Pyrokinin 2 receptor 1 (PK2-R1)	CG8784	JF03303	++
					GD685	+
		15	Leucine-rich repeat-containing G protein-coupled receptor 3 (Lgr3)	CG31096	JF03217	+
					HMC04196	+
		16	Muscarinic Acetylcholine Receptor, A-type (mAChR-A)	CG4356	JF02725	- -
					GD630	-
		Notch pathway
		17	Notch (N)	CG3936	HMS00001	- -
					GD144	- -
					HMS00009	++
					JF01693	NE
		18	Kuzbanian (kuz)	CG7147	UAS-kuz.DN	+++
					VSH330255	++
					HMS05424	-
		Wnt pathway
		19	Frizzled (fz)	CG17697	JF01481	- -
					GD4614	- -
		20	α-catenin (α-cat)	CG17947	GL00636	- -
					HMS00317	- -
					GD8808	NE
		Hh pathway
		21	Smoothened (smo)	CG11561	GL01472	++
					JF02363	+
					GD577	NE
		Secreted ligands
		22	unpaired 2 (upd2)	CG5988	HMS00901	- -
					HMS00948	- -
		23	Pigment-dispersing factor (Pdf)	CG6496	GD17520	- -
					GD17520	- -
					GD299	NE
		24	CCHamide-2 (CCHa2)	CG14375	KK111272	- -
					HMC04565	- -
		25	Insulin-like peptide 4 (Ilp4)	CG6736	JF01346	++
					HMS02660	+
					HMS00547	NE
		26	Insulin-like peptide 5 (Ilp5)	CG33273	HMS00548	- -
					GD16039	- -
					JF01347	NE
		27	Secreted decoy of InR (Sdr)	CG3837	HMS02444	- -
					GL00178	- -
		28	Hedgehog (hh)	CG4637	GD6242	++
					JF01804	+
		Stress response
		29	Superoxide dismutase 1 (Sod1)	CG11793	GD7385	+
					GL01016	+
		Cytoskeletal dynamics
		30	Septin 4 (Septin4)	CG9699	JF01592	- - -
					GL01287	- - -
					GD1322	NE

## Sheet: Fig. 2c
		Category	S.No.	Gene name	Annotation symbol	Allele name	Body size
		Transcription factor	1	Ecdysone-induced protein 75B (EIP75B)	CG8127	GLC01418	- -
		RNA Binding protein	2	Heterogeneous nuclear ribonucleoprotein at 98DE (Hrb98DE)	CG9983	JF01249	- -
		Mitochondrial function	3	Parkin (park)	CG10523	GD5543	- - -
		Calcium responsive activity	4	Sarco/endoplasmic reticulum Ca(2+)-ATPase (SERCA)	CG3725	GD436	+ +
			5	Calcium/calmodulin-dependent protein kinase II (CaMKII)	CG18069	GD9506	- -
		Autophagy	6	Autophagy-related 13 (Atg13)	CG7331	HMS02028	+
			7	Autophagy-related 7 (Atg7)	CG5489	GD11671	- -
		Lipid metabolism	8	Glycerol-3-phosphate acyltransferase 4 (Gpat4)	CG3209	KK108132	- -
			9	Lipid storage droplet-2 (Lsd-2)	CG9057	GD14108	++
			10	Oxysterol-binding protein-related protein 8 (Orp8)	CG42668	HMS01223	++
			11	Brummer (bmm)	CG5295	JF01946	++
			12	LDL receptor protein 1 (LRP1)	CG33087	HMS02875	- -
			13	Sugarbabe (sug)	CG3850	HMC03866	- -
		GPCR pathway	14	Pyrokinin 2 receptor 1 (PK2-R1)	CG8784	JF03303	++
			15	Leucine-rich repeat-containing G protein-coupled receptor 3 (Lgr3)	CG31096	JF03217	+
			16	Muscarinic Acetylcholine Receptor, A-type (mAChR-A)	CG4356	JF02725	- -
		Notch pathway	17	Notch (N)	CG3936	HMS00001	- -
			18	Kuzbanian (kuz)	CG7147	UAS-kuz.DN	+++
		Wnt pathway	19	Frizzled (fz)	CG17697	JF01481	- -
			20	α-catenin (α-cat)	CG17947	GL00636	- -
		Hh pathway	21	Smoothened (smo)	CG11561	GL01472	++
		Secreted ligands	22	unpaired 2 (upd2)	CG5988	HMS00901	- -
			23	Pigment-dispersing factor (Pdf)	CG6496	GD17520	- -
			24	CCHamide-2 (CCHa2)	CG14375	KK111272	- -
			25	Insulin-like peptide 4 (Ilp4)	CG6736	JF01346	++
			26	Insulin-like peptide 5 (Ilp5)	CG33273	HMS00548	- -
			27	Secreted decoy of InR (Sdr)	CG3837	HMS02444	- -
			28	Hedgehog (hh)	CG4637	GD6242	++
		Stress response	29	Superoxide dismutase 1 (Sod1)	CG11793	GD7385	+
		Cytoskeletal dynamics	30	Septin 4 (Septin4)	CG9699	JF01592	- - -
