# Supplementary material for: Macrophage metabolic reprogramming during dietary stress influences adult body size in Drosophila
Source: EMBO Rep. 2025 Sep 9;26(22):5397–430. doi: 10.1038/s44319-025-00574-7 (PMC12635341; doi:10.1038/s44319-025-00574-7)
Supplement: Supplementary file 5 — Source data Fig. 3 [file 44319_2025_574_MOESM5_ESM.zip]

Archive with 4 entries (3 files):
- Fig. 3/
- __MACOSX/._Fig. 3
- Fig. 3/Fig. 3.xlsx
- __MACOSX/Fig. 3/._Fig. 3.xlsx
