# Supplementary material for: Macrophage metabolic reprogramming during dietary stress influences adult body size in Drosophila
Source: EMBO Rep. 2025 Sep 9;26(22):5397–430. doi: 10.1038/s44319-025-00574-7 (PMC12635341; doi:10.1038/s44319-025-00574-7)
Supplement: Supplementary file 6 — Source data Fig. 4 [file 44319_2025_574_MOESM6_ESM.zip]

Archive with 30 entries (27 files):
- Fig. 4/
- __MACOSX/._Fig. 4
- Fig. 4/.DS_Store
- __MACOSX/Fig. 4/._.DS_Store
- Fig. 4/Fig. 4.xlsx
- __MACOSX/Fig. 4/._Fig. 4.xlsx
- Fig. 4/c'-f'/
- __MACOSX/Fig. 4/._c'-f'
- Fig. 4/c-f/
- __MACOSX/Fig. 4/._c-f
- Fig. 4/c'-f'/LdhRNAi_fly_Ct.HSD.tif
- __MACOSX/Fig. 4/c'-f'/._LdhRNAi_fly_Ct.HSD.tif
- Fig. 4/c'-f'/.DS_Store
- __MACOSX/Fig. 4/c'-f'/._.DS_Store
- Fig. 4/c'-f'/UAS-Ldh_fly_Ct.HSD.tif
- __MACOSX/Fig. 4/c'-f'/._UAS-Ldh_fly_Ct.HSD.tif
- Fig. 4/c'-f'/Control_fly_Ct.HSD.tif
- __MACOSX/Fig. 4/c'-f'/._Control_fly_Ct.HSD.tif
- Fig. 4/c'-f'/PdhaRNAi_fly_Ct.HSD.tif
- __MACOSX/Fig. 4/c'-f'/._PdhaRNAi_fly_Ct.HSD.tif
- Fig. 4/c-f/UAS-Ldh_wing_Ct.HSD.tif
- __MACOSX/Fig. 4/c-f/._UAS-Ldh_wing_Ct.HSD.tif
- Fig. 4/c-f/.DS_Store
- __MACOSX/Fig. 4/c-f/._.DS_Store
- Fig. 4/c-f/LdhRNAi_wing_Ct.HSD.tif
- __MACOSX/Fig. 4/c-f/._LdhRNAi_wing_Ct.HSD.tif
- Fig. 4/c-f/Control_wing_Ct.HSD.tif
- __MACOSX/Fig. 4/c-f/._Control_wing_Ct.HSD.tif
- Fig. 4/c-f/PdhaRNAi_wing_HSD.tif
- __MACOSX/Fig. 4/c-f/._PdhaRNAi_wing_HSD.tif
