# Supplementary material for: Macrophage metabolic reprogramming during dietary stress influences adult body size in Drosophila
Source: EMBO Rep. 2025 Sep 9;26(22):5397–430. doi: 10.1038/s44319-025-00574-7 (PMC12635341; doi:10.1038/s44319-025-00574-7)
Supplement: Supplementary file 6 — Source data Fig. 4 [file 44319_2025_574_MOESM6_ESM.zip › Fig. 4/Fig. 4.xlsx]

## Sheet: Fig. 4 a dash
		Lactate m+3			Citrate m+5			Malate m+2			OAA m+3
		RF	Ct.HSD		RF	Ct.HSD		RF	Ct.HSD		RF	Ct.HSD
		1.0563	2.05379		1.25513	2.18606		0.897298	1.55713		0.989671	0.617055
		1.30072	1.40294		1.03426	2.96673		0.890402	1.23149		0.850312	0.653335
		0.957203	2.30984		0.916046	1.99232		1.03445	1.46805		1.05891	0.798959
		0.685785	2.08801		0.79457	2.59829		1.17785	1.24331		1.10111	1.01297
		0.53385	1.03717		0.332023	1.0731		0.856273	1.0891		1.02026	0.748558
		1.02485	1.04641		1.05246	1.79422		1.07649	1.11755		1.10744	0.871182
		1.13607	0.994528		0.588258	2.49159		1.01971	1.22874		0.932518	0.947543
		1.30523	2.38288		2.02726	1.6945		1.04752	2.07471		0.939774	0.894937
		1.21685	1.74069		0.813687	1.72014		0.999313	1.22146		0.72549	0.821891
		1.30963	2.79088		1.15681	1.06107		1.19839	1.23514		1.35121	0.823865
		0.473521	0.930199		1.02951	0.902618		0.993849	1.19324		0.923301	0.748724
			1.43573			0.813976			1.35715			0.791825
			1.14533			1.12065			1.1766			0.800528
			1.02267						1.14568			0.728286
	N=	11	14		11	14		11	14		11	14
		Unpaired t test with Welch's correction			Unpaired t test with Welch's correction			Unpaired t test			Unpaired t test
		P value	0.0052		P value	0.0057		P value	0.0018		P value	0.0013
		P value summary	**		P value summary	**		P value summary	**		P value summary	**
		Significantly different (P < 0.05)?	Yes		Significantly different (P < 0.05)?	Yes		Significantly different (P < 0.05)?	Yes		Significantly different (P < 0.05)?	Yes
		One- or two-tailed P value?	Two-tailed		One- or two-tailed P value?	Two-tailed		One- or two-tailed P value?	Two-tailed		One- or two-tailed P value?	Two-tailed
		Welch-corrected t, df	t=3.143, df=19.83		Welch-corrected t, df	t=3.095, df=20.23		t, df	t=3.538, df=23		t, df	t=3.646, df=23

## Sheet: Fig. 4g
		TRiP control (II)	PdhaRNAi	TRiP control (III)	LdhRNAi	w1118 control	UAS-Ldh
		0.993686	0.972468	1.00852	1.17622	1.01106	0.973213
		0.956608	1.08193	1.10121	1.15129	0.943254	1.02604
		1.19514	1.03699	0.914587	1.00391	1.10654	0.844801
		1.14323	1.11765	1.00357	1.03909	1.02124	0.974471
		0.956608	0.986295	0.902227	1.07894	0.944283	1.0018
		1.19267	0.99436	1.08885	1.08383	0.941196	0.966238
		1.02953	0.992056	0.964024	1.12962	0.980646	0.975729
		1.09256	1.0128	1.01717	1.10608	0.986249	0.963494
		1.00357	1.05312	1.0184	0.958358	1.04891	1.03622
		1.11851	1.09806	1.02706	0.997736	1.03908	1.02387
		1.13335	1.02893	1.05425	1.02768	0.912037	1.04034
		1.11234	0.981686	1.00975	1.15502	1.13696	0.943483
		1.07031	0.99436	1.05672	1.09408	1.07864	0.916382
		1.05054	0.970164	1.03571	1.10993	0.941424	0.967724
		1.0885	1.06465	1.10863	1.06577	0.907349	1.00214
		1.11163	0.937902	0.955372	0.98527	0.960406	0.959263
		0.9618	1.02086	1.05177	1.10096	1.04331	0.926902
		1.08189	1.06349	0.943013	1.05214	1.0767	0.943025
		1.05434	1.03354	0.939305	1.09572	1.04194	0.952745
		0.998156	1.1695	0.985035	1.17168	0.988421	0.999284
		1.10612	0.957489	1.17413	1.1429	1.15971	0.981446
		0.990444	1.11073	1.04807	1.08779	1.08264	0.871444
		1.12265	1.05773	1.05425	0.958125	0.987621	1.00946
		1.06536	1.10152	0.970203	0.992726	0.939709	1.02833
		1.11824	1.06004	1.07649	1.08709	1.04045	1.05291
		0.991546	1.07271	0.815712	1.04515	1.05623	0.989336
		1.04333	1.10728	0.988742	1.06519	1.10357	1.01026
		1.07858	0.934445	1.0184	1.06426	1.09708	0.971727
		1.05765	1.02317	0.956608	1.06601	1.04082	0.995854
		1.05434	1.06465	1.11234	1.08558	1.15334	0.933992
		1.05765	1.07386	1.05054	1.08395	0.964001	0.949429
		1.05104	1.15654	0.957844	1.04562	1.0776	0.864011
		1.1524	1.17874	0.96526	0.970124	1.02243	0.809467
		1.09841	1.04206	1.08762	1.07638	1.01702	1.05955
		1.05765	1.17757	1.03818	1.02861	0.905577	0.942339
		1.0929	0.941589	1.0629	1.15828	1.02784	0.918212
		0.964003	1.03271	1.09256	1.09082	0.960755	0.995168
		0.949681	1.02804	1.00852	1.17727	0.906659	0.958119
		1.01689	1.1028	1.05919	1.0582	1.02675	1.02547
		1.12265	1.11098	1.01593	1.09991	1.09708	1.0074
		0.982732	0.997664	1.05177	1.10643	1.01052	0.99048
		1.04553	1.12734	0.972675	1.14931	1.00944	1.0265
		1.05214	1.03388	0.876273	1.12135	0.94669	1.06435
		1.03672	1.06893	0.93189	1.09933	1.02026	0.875446
		1.04333	1.05491	0.978855	1.18135	0.983476	0.850747
		1.15648	1.07593	0.891104	1.06088	1.00836	1.04651
		1.1191	0.925234	0.943013	1.13999	0.976984	0.984534
		1.10463	1.03271	1.02953	1.181	0.987035	0.89134
		1.18422	1.08411	0.966496	1.17086	0.91231	1.05531
		1.08172	1.09579	1.04065	1.05529	0.953576	0.987049
		1.06604	0.983645	0.95908	1.04341	1.06622	0.985105
		1.14925	1.08411	0.873801	1.14278	1.01492	0.863439
		1.12875	1.04206	0.999866	1.20441	0.998188	0.960749
		1.06001	1.10514	1.03942	1.13218	1.04726	0.992995
		1.02745	1.15304	0.976383	1.13032	1.11864	0.895114
		1.18663	1.06659	0.947957	1.20057	1.02272	1.01529
		1.09136	1.13668	1.02211	1.14127	0.968075	0.984877
		0.92374	1.11449	1.15806	1.13067	0.981458	0.990365
		1.16492	0.954439	1.18655	1.16527	1.06957	1.03896
		0.996095	1.14953	0.955189	1.10294	1.07849	0.950687
		1.18784	1.08645	0.988241	1.013	1.10303	0.933649
		1.01901	1.03738	1.07858	1.07207		0.95709
			1.0495	0.986037	1.08406		0.929761
			1.04193	1.05545	1.06531		0.950572
			1.08629	0.955189	1.06799		0.944055
			1.05275	0.864848	1.17412		1.01278
			1.06357	0.804254	1.19439		0.974814
			0.964025	1.14799	0.976532		0.94131
			1.05058	0.780016	1.12997		0.989108
			1.10684	0.839509	1.08977		0.996083
			1.07547	1.05655	1.20523		0.951944
			0.964025	1.18324	1.2587		0.942339
			0.971599	1.13697	1.14511		0.94577
			1.12415	1.0257	0.999949		0.881506
			1.03327	0.873662	1.16981		1.03816
			1.00406	1.04663	1.08441		0.98023
			0.973763	0.808661	1.10375		1.00728
			1.09061	1.00146	1.07218		1.05813
			1.10252	0.828492	1.13137		0.999705
			0.975926	0.952986	1.06985		0.996459
			1.01271	0.993749	1.05832		0.962919
			1.06681	0.917731	1.15234		0.965083
			1.05275	0.979427	1.0469		0.973739
			1.12632	0.982732	1.01204		1.0419
			1.08737	1.06867	1.06735		1.02459
			0.941304	1.00587	1.20722		0.949936
			0.953205	1.07528	1.05932		0.971575
			0.948877	1.18986	1.10364		0.978066
			1.07438	1.0246	1.00753		0.944526
			1.09278	1.03672	1.09561		0.996459
			1.11983	0.955189	1.07274		0.939117
				0.987139	1.11221		0.910987
				0.971715	1.05009		0.930461
				0.973919	1.11309		1.01052
				0.8979	0.94299		0.875283
				0.910019	0.996099		0.917478
				0.998156	1.11166		0.955346
				1.01468	1.1154		0.887184
				0.905612	1.08879		1.06462
				1.04112	1.03601		0.900167
				0.93646	1.1176		0.969411
				0.860087	0.998628		0.85148
				0.988582	0.96828		1.06734
				0.951277	1.0613		0.985919
				0.962676	1.027		0.903388
				0.990655	1.058		0.952461
				1.1606	1.0657		0.872159
				0.939879	1.05537		1.03499
				0.92848	1.09264		1.03165
				0.96164	1.04701		0.91008
				0.932625	0.969819		0.95023
				1.00413	1.14998		0.994842
				0.92848	1.124		0.888889
				0.995836	1.14998		1.04615
				0.866305	1.15789		0.973651
				0.990655	1.1127		0.973651
				0.993764	0.99748		1.04057
				0.868377	1.15789		0.984804
				1.03418	1.14659		0.934616
				1.00931	1.13191
				0.89532	1.14433
				1.00413	1.14095
				0.930552	1.05735
				0.972002	1.01217
				0.904646	1.14659
				0.838326
				0.913972
				0.840399
				0.867341
				1.02692
				1.02071
	n=	62	91	131	125	61	119
			PdhaRNAi		LdhRNAi		UAS-Ldh
			vs.		vs.		vs.
			TRiP control (II)		TRiP control (III)		w1118 control
	Mann Whitney test
	P value		0.0855		<0.0001		<0.0001
	Exact or approximate P value?		Exact		Approximate		Exact
	P value summary		ns		****		****
	Significantly different (P < 0.05)?		No		Yes		Yes
	One- or two-tailed P value?		Two-tailed		Two-tailed		Two-tailed
	Sum of ranks in column A,B		5237 , 6544		11264 , 21632		7003 , 9288
	Mann-Whitney U		2358		2618		2148

## Sheet: Fig. 4h
		TRiP control (II)	PdhaRNAi	TRiP control (III)	LdhRNAi	w1118 control	UAS-Ldh
		0.930427	0.975665	0.97113	1.066	1.00636	1.00909
		0.865026	1.01434	0.954704	1.09131	0.990459	0.974557
		0.988851	1.02208	0.963166	1.09131	0.949568	0.915039
		0.839302	0.966962	1.04231	1.09179	0.995911	0.938664
		0.928683	0.944722	1.00647	1.03495	1.10586	0.961381
		0.851946	1.03513	0.932802	1.04068	1.07587	0.950931
		1.01719	0.906527	1.00796	1.00439	0.937301	0.921854
		0.978823	0.974214	1.02987	1.04546	1.01954	0.911858
		0.978823	0.860596	1.07068	1.01346	0.940482	0.955475
		0.891623	0.985818	1.10602	1.04641	0.968651	0.944116
		0.917347	0.962127	0.999004	1.11949	0.935484	0.927306
		0.83625	0.957293	0.967646	1.04164	1.00818	0.851886
		0.906011	0.925866	0.961175	1.03973	0.976829	0.937301
		0.958767	0.982841	0.97561	1.13286	0.950023	0.95184
		0.968795	1.00577	1.04778	0.996744	0.974103	0.830532
		0.913423	0.97387	1.00299	1.08749	1.08042	0.970468
		1.02669	1.06607	0.984072	1.10898	0.985915	0.961381
		1.05298	0.969883	0.989547	1.04403	1.03271	0.891413
		1.0765	1.01175	1.03036	1.07522	1.06179	0.920491
		1.01516	1.00477	0.919363	1.04735	0.975011	0.946388
		1.04375	0.973371	0.979592	0.976452	0.979555	0.922762
		0.981028	1.01374	0.963166	1.12461	0.967288	0.91095
		0.993943	0.866216	1.01842	1.08598	1.05816	0.938664
		1.04375	0.973371	0.978099	1.063	0.962744	0.921854
		0.992098	0.953435	1.04181	1.03464	1.04089	0.895048
		1.02162	1.10295	1.01493	0.954938	1.0209	0.939119
		1.00409	1.02072	0.984072	0.978897	1.03329	0.992276
		1.02069	1.02371	1.03435	0.993565	0.916871	0.949568
		1.0396	1.04464	1.02787	0.968139	1.00286	0.936393
		1.01055	0.993806	0.977103	0.994543	0.989332	0.938664
		0.934906	1.07853	1.01933	1.0317	1.06034	0.93503
		1.00962	1.03866	1.03642	0.987209	1.02073	0.958201
		1.06682	0.949545	0.983309	1.02681	1.056	0.985915
		1.07327	1.12557	0.964835	0.900663	1.0217	0.935484
		1.00686	1.03346	0.956059	1.06055	0.88209	0.92776
		1.00732	1.08457	1.02118	1.12803	1.01928	1.00141
		1.04237	1.03731	1.05767	0.970584	0.923634	0.945856
		0.990714	0.969799	0.931119	1.04735	1.07387	0.951653
		1.00916	1.0595	0.96114	1.00677	1.03853	0.962763
		1.07281	1.02188	0.977305	1.05175	1.01152	0.995612
		1.06958	1.02863	0.968068	0.990143	1.012	0.963246
		1.03822	0.999216	0.972686	1.06349	1.01972	0.994163
		1.029	0.996805	0.96114	1.00139	1.04239	0.991264
		0.982412	1.0812	0.99347	1.03708	1.00959	0.911074
		1.03222	1.03731	0.913106	1.07229	0.92421	0.91349
		0.976877	1.08409	1.01102	0.980363	0.981129	1.00527
		1.0133	0.960637	1.05305	0.968139	1.00814	0.91349
		1.06237	1.10049	1.00455	1.07424	0.980647	0.856487
		1.0563	0.994876	0.963911	1.11238	1.00235	0.87581
		1.08918	1.0349	1.06875	0.987209	0.972447	0.940059
		1.01836	1.08843	1.01194	1.0141	0.99753	0.851173
		1.04011	0.977033	0.921881	1.02388	0.975341	0.931363
		1.03303	1.01224	0.997627	1.04148	0.984024	0.935711
		1.08868	1.00356	0.996703	1.03073	1.00091	0.93233
		1.07552	0.937006	0.979152	1.05517	0.946399	0.898031
		0.971309	0.970282	0.970074	1.06202	1.02117	0.892235
		1.07502	0.914341	1.03637	1.04099	1.03805	1.00962
		0.851919	1.0812	1.02256	1.08696	0.949293	0.956
		1.05579	0.986678	0.955801	1.09282	0.991741	0.922763
		1.07097	0.985713	0.967311	1.02241	1.04142	0.89768
		1.00166	0.998252	1.01519	1.06398	1.04335	0.953152
		1.09222	0.921092	1.02716	1.09972	1.00428	0.9792
		1.03404	1.01127	0.965009	0.99066	0.949293	0.946399
		1.00065	1.0648	1.03499	0.949572	1.00091	0.991741
		1.03252	1.14534	0.919429	1.05762	0.932893	0.882727
		0.979403	1.01851	0.991713	0.984573	1.0858	1.07326
		1.03455		0.917587	1.04341	0.990777	0.910222
				1.02716	1.05711	1.02695	1.02985
				0.95442	0.953123	1.03853	0.927104
				1.02072	0.977471	1.04287	0.957976
				0.926335	1.06066	0.935787	0.849926
				0.973297	1.10073		0.984988
				0.927716	1.02617		0.988365
				0.942449	1.11696		0.989812
				0.978361	0.995225		0.996565
				0.959484	1.1403		0.974859
				0.962247	1.02109		0.972447
				0.972836	1.05356		0.973411
				0.926335	1.0774		0.9956
				0.941068	1.17783		0.962799
				0.930939	0.989645		0.980165
				0.924494	1.02667		0.994636
					0.998776		0.944952
					1.08957
					1.01044
					1.00283
					1.0774
	n=	67	66	82	87	71	83
			PdhaRNAi		LdhRNAi		UAS-Ldh
			vs.		vs.		vs.
			TRiP control (II)		TRiP control (III)		w1118 control
	Mann Whitney test
	P value		0.6513		<0.0001		<0.0001
	Exact or approximate P value?		Exact		Exact		Exact
	P value summary		ns		****		****
	Significantly different (P < 0.05)?		No		Yes		Yes
	One- or two-tailed P value?		Two-tailed		Two-tailed		Two-tailed
	Sum of ranks in column A,B		4590 , 4321		4864 , 9501		7328 , 4608
	Mann-Whitney U		2110		1461		1122
