# Supplementary material for: Macrophage metabolic reprogramming during dietary stress influences adult body size in Drosophila
Source: EMBO Rep. 2025 Sep 9;26(22):5397–430. doi: 10.1038/s44319-025-00574-7 (PMC12635341; doi:10.1038/s44319-025-00574-7)
Supplement: Supplementary file 7 — Source data Fig. 5 [file 44319_2025_574_MOESM7_ESM.zip]

Archive with 50 entries (45 files):
- Fig. 5/
- __MACOSX/._Fig. 5
- Fig. 5/Fig. 5.xlsx
- __MACOSX/Fig. 5/._Fig. 5.xlsx
- Fig. 5/.DS_Store
- __MACOSX/Fig. 5/._.DS_Store
- Fig. 5/Fig. 5 k-o/
- __MACOSX/Fig. 5/._Fig. 5 k-o
- Fig. 5/Fig. 5 f-j/
- __MACOSX/Fig. 5/._Fig. 5 f-j
- Fig. 5/Fig. 5 b-d/
- __MACOSX/Fig. 5/._Fig. 5 b-d
- Fig. 5/Fig. 5 k'-o'/
- __MACOSX/Fig. 5/._Fig. 5 k'-o'
- Fig. 5/Fig. 5 k-o/Gpat4RNAi_wing_HSD_male.tif
- __MACOSX/Fig. 5/Fig. 5 k-o/._Gpat4RNAi_wing_HSD_male.tif
- Fig. 5/Fig. 5 k-o/Agpat3RNAi_wing_HSD_male.tif
- __MACOSX/Fig. 5/Fig. 5 k-o/._Agpat3RNAi_wing_HSD_male.tif
- Fig. 5/Fig. 5 k-o/Control_wing_HSD_male.tif
- __MACOSX/Fig. 5/Fig. 5 k-o/._Control_wing_HSD_male.tif
- Fig. 5/Fig. 5 k-o/UASACC_wing_HSD_male.tif
- __MACOSX/Fig. 5/Fig. 5 k-o/._UASACC_wing_HSD_male.tif
- Fig. 5/Fig. 5 k-o/ACCRNAi_wing_HSD_male.tif
- __MACOSX/Fig. 5/Fig. 5 k-o/._ACCRNAi_wing_HSD_male.tif
- Fig. 5/Fig. 5 f-j/Agpat3RNAi_nile red.tif
- __MACOSX/Fig. 5/Fig. 5 f-j/._Agpat3RNAi_nile red.tif
- Fig. 5/Fig. 5 f-j/Control_nile red.tif
- __MACOSX/Fig. 5/Fig. 5 f-j/._Control_nile red.tif
- Fig. 5/Fig. 5 f-j/Gpat4RNAi_nile red.tif
- __MACOSX/Fig. 5/Fig. 5 f-j/._Gpat4RNAi_nile red.tif
- Fig. 5/Fig. 5 f-j/UAS-ACC_nile red.tif
- __MACOSX/Fig. 5/Fig. 5 f-j/._UAS-ACC_nile red.tif
- Fig. 5/Fig. 5 f-j/ACCRNAi_nile red.tif
- __MACOSX/Fig. 5/Fig. 5 f-j/._ACCRNAi_nile red.tif
- Fig. 5/Fig. 5 b-d/CtHSD_ACC.tif
- __MACOSX/Fig. 5/Fig. 5 b-d/._CtHSD_ACC.tif
- Fig. 5/Fig. 5 b-d/RF_ACC.tif
- __MACOSX/Fig. 5/Fig. 5 b-d/._RF_ACC.tif
- Fig. 5/Fig. 5 b-d/4hr.HSD_ACC.tif
- __MACOSX/Fig. 5/Fig. 5 b-d/._4hr.HSD_ACC.tif
- Fig. 5/Fig. 5 k'-o'/ACCRNAi_fly.tif
- __MACOSX/Fig. 5/Fig. 5 k'-o'/._ACCRNAi_fly.tif
- Fig. 5/Fig. 5 k'-o'/Agpat3RNAi_fly.tif
- __MACOSX/Fig. 5/Fig. 5 k'-o'/._Agpat3RNAi_fly.tif
- Fig. 5/Fig. 5 k'-o'/Control_fly.tif
- __MACOSX/Fig. 5/Fig. 5 k'-o'/._Control_fly.tif
- Fig. 5/Fig. 5 k'-o'/Gpat4RNAi_fly.tif
- __MACOSX/Fig. 5/Fig. 5 k'-o'/._Gpat4RNAi_fly.tif
- Fig. 5/Fig. 5 k'-o'/UAS-ACC_fly.tif
- __MACOSX/Fig. 5/Fig. 5 k'-o'/._UAS-ACC_fly.tif
