# Supplementary material for: Macrophage metabolic reprogramming during dietary stress influences adult body size in Drosophila
Source: EMBO Rep. 2025 Sep 9;26(22):5397–430. doi: 10.1038/s44319-025-00574-7 (PMC12635341; doi:10.1038/s44319-025-00574-7)
Supplement: Supplementary file 7 — Source data Fig. 5 [file 44319_2025_574_MOESM7_ESM.zip › Fig. 5/Fig. 5.xlsx]

## Sheet: Fig. 5e
		RF	4hr. HSD	Ct. HSD
	1	1	1.04261	1
	2	1	1.16632	0.868754
	3	1	0.9064	0.567983
	4	1	1.79881	0.621666
	5	1		1.00087
	6	1		0.809211
	7	1		0.605541
	8	1		0.716648
	N=	8	4	8
		4hr. HSD		Ct. HSD
		vs.		vs.
		RF		RF
	Unpaired t test
	P value	0.115		0.0024
	P value summary	ns		**
	Significantly different (P < 0.05)?	No		Yes
	One- or two-tailed P value?	Two-tailed		Two-tailed
	t, df	t=1.726, df=10		t=3.693, df=14

## Sheet: Fig. 5p
		w1118 control	ACCRNAi	UAS-ACC	Gpat4RNAi	TRiP control (III)	Agpat3RNAi
		0.975572	0.886884	1.18444	0.72924	1.00852	1.06147
		1.05428	0.917925	1.14303	0.855867	1.10121	1.03898
		1.04209	0.894644	1.13322	0.907875	0.914587	0.834333
		0.894644	0.996636	0.992661	0.674971	1.00357	0.926537
		1.02546	0.906839	1.10707	0.958752	0.902227	1.05585
		0.9534	0.948966	1.0831	0.726979	1.08885	0.952399
		1.00218	0.913491	1.21059	0.724717	0.964024	1.01087
		1.03322	0.981116	1.03298	0.80499	1.01717	1.01537
		0.957835	0.962269	1.18335	0.880741	1.0184	0.942279
		0.970029	0.871364	1.04605	0.763158	1.02706	0.988381
		0.978898	0.913491	1.12015	0.806121	1.05425	1.01537
		1.01437	0.957835	1.16591	0.975711	1.00975	0.944528
		1.08865	0.936771	1.10271	0.794815	1.05672	0.829835
		1.03987	0.89797	1.22257	0.853606	1.03571	0.996252
		0.950075	0.922359	1.04061	0.920312	1.10863	0.979385
		1.02213	0.90573	1.18117	0.751852	0.955372	0.920915
		0.954509	0.988876	1.18008	0.868304	1.05177	0.900675
		0.995527	0.920142	1.05477	0.73037	0.943013	0.983883
		1.01327	0.934554	1.13105	0.884133	0.939305	0.96027
		0.868038	0.887993	1.0515	0.788031	0.985035	0.894706
		1.01216	1.0055	1.13105	1.05485	1.17413	0.928019
		0.974464	0.921251	1.167	0.915789	1.04807	0.835217
		1.02435	0.9534	1.02535	0.820819	1.05425	1.01844
		0.991093	0.971138	1.13105	0.819688	0.970203	1.00178
		1.00994	0.852517	1.14085	0.703236	1.07649	0.935158
		1.04431	0.927902	1.07112	0.981365	0.815712	0.888757
		1.12523	0.913491	1.1354	0.794815	0.988742	1.03391
		0.975572	0.921251	0.986123	0.771072	1.0184	0.994646
		1.00883	1.01881	1.09836	0.794815	0.956608	0.906603
		0.951041	0.981116	1.24219	0.862651	1.11234	0.982748
		0.849627	0.965595	1.09291	0.742807	1.05054	1.01963
		0.996114	0.932337	1.09073	0.791423	0.957844	0.999405
		1.09415	0.926794	1.17245	0.886394	0.96526	0.931588
		0.91611	0.900187	1.20841	0.794815	1.08762	0.935158
		0.999495	0.893536	1.12778	0.764289	1.03818	1.04462
		1.01527	0.991093	1.03407	0.915789	1.0629	1.03867
		1.03217	0.952168	1.12887	0.868179	1.09256	1.01368
		0.971324	0.980339	0.962151	0.959937	1.00852	0.802902
		1.04231	0.960056	1.11736	0.695249	1.05919	0.928988
		1.01752	0.974705	1.15412	0.992876	1.01593	0.850482
		1.00964	0.973578	1.07391	0.878766	1.05177	0.958725
		0.967944	0.985973	1.25327	1.05523	0.972675	0.835018
		0.993861	0.961183	1.08171	0.957584	0.876273	0.951588
		1.03893	1.03217	1.09062	0.956408	0.93189	0.890924
		1.0502	0.971324	1.09731	0.872884	0.978855	0.984894
		0.833851	0.98145	1.05386	0.699954	0.891104	0.99203
		1.07274	1.03381	1.18866	0.794066	0.943013	0.982515
		0.880051	1.07169	1.01487	0.841121	1.02953	0.962293
		1.05133	0.907925	1.11625	0.711718	0.966496	1.00155
		0.876671	0.955828	1.20091	0.816417	1.04065	1.03366
		1.01978	0.932434	1.01153	0.822299	0.95908	0.932556
		1.05922	0.971424	1.19646	0.86112	0.873801	0.896872
		1.06147	0.919065	1.11179	0.881119	0.999866	0.999167
		1.0626	0.995932	1.12182	1.00079	1.03942	0.893303
		1.07612	0.939118	1.19311	0.953946	0.976383	0.982515
		1.02879	0.885645	1.02601	0.871966	0.947957
		1.10204	0.87339	1.19423	0.897518	1.02211
		0.929632	0.973652	1.16749	0.833638	1.15806
		0.962512	1.0327	1.24324	0.959269	1.18655
		0.979222	0.985906	1.24324	0.887936	0.955189
		0.860022	0.887873	1.20964	0.787857	0.988241
		1.06612	1.0171	1.08978	0.837897	1.07858
		1.02044	0.792067	1.26573	0.864514	0.986037
		0.98702	0.895671	1.24813	0.926265	1.05545
		1.12739	0.95917	1.11947	0.796375	0.955189
		1.08171	1.04606	1.06998	0.813409	0.864848
		1.00484	0.961398	1.06119	0.868772	0.804254
		1.19534	0.923521	1.04249	0.862384	1.14799
		0.905697	0.921293	1.09198	0.753788	0.780016
		1.10845	1.03715	0.97871	0.87516	0.839509
		1.0093	0.998161	1.17005		1.05655
		0.984792	0.991476	1.0216		1.18324
		0.963626	0.979222	1.09638		1.13697
		1.0015	0.983678	1.09308		1.0257
		0.979222	0.98702	1.23933		0.873662
		0.98702	0.922407			1.04663
		1.03381	0.940232			0.808661
		0.927977	0.94803			1.00146
		1.03715	0.98145			0.828492
		0.994819	0.865592			0.952986
		0.870048	0.765331			0.993749
		0.892329	0.941346			0.917731
		1.01376	0.831058			0.979427
		1.02267	0.965854			0.982732
		1.01041	0.903469			1.06867
		1.065	0.944688			1.00587
		0.929091	0.992591			1.07528
		1.0171	0.866706			1.18986
		1.12961	0.893443			1.0246
		0.96474	0.961398			1.03672
		0.995932				0.955189
		1.05832				0.987139
		0.956942				0.971715
		0.868934				0.973919
		1.00819				0.8979
		0.994819				0.910019
		0.956942				0.998156
		1.01264				1.01468
		0.982564				0.905612
		1.00819				1.04112
		1.02378				0.93646
						0.860087
						0.988582
						0.951277
						0.962676
						0.990655
						1.1606
						0.939879
						0.92848
						0.96164
						0.932625
						1.00413
						0.92848
						0.995836
						0.866305
						0.990655
						0.993764
						0.868377
						1.03418
						1.00931
						0.89532
						1.00413
						0.930552
						0.972002
						0.904646
						0.838326
						0.913972
						0.840399
						0.867341
						1.02692
						1.02071
	n=	101	90	75	70	131	55
			ACCRNAi	UAS-ACC	Gpat4RNAi		Agpat3RNAi
			vs.	vs.	vs.		vs.
			w1118 control	w1118 control	w1118 control		TRiP control (III)
	Mann Whitney test
	P value		<0.0001	<0.0001	<0.0001		0.0158
	Exact or approximate P value?		Exact	Exact	Exact		Exact
	P value summary		****	****	****		*
	Significantly different (P < 0.05)?		Yes	Yes	Yes		Yes
	One- or two-tailed P value?		Two-tailed	Two-tailed	Two-tailed		Two-tailed
	Sum of ranks in column A,B		12072 , 6264	5961 , 9616	11617 , 3089		13055 , 4336
	Mann-Whitney U		2169	809.5	604		2796

## Sheet: Fig. 5q
		w1118 control	ACCRNAi	UAS-ACC	Gpat4RNAi	TRiP control (III)	Agpat3RNAi
		1.00636	1.00909	1.14182	0.962126	0.97113	0.960088
		0.990459	0.974557	1.16021	0.964551	0.954704	0.929396
		0.949568	0.915039	1.12095	0.937394	0.963166	0.964404
		0.995911	0.938664	1.13288	0.924785	1.04231	0.901101
		1.10586	0.961381	1.09512	0.88987	1.00647	1.02243
		1.07587	0.950931	1.11748	0.937879	0.932802	0.93611
		0.937301	0.921854	1.17561	0.947578	1.00796	0.924121
		1.01954	0.911858	1.15772	1.03535	1.02987	0.970159
		0.940482	0.955475	1.17561	0.904903	1.07068	0.969679
		0.968651	0.944116	1.05686	0.855439	1.10602	0.94618
		0.935484	0.927306	1.15921	0.908782	0.999004	0.953374
		1.00818	0.851886	1.17511	0.995102	0.967646	0.933232
		0.976829	0.937301	1.1448	0.983463	0.961175	0.864175
		0.950023	0.95184	1.06829	0.92721	0.97561	0.893428
		0.974103	0.830532	1.17114	0.896174	1.04778	0.897265
		1.08042	0.970468	1.10257	0.901993	1.00299	0.987423
		0.985915	0.961381	1.13238	0.902478	0.984072	0.955292
		1.03271	0.891413	1.13338	0.939334	0.989547	0.896785
		1.06179	0.920491	1.11866	0.889385	1.03036	0.926998
		0.975011	0.946388	1.08803	0.952912	0.919363	0.900622
		0.979555	0.922762	1.02677	0.856409	0.979592	0.937069
		0.967288	0.91095	0.986082	0.935939	0.963166	1.00421
		1.05816	0.938664	1.09306	0.880656	1.01842	0.973516
		0.962744	0.921854	1.11043	1.02662	0.978099	0.971597
		1.04089	0.895048	1.07386	1.01498	1.04181	0.963924
		1.0209	0.939119	1.11546	0.940304	1.01493	0.955292
		1.03329	0.992276	1.0638	0.912662	0.984072	0.960088
		0.916871	0.949568	1.04871	1.01644	1.03435	0.908774
		1.00286	0.936393	1.14569	1.04893	1.02787	0.874246
		0.989332	0.938664	1.14041	0.857378	0.977103	0.921243
		1.06034	0.93503	1.07454	0.905388	1.01933	0.948578
		1.02073	0.958201	1.07742	0.902963	1.03642	0.999464
		1.056	0.985915	1.08031	0.860288	0.983309	0.883783
		1.0217	0.935484	1.01108	0.867562	0.964835	1.02348
		0.88209	0.92776	1.09858	0.917026	0.956059	0.990641
		1.01928	1.00141	1.15098	0.854469	1.02118	0.973975
		0.923634	0.945856	1.10723	0.928615	1.05767	0.970053
		1.07387	0.951653	1.06012	0.87697	0.931119	0.994562
		1.03853	0.962763	1.18127	0.912383	0.96114	1.02985
		1.01152	0.995612	1.14569	0.972881	0.977305	0.95976
		1.012	0.963246	1.14329	0.957634	0.968068	1.04407
		1.01972	0.994163	1.05242	0.846475	0.972686	1.05485
		1.04239	0.991264	1.09714	0.980751	0.96114	0.870058
		1.00959	0.911074		0.989112	0.99347	0.912213
		0.92421	0.91349		0.828277	0.913106	0.919075
		0.981129	1.00527		0.880905	1.01102	0.929859
		1.00814	0.91349		0.981734	1.05305	1.00142
		0.980647	0.856487		0.962552	1.00455	1.02054
		1.00235	0.87581		0.909924	0.963911	0.87594
		0.972447	0.940059		0.95124	1.06875	0.920546
		0.99753	0.851173		0.991571	1.01194	1.03427
		0.975341	0.931363		1.00141	0.921881	0.880352
		0.984024	0.935711		0.927139	0.997627	0.836726
		1.00091	0.93233		0.94337	0.996703	0.940643
		0.946399	0.898031		0.894185	0.979152	0.973485
		1.02117	0.892235		0.915335	0.970074	0.992111
		1.03805	1.00962		0.94337	1.03637	0.852902
		0.949293	0.956		1.00239	1.02256	0.937885
		0.991741	0.922763		0.897136	0.955801	0.894794
		1.04142	0.89768		0.948289	0.967311	0.823122
		1.04335	0.953152		0.984686	1.01519	0.966465
		1.00428	0.9792		0.901071	1.02716	0.827959
		0.949293	0.946399		0.993539	0.965009	0.831477
		1.00091	0.991741		1.00584	1.03499	0.894354
		0.932893	0.882727		0.885824	0.919429	0.907985
		1.0858	1.07326		0.888283	0.991713	0.939644
		0.990777	0.910222		1.10224	0.917587	0.902269
		1.02695	1.02985		1.03141	1.02716	0.933488
		1.03853	0.927104		0.943862	0.95442	0.937885
		1.04287	0.957976		0.939927	1.02072	0.860497
		0.935787	0.849926		0.937468	0.926335	0.924694
			0.984988		0.871068	0.973297	0.865334
			0.988365		0.942487	0.927716	0.880723
			0.989812		0.921335	0.942449	0.903588
			0.996565		1.00889	0.978361	0.87149
			0.974859		0.912481	0.959484	0.884681
			0.972447		0.85542	0.962247	0.940083
			0.973411		0.891329	0.972836	0.886879
			0.9956		0.950358	0.926335	0.926452
			0.962799		0.964623	0.941068	0.882922
			0.980165		0.922811	0.930939
			0.994636		0.988726	0.924494
			0.944952		0.941995
					0.913957
					0.943963
					0.948882
					0.910022
					0.951341
	n=	71	83	43	88	82	80
			ACCRNAi	UAS-ACC	Gpat4RNAi		Agpat3RNAi
			vs.	vs.	vs.		vs.
			w1118 control	w1118 control	w1118 control		TRiP control (III)
	Mann Whitney test
	P value		<0.0001	<0.0001	<0.0001		<0.0001
	Exact or approximate P value?		Exact	Exact	Exact		Exact
	P value summary		****	****	****		****
	Significantly different (P < 0.05)?		Yes	Yes	Yes		Yes
	One- or two-tailed P value?		Two-tailed	Two-tailed	Two-tailed		Two-tailed
	Sum of ranks in column A,B		7328 , 4608	2713 , 3842	7702 , 5018		8524 , 4679
	Mann-Whitney U		1122	157	1102		1439
