# Supplementary material for: Macrophage metabolic reprogramming during dietary stress influences adult body size in Drosophila
Source: EMBO Rep. 2025 Sep 9;26(22):5397–430. doi: 10.1038/s44319-025-00574-7 (PMC12635341; doi:10.1038/s44319-025-00574-7)
Supplement: Supplementary file 8 — Source data Fig. 6 [file 44319_2025_574_MOESM8_ESM.zip]

Archive with 72 entries (68 files):
- Fig. 6/
- __MACOSX/._Fig. 6
- Fig. 6/.DS_Store
- __MACOSX/Fig. 6/._.DS_Store
- Fig. 6/Fig. 6 h-n/
- __MACOSX/Fig. 6/._Fig. 6 h-n
- Fig. 6/Fig. 6 a-g/
- __MACOSX/Fig. 6/._Fig. 6 a-g
- Fig. 6/Fig. 6 o-u/
- __MACOSX/Fig. 6/._Fig. 6 o-u
- Fig. 6/Fig. 6.xlsx
- __MACOSX/Fig. 6/._Fig. 6.xlsx
- Fig. 6/Fig. 6 h-n/Control_wingdisc.tif
- __MACOSX/Fig. 6/Fig. 6 h-n/._Control_wingdisc.tif
- Fig. 6/Fig. 6 h-n/Gpat4RNAi_wingdisc.tif
- __MACOSX/Fig. 6/Fig. 6 h-n/._Gpat4RNAi_wingdisc.tif
- Fig. 6/Fig. 6 h-n/BmmRNAi_wingdisc.tif
- __MACOSX/Fig. 6/Fig. 6 h-n/._BmmRNAi_wingdisc.tif
- Fig. 6/Fig. 6 h-n/crqRNAi_wingdisc.tif
- __MACOSX/Fig. 6/Fig. 6 h-n/._crqRNAi_wingdisc.tif
- Fig. 6/Fig. 6 h-n/UAS-ACC_wingdisc.tif
- __MACOSX/Fig. 6/Fig. 6 h-n/._UAS-ACC_wingdisc.tif
- Fig. 6/Fig. 6 h-n/ACCRNAi_wingdisc.tif
- __MACOSX/Fig. 6/Fig. 6 h-n/._ACCRNAi_wingdisc.tif
- Fig. 6/Fig. 6 h-n/LdhRNAi_wingdisc.tif
- __MACOSX/Fig. 6/Fig. 6 h-n/._LdhRNAi_wingdisc.tif
- Fig. 6/Fig. 6 a-g/crqRNAi_larvae_1.tif
- __MACOSX/Fig. 6/Fig. 6 a-g/._crqRNAi_larvae_1.tif
- Fig. 6/Fig. 6 a-g/BmmRNAi_larvae_1.tif
- __MACOSX/Fig. 6/Fig. 6 a-g/._BmmRNAi_larvae_1.tif
- Fig. 6/Fig. 6 a-g/crqRNAi_larvae_2.tif
- __MACOSX/Fig. 6/Fig. 6 a-g/._crqRNAi_larvae_2.tif
- Fig. 6/Fig. 6 a-g/BmmRNAi_larvae_2.tif
- __MACOSX/Fig. 6/Fig. 6 a-g/._BmmRNAi_larvae_2.tif
- Fig. 6/Fig. 6 a-g/.DS_Store
- __MACOSX/Fig. 6/Fig. 6 a-g/._.DS_Store
- Fig. 6/Fig. 6 a-g/Control_larvae_1.tif
- __MACOSX/Fig. 6/Fig. 6 a-g/._Control_larvae_1.tif
- Fig. 6/Fig. 6 a-g/Control_larvae_2.tif
- __MACOSX/Fig. 6/Fig. 6 a-g/._Control_larvae_2.tif
- Fig. 6/Fig. 6 a-g/Gpat4RNAi_larvae_2.tif
- __MACOSX/Fig. 6/Fig. 6 a-g/._Gpat4RNAi_larvae_2.tif
- Fig. 6/Fig. 6 a-g/Gpat4RNAi_larvae_1.tif
- __MACOSX/Fig. 6/Fig. 6 a-g/._Gpat4RNAi_larvae_1.tif
- Fig. 6/Fig. 6 a-g/LdhRNAi_larvae_2.tif
- __MACOSX/Fig. 6/Fig. 6 a-g/._LdhRNAi_larvae_2.tif
- Fig. 6/Fig. 6 a-g/LdhRNAi_larvae_1.tif
- __MACOSX/Fig. 6/Fig. 6 a-g/._LdhRNAi_larvae_1.tif
- Fig. 6/Fig. 6 a-g/UAS-ACC_larvae_2.tif
- __MACOSX/Fig. 6/Fig. 6 a-g/._UAS-ACC_larvae_2.tif
- Fig. 6/Fig. 6 a-g/UAS-ACC_larvae_1.tif
- __MACOSX/Fig. 6/Fig. 6 a-g/._UAS-ACC_larvae_1.tif
- Fig. 6/Fig. 6 a-g/ACCRNAi_larvae_2.tif
- __MACOSX/Fig. 6/Fig. 6 a-g/._ACCRNAi_larvae_2.tif
- Fig. 6/Fig. 6 a-g/ACCRNAi_larvae_1.tif
- __MACOSX/Fig. 6/Fig. 6 a-g/._ACCRNAi_larvae_1.tif
- Fig. 6/Fig. 6 o-u/.DS_Store
- __MACOSX/Fig. 6/Fig. 6 o-u/._.DS_Store
- Fig. 6/Fig. 6 o-u/crqRNAi_fat body.tif
- __MACOSX/Fig. 6/Fig. 6 o-u/._crqRNAi_fat body.tif
- Fig. 6/Fig. 6 o-u/Gpat4RNAi_fat body.tif
- __MACOSX/Fig. 6/Fig. 6 o-u/._Gpat4RNAi_fat body.tif
- Fig. 6/Fig. 6 o-u/Control_fat body.tif
- __MACOSX/Fig. 6/Fig. 6 o-u/._Control_fat body.tif
- Fig. 6/Fig. 6 o-u/LdhRNAi_fat body.tif
- __MACOSX/Fig. 6/Fig. 6 o-u/._LdhRNAi_fat body.tif
- Fig. 6/Fig. 6 o-u/ACCRNAi_fat body.tif
- __MACOSX/Fig. 6/Fig. 6 o-u/._ACCRNAi_fat body.tif
- Fig. 6/Fig. 6 o-u/bmmRNAi_fatbody.tif
- __MACOSX/Fig. 6/Fig. 6 o-u/._bmmRNAi_fatbody.tif
- Fig. 6/Fig. 6 o-u/UAS-ACC_fat body.tif
- __MACOSX/Fig. 6/Fig. 6 o-u/._UAS-ACC_fat body.tif
