# Supplementary material for: Macrophage metabolic reprogramming during dietary stress influences adult body size in Drosophila
Source: EMBO Rep. 2025 Sep 9;26(22):5397–430. doi: 10.1038/s44319-025-00574-7 (PMC12635341; doi:10.1038/s44319-025-00574-7)
Supplement: Supplementary file 8 — Source data Fig. 6 [file 44319_2025_574_MOESM8_ESM.zip › Fig. 6/Fig. 6.xlsx]

## Sheet: Fig. 6v
		w1118 control	ACCRNAi	TRiP control (II)	crqRNAi	TRiP control (III)	bmmRNAi
		0.992967	1.05996	1.11338	0.868904	0.953318	1.12137
		0.952861	1.00749	1.00457	0.818929	1.02618	0.926187
		0.99184	0.999092	0.971534	0.873383	1.03444	1.10935
		0.958719	1.04951	1.00189	0.875505	0.971777	1.08837
		1.0556	0.892346	0.820703	1.07328	0.913485	1.06928
		1.08107	0.947309	0.952832	0.907093	1.01185	0.807378
		1.07859	1.08222	0.939473	1.11406	0.938016	1.00869
		0.95241	1.0084	0.973234	1.13929	0.888225	1.12255
		1.02429	0.962071	1.0529	1.12255	0.936559	0.989363
		0.970435	0.968431	0.827261	1.01576	0.88361	0.968147
		0.954213	1.0172	1.03694	1.03486	0.986312	0.887064
		1.04141	1.07719	0.86951	1.11383	0.978807	0.952296
		0.914106	0.971291	0.892786	1.03586	0.882829	0.883731
		1.0315	0.823618	0.885154	0.935869	0.893399	0.915633
		0.998536	0.829933	1.0676	0.934678	0.893822	1.04872
		0.933424	1.07986	0.886845	0.983007	0.944136	0.917061
		1.02563	0.949189	0.857037	1.02205	0.941176	1.00158
		1.0147	1.07355	0.880926	1.05967	0.899741	0.945392
		1.02191	1.07112	1.03694	0.835878	0.99741	1.07514
		1.03537	1.00578	0.91919	0.8554	0.973782	0.995863
		0.99911	1.12184	1.08869	0.989674	0.952155	1.15323
		0.957209	1.10888	1.00275	0.960683	0.982669	0.897777
		1.04644	0.889884	1.07709	0.853868	0.945638	1.09038
		0.98261	1.08813	1.12135	0.80871	1.07688	0.885397
		1.02228	0.975219	1.07301	0.815006	1.11746	1.10347
		0.946855	0.891534	0.967728	0.876229	1.01378	0.960152
		0.969653	1.17158	1.07129	0.822171	0.963117	1.19156
		0.92915	1.14164	1.05131	0.962202	0.965487	1.07205
		1.07855	0.871497	0.98062	0.875795	1.01229	1.07919
		0.98178	0.951174	1.00168	0.965025	1.08577	1.05133
		1.07103	1.04877	1.11598	0.816743	1.11835	0.929126
		1.0007	1.0655	1.0801	0.869065	1.07777	0.993394
		1.07722			0.911183	1.05732	1.01686
		0.807177			1.01192	0.998963	0.915385
		0.914604					0.96126
		1.04224					0.856403
		1.00613					0.931875
		1.08403					0.924053
		1.11537					0.923207
		1.01601					0.928915
		1.08261
		0.928704
		1.02468
		1.06464
		0.993182
		1.04392
		0.939062
		0.933143
		0.987686
		0.87099
	n=	50	32	32	34	34	40
			ACCRNAi		crqRNAi		bmmRNAi
			vs.		vs.		vs.
			w1118 control		TRiP control (II)		TRiP control (III)
	Mann Whitney test
	P value		0.511		0.0543		0.7099
	Exact or approximate P value?		Exact		Exact		Exact
	P value summary		ns		ns		ns
	Significantly different (P < 0.05)?		No		No		No
	One- or two-tailed P value?		Two-tailed		Two-tailed		Two-tailed
	Sum of ranks in column A,B		2005 , 1398		1222 , 989		1240 , 1535
	Mann-Whitney U				394		645

## Sheet: Fig6. v single dash
		w1118 control	ACCRNAi	TRiP control (II)	crqRNAi	TRiP control (III)	bmmRNAi
		0.961963	0.807128	0.787791	0.678676	0.668866	0.688725
		1.07547	0.732614	1.12004	0.432849	0.983809	0.89399
		0.914394	0.739053	0.932119	0.917947	0.83845	0.623885
		0.917094	0.85908	0.911617	0.789278	1.08812	0.607538
		1.15191	0.825078	0.912516	0.552174	0.709075	0.915967
		1.00799	0.701317	0.988559	0.646683	0.925778	1.08063
		1.19763	0.57079	0.928909	1.33009	1.20016	1.16175
		0.918994	1.02917	1.02844	0.557374	1.09508	1.26342
		0.845281	0.898813	0.908484	0.205462	1.13042	0.987977
		0.972261	0.556998	0.900702	0.60914	1.01266	1.12285
		0.929655	0.468387	0.982959	1.26361	0.956319	1.17638
		1.10141	0.472953	0.973371	0.736193	0.909226	1.20089
		1.00595	1.02444	0.931439	0.757872	1.12591	0.914183
		0.851074	0.86684	0.849114	0.426018	0.88881	1.18409
		0.913611	1.08063	0.723608	0.946605	0.886278	1.21998
		0.940955	0.912741	1.4188	0.771056	0.913554	1.07467
		0.96281	0.531678	1.44547	0.570786	1.02265	1.35749
		1.22434	1.04682	1.21733	1.05806	0.913053	1.08528
		0.81618	1.03829	0.848836	1.03094	0.945932	0.931282
		1.03582	0.896597	1.10902	0.538901	0.746862	1.21126
		0.967822	0.899887	1.40936	0.829147	0.853148	0.780781
		0.761908	1.04065	1.33907	0.725199	0.830945	1.00505
		1.10238	1.09523	1.16846	0.736902		0.88713
		1.01549	0.879106	1.25763	0.78174		1.1367
		0.958219	1.01425	1.13138	0.641505		0.984362
		1.29985	0.826183	0.921006	0.952133		0.645694
		1.00087	0.607951	1.41009	0.77559		0.58107
		1.00907	0.976933	1.52379	0.833365		1.25679
		1.24304	1.06374		0.822287		1.07037
		0.945681	0.926776		0.95936		1.0375
		1.08216	1.12893		0.970345		1.22156
		0.870549	0.864124		0.874668		1.03513
		0.998175	0.881082		0.825846		1.04443
		1.00765	0.876432		0.982449		1.01216
		1.15446	1.00926		0.955041		1.03734
		0.9252	1.10361		0.625895		1.02777
		0.817624	1.27217		0.638831		1.17607
		1.31256	0.493578		0.927125		1.12585
		1.03947	0.471558		0.62331		1.02617
		1.15503	1.18725				1.12245
		0.780795	0.92402
		0.89828	0.718069
		0.897366	0.988936
		1.15813	0.736417
		0.991171	1.05858
		0.939089	1.13563
		0.923174	1.23085
			1.2663
			1.23998
			1.0808
			1.1663
			0.934386
			1.10161
			1.23469
			0.867603
			1.06773
			0.853547
			0.672197
			0.875288
			0.68877
			0.807233
			0.777465
			0.82747
			0.661583
			0.825793
			0.844359
			0.767847
			0.8519
			0.658577
			0.958008
			0.726936
			0.877812
			1.03469
			0.884008
			0.745584
			0.89371
			1.08078
			0.913194
			1.35456
	n=	47	79	28	39	22	40
			ACCRNAi		crqRNAi		bmmRNAi
			vs.		vs.		vs.
			w1118 control		TRiP control (II)		TRiP control (III)
	Mann Whitney test
	P value		0.003		<0.0001		0.0189
	Exact or approximate P value?		Exact		Exact		Exact
	P value summary		**		****		*
	Significantly different (P < 0.05)?		Yes		Yes		Yes
	One- or two-tailed P value?		Two-tailed		Two-tailed		Two-tailed
	Sum of ranks in column A,B		3569 , 4432		1311 , 967		534 , 1419
	Mann-Whitney U		1272		187		281

## Sheet: Fig6. v double dash
		w1118 control	ACCRNAi	TRiP control (II)	crqRNAi	TRiP control (III)	bmmRNAi
		1.259	1.28207	1.41487	0.758941	1.18553	1.07565
		1.10526	1.35108	1.23861	0.644019	1.19939	0.938379
		1.16113	1.07037	1.16108	0.919865	0.82902	0.789772
		0.945149	0.904349	1.36188	0.718976	1.03814	1.0197
		0.990743	0.781085	1.41012	0.759675	1.00147	0.982831
		0.820848	0.777908	1.12196	0.930809	1.06736	1.22025
		0.966763	0.954545	1.2772	0.849202	1.04026	0.740726
		0.751111	0.805384	1.41565	0.904089	0.788661	1.27505
		1.22833	0.755015	1.21284	1.26195	1.0587	0.998428
		0.866259	0.946027	1.15992	1.11944	1.12529	1.28536
		1.013	0.899089	1.40225	1.01855	0.791052	1.29584
		0.989046	0.555551	1.16434	0.781691	0.755043	1.04208
		0.98455	0.521156	1.40917	0.733196	0.727631	0.729449
		1.08957	0.70039	1.13893	0.58858	1.27276	1.40203
		0.951518	0.547071	1.10971	0.79856	1.04131	1.16459
		0.946417	0.59058	1.06885	0.904896	1.04428	0.704377
		0.984247		0.888673	0.783427	0.801073	1.61516
		0.947065		1.54163	0.650037	1.08527	1.18308
		0.818796		1.064	0.955271	0.697181	1.05615
		0.890661		1.36811	0.868033	1.02521	1.06135
		0.968843		0.976273		1.29771	0.939945
		0.974532		1.40535		1.08262	1.0446
		1.05493				1.39546	1.12827
		1.29224				1.18412	0.944241
		0.946704					0.849829
		0.774973
		1.07881
		1.08942
		0.79072
		0.919665
		1.39972
	n=	31	16	22	20	24	25
			ACCRNAi		crqRNAi		bmmRNAi
			vs.		vs.		vs.
			w1118 control		TRiP control (II)		TRiP control (III)
	Mann Whitney test
	P value		0.0051		<0.0001		0.7738
	Exact or approximate P value?		Exact		Exact		Exact
	P value summary		**		****		ns
	Significantly different (P < 0.05)?		Yes		Yes		No
	One- or two-tailed P value?		Two-tailed		Two-tailed		Two-tailed
	Sum of ranks in column A,B		867 , 261		669 , 234		585 , 640
	Mann-Whitney U		125		24		285

## Sheet: Fig.6 w
		TRiP control (III)	LdhRNAi	w1118 control	UAS-ACC	Gpat4RNAi
		0.953318	0.89439	0.992967	1.00227	0.961423
		1.02618	0.873268	0.952861	0.968431	0.871747
		1.03444	1.10561	0.99184	1.0938	0.978997
		0.971777	0.932319	0.958719	1.09539	0.871747
		0.913485	0.978878	1.0556	1.06291	0.990263
		1.01185	0.873495	1.08107	1.08585	1.00964
		0.938016	1.06859	1.07859	1.09448	0.854623
		0.888225	0.922099	0.95241	1.08313	0.849891
		0.936559	0.844878	1.02429	1.06337	0.843808
		0.88361	0.90938	0.970435	1.06859	0.847638
		0.986312	1.02813	0.954213	0.948671	0.933934
		0.978807	0.820218	1.04141	0.905065	0.827134
		0.882829	1.07937	0.914106	1.08618	0.960289
		0.893399	1.0138	1.0315	1.11022	0.830065
		0.893822	1.01865	0.998536	1.07427	0.954142
		0.944136	1.01404	0.933424	0.951132	0.850327
		0.941176	0.909842	1.02563	1.05994	0.975087
		0.899741	0.960361	1.0147	1.11386	1.02608
		0.99741	1.07792	1.02191	1.03055	0.973949
		0.973782	0.967891	1.03537	1.0869	0.92022
		0.952155	1.12334	0.99911	1.14811	1.09827
		0.982669	1.02958	0.957209	1.10731	1.10298
		0.945638	0.981348	1.04644	0.954532	1.07611
		1.07688	0.996906	0.98261	1.17535	1.09261
		1.11746	1.11336	1.02228	1.11642	1.04735
		1.01378	0.97239	0.946855	1.03132	1.00233
		0.963117	1.15343	0.969653	1.03321	0.968854
		0.965487	0.992191	0.92915	0.988655	1.03792
		1.01229	1.09638	1.07855	1.13292	1.02095
		1.08577	0.929487	0.98178	1.15414	0.990777
		1.11835	1.25244	1.07103	0.987713	1.00657
		1.07777	0.888941	1.0007	1.10181	0.952353
		1.05732	1.16805	1.07722	1.18973	0.930666
		0.998963	0.987477	0.807177
			1.22156	0.914604
			0.943395	1.04224
			1.20482	1.00613
			1.08837	1.08403
			1.12019	1.11537
			1.14023	1.01601
			1.1532	1.08261
			1.11689	0.928704
			1.27033	1.02468
			1.0831	1.06464
			1.11154	0.993182
			1.15213	1.04392
			1.12191	0.939062
			1.15953	0.933143
			1.20752	0.987686
			1.15568	0.87099
			1.30292
			1.20604
	n=	34	52	50	33	33
	Column B		LdhRNAi		UAS-ACC	Gpat4RNAi
	vs.		vs.		vs.	vs.
	Column A		TRiP control (III)		w1118 control	w1118 control
	Mann Whitney test
	P value		0.0025		<0.0001	0.0328
	Exact or approximate P value?		Exact		Exact	Exact
	P value summary		**		****	*
	Significantly different (P < 0.05)?		Yes		Yes	Yes
	One- or two-tailed P value?		Two-tailed		Two-tailed	Two-tailed
	Sum of ranks in column A,B		1140 , 2601		1660 , 1826	2329 , 1157
	Mann-Whitney U		545		385	596

## Sheet: Fig6. w single dash
		TRiP control (III)	LdhRNAi	w1118 control	UAS-ACC	Gpat4RNAi
		0.668866	1.04045	0.961963	1.3358	1.27222
		0.983809	1.10068	1.07547	1.08425	1.14004
		0.83845	1.09463	0.914394	1.18859	0.716968
		1.08812	0.99467	0.917094	0.95018	0.737802
		0.709075	0.799784	1.15191	0.944679	0.83499
		0.925778	1.08027	1.00799	1.15686	0.821115
		1.20016	0.911876	1.19763	1.08282	0.839855
		1.09508	0.875891	0.918994	1.1645	0.866525
		1.13042	0.912087	0.845281	1.08972	0.837417
		1.01266	0.915447	0.972261	0.869232	0.863942
		0.956319	0.976987	0.929655	0.927213	0.841659
		0.909226	0.684834	1.10141	0.892779	0.783165
		1.12591	0.974658	1.00595	0.702976	0.805222
		0.88881	1.1343	0.851074	1.05578	1.0059
		0.886278	1.07043	0.913611	1.47156	1.02753
		0.913554	0.689789	0.940955	1.10947	0.842148
		1.02265	1.19496	0.96281	1.47925	1.10289
		0.913053	1.1202	1.22434	1.1932	1.09673
		0.945932	1.18486	0.81618	1.14355	1.07274
		0.746862	1.22254	1.03582	0.932879	1.19398
		0.853148	0.934876	0.967822	1.33389	0.767642
		0.830945	0.786119	0.761908	1.12208	1.11844
			0.928693	1.10238	1.47418	1.08188
			1.17015	1.01549	1.10838	0.984068
			0.806171	0.958219	1.2538	1.04265
			1.12298	1.29985	0.699669	1.02706
			0.979298	1.00087	1.05447	0.974223
			1.03751	1.00907	0.997536	0.977889
			0.783238	1.24304	1.18501	0.637167
			1.07268	0.945681	1.53298	0.814477
			0.965368	1.08216	1.39017	1.01108
			1.05772	0.870549	1.39637	0.963
			0.941517	0.998175	1.14446	0.981786
			0.807123	1.00765	1.05436	0.490318
			0.955483	1.15446	1.02135	0.77894
			0.830638	0.9252	1.14585	0.690988
			1.3858	0.817624	1.2306	0.92943
			1.17452	1.31256	1.37412	0.895951
			0.943313	1.03947	1.26197	0.822704
			1.07361	1.15503	0.992006	0.592427
			1.09749	0.780795	1.1075	0.800761
			1.29921	0.89828	1.21849	0.604186
			1.19537	0.897366	1.0587	0.669176
			1.42712	1.15813	0.891159	0.636987
			1.1148	0.991171	1.28972	0.718094
			0.971707	0.939089	1.05135	0.802771
			1.10871	0.923174	1.06192	1.06416
			1.23612		1.1976	1.15798
			1.27185		0.916423	1.04009
			1.18945		1.07842	0.873178
			1.17808		1.12647	0.972168
			1.15029		1.74513	1.34876
			1.19137		1.08364	1.07637
			1.48258		1.02261	1.03159
			1.18599		1.20523	0.900176
			1.1362		1.01771	1.09996
			1.20938		0.9075
			1.14305		0.998772
			1.30084		1.24058
					1.119
					1.01389
					1.15276
					0.934202
					1.04373
					1.17263
					1.10018
					1.33056
					1.12308
					0.983994
					1.37632
					1.63918
	n=	22	59	47	71	56
			LdhRNAi		UAS-ACC	Gpat4RNAi
			vs.		vs.	vs.
			TRiP control (III)		w1118 control	w1118 control
	Mann Whitney test
	P value		0.0032		<0.0001	0.0156
	Exact or approximate P value?		Exact		Exact	Exact
	P value summary		**		****	*
	Significantly different (P < 0.05)?		Yes		Yes	Yes
	One- or two-tailed P value?		Two-tailed		Two-tailed	Two-tailed
	Sum of ranks in column A,B		628 , 2693		2029 , 4992	2808 , 2548
	Mann-Whitney U		375		901	952

## Sheet: Fig6. w double dash
		TRiP control (III)	LdhRNAi	w1118 control	UAS-ACC	Gpat4RNAi
		1.18553	1.03585	1.259	1.36281	0.701559
		1.19939	0.950369	1.10526	1.11738	0.415423
		0.82902	1.65882	1.16113	1.1903	0.586814
		1.03814	1.51291	0.945149	1.10839	0.649368
		1.00147	1.33469	0.990743	1.40961	0.82607
		1.06736	1.20395	0.820848	1.15524	1.12793
		1.04026	0.916239	0.966763	1.158	0.964923
		0.788661	0.9502	0.751111	0.958305	0.570918
		1.0587	1.20935	1.22833	1.35767	0.795132
		1.12529	1.60485	0.866259	1.25477	0.575128
		0.791052	1.40315	1.013	1.04903	0.67407
		0.755043	1.35297	0.989046	1.37136	0.588489
		0.727631	1.28386	0.98455	1.23965	0.555302
		1.27276	1.34478	1.08957	1.28878	0.674747
		1.04131	1.49398	0.951518	1.2613	0.973458
		1.04428	1.06197	0.946417	1.32134	0.924956
		0.801073	1.3588	0.984247	1.6152	0.987787
		1.08527	1.5501	0.947065		0.646309
		0.697181	1.64772	0.818796		0.826748
		1.02521	1.94731	0.890661		0.63737
		1.29771	1.39087	0.968843		0.882604
		1.08262	1.42843	0.974532		0.619744
		1.39546	1.17792	1.05493		1.00579
		1.18412	1.35874	1.29224		0.696079
			1.44544	0.946704
			1.84497	0.774973
			1.596	1.07881
			1.49205	1.08942
			1.69492	0.79072
			2.16305	0.919665
			2.08243	1.39972
			1.8526
	n=	24	32	31	17	24
			LdhRNAi		UAS-ACC	Gpat4RNAi
			vs.		vs.	vs.
			TRiP control (III)		w1118 control	w1118 control
	Mann Whitney test
	P value		<0.0001		<0.0001	<0.0001
	Exact or approximate P value?		Exact		Exact	Exact
	P value summary		****		****	****
	Significantly different (P < 0.05)?		Yes		Yes	Yes
	One- or two-tailed P value?		Two-tailed		Two-tailed	Two-tailed
	Sum of ranks in column A,B		396 , 1200		562 , 614	1121 , 419
	Mann-Whitney U		96		66	119

## Sheet: Fig6. v Triple dash
		Hml+							Hml-
		w1118 control	ACCRNAi	TRiP (II) control	CrqRNAi	TRiP (III) control	bmmRNAi		w1118 control	ACCRNAi	TRiP (II) control	CrqRNAi	TRiP (III) control	bmmRNAi
	1	122.761	93.8883	77.9768	116.965	90.3056	94.7313		26.2381	20.4426	9.79979	43.098	32.666	21.7071
	2	93.5722	90.6217	98.9463	90.411	53.0032	93.5722		17.3867	16.2276	12.961	25.2898	14.3309	31.9283
	3	155.005	118.651	93.9937	71.2329	86.9336	96.7334		31.9283	23.8145	22.4447	23.393	21.1802	25.8166
	4	151.423	102.529	100.527	76.0801	79.8736	105.163		25.6059	25.2898	18.6512	18.9673	24.9737	18.9673
	5	105.69	87.7766	66.491	100.421	93.9937	114.858		26.4489	29.1886	11.5911	12.7503	8.21918	17.4921
	6	119.705	93.1507	118.862	100.211	84.0885	102.213		36.9863	22.3393	16.333	19.3888	26.6596	18.1243
	7	162.908	126.133	112.856	116.544	77.9768	115.174		34.9842	22.7608	27.5026	24.9737	11.4858	22.6554
	8	116.228	118.335	102.424	126.027	70.1791	105.374		31.7176	26.1328	21.4963	29.294	26.2381	23.6038
	9	169.336	101.37	112.434	75.2371	147.629	96.3119		25.1844	25.5444	18.2297	21.9178	20.5479	26.9758
	10	105.69	97.7871	104.426	85.353	108.219	104.11		26.5543	18.8668	17.5975	15.49	13.1718	32.3498
	11	111.591	109.273	109.589		92.6238			21.7071	30.0316	24.1307		13.804
	12	83.3509	108.957	118.23		93.4668			15.3846	24.8683	22.0232		14.2255
	13	129.399		122.866		101.264			24.7629		26.3435		15.8061
	Šídák's multiple comparisons test		w1118 control vs. ACCRNAi		TRiP (II) control vs. CrqRNAi		TRiP (III) control vs. bmmRNAi
	Mean Diff.		11.91		1.453		-8.667
	95.00% CI of diff.		1.894 to 21.93		-9.075 to 11.98		-19.19 to 1.860
	Below threshold?		Yes		No		No
	Summary		*		ns		ns
	Adjusted P Value		0.014		0.9823		0.1387

## Sheet: Fig6. w Triple dash
		Hml+						Hml-														Hml-
		TRiP (III) control	LdhRNAi	w1118 control	UAS-ACC	Gpat4RNAi		TRiP (III) control	LdhRNAi	w1118 control	UAS-ACC	Gpat4RNAi
		90.3056	108.746	122.761	67.9663	64.4889		32.666	20.9694	26.2381	41.2013	31.7176
		53.0032	102.74	93.5722	109.694	53.1085		14.3309	33.2982	17.3867	40.2529	33.2982
		86.9336	75.5532	155.005	78.2929	140.358		21.1802	22.3393	31.9283	50.3688	71.2329
		79.8736	98.4194	151.423	62.4868	113.172		24.9737	20.4426	25.6059	33.8251	50.6849
		93.9937	115.385	105.69	72.4974	89.0411		8.21918	23.0769	26.4489	35.3003	36.0379
		84.0885	84.4046	119.705	57.745	79.1359		26.6596	29.3994	36.9863	34.6681	20.2318
		77.9768	75.4478	162.908	106.744	112.487		11.4858	33.8251	34.9842	55.8483	22.5237
		70.1791	246.259	116.228	97.7871	102.002		26.2381	60.1686	31.7176	38.4615	27.5026
		147.629	84.2993	169.336	86.3014	91.254		20.5479	26.3435	25.1844	30.98	26.3435
		108.219	131.612	105.69	83.3509	62.1707		13.1718	30.0316	26.5543	35.9326	20.4426
		92.6238	76.8177	111.591	105.69	97.2603		13.804	21.8124	21.7071	28.0295	27.9241
		93.4668	91.1486	83.3509	86.3014			14.2255	17.8082	15.3846	35.8272
		101.264	92.3077	129.399				15.8061	17.7028	24.7629
			94.2044	145.1					19.1781	38.5669
				125.184						19.705
				166.175						65.3319
				210.959						63.4352
				124.868						11.9073
		Šídák's multiple comparisons test		TRiP (III) control vs. LdhRNAi	w1118 control vs. UAS-ACC	w1118 control vs. Gpat4RNAi
		Mean Diff.		-11.48	20.26	19.36
		95.00% CI of diff.		-27.84 to 4.883	4.430 to 36.09	3.103 to 35.62
		Below threshold?		No	Yes	Yes
		Summary		ns	**	*
		Adjusted P Value		0.2516	0.0072	0.0139
