# Supplementary material for: Macrophage metabolic reprogramming during dietary stress influences adult body size in Drosophila
Source: EMBO Rep. 2025 Sep 9;26(22):5397–430. doi: 10.1038/s44319-025-00574-7 (PMC12635341; doi:10.1038/s44319-025-00574-7)
Supplement: Supplementary file 9 — Figure EV1 Source Data [file 44319_2025_574_MOESM9_ESM.zip]

Archive with 62 entries (54 files):
- Fig. EV1/
- __MACOSX/._Fig. EV1
- Fig. EV1/Fig. EV1_e-e''/
- __MACOSX/Fig. EV1/._Fig. EV1_e-e''
- Fig. EV1/Fig. EV1.xlsx
- __MACOSX/Fig. EV1/._Fig. EV1.xlsx
- Fig. EV1/Fig. EV1_a-a''/
- __MACOSX/Fig. EV1/._Fig. EV1_a-a''
- Fig. EV1/.DS_Store
- __MACOSX/Fig. EV1/._.DS_Store
- Fig. EV1/Fig. EV1_f-f''/
- __MACOSX/Fig. EV1/._Fig. EV1_f-f''
- Fig. EV1/Fig. EV1_b-b''/
- __MACOSX/Fig. EV1/._Fig. EV1_b-b''
- Fig. EV1/Fig. EV1_g-g''/
- __MACOSX/Fig. EV1/._Fig. EV1_g-g''
- Fig. EV1/Fig. EV1_c-c''/
- __MACOSX/Fig. EV1/._Fig. EV1_c-c''
- Fig. EV1/Fig. EV1_d-d''/
- __MACOSX/Fig. EV1/._Fig. EV1_d-d''
- Fig. EV1/Fig. EV1_e-e''/4hr.HSD_phagocytosis.tif
- __MACOSX/Fig. EV1/Fig. EV1_e-e''/._4hr.HSD_phagocytosis.tif
- Fig. EV1/Fig. EV1_e-e''/RF_phagocytosis.tif
- __MACOSX/Fig. EV1/Fig. EV1_e-e''/._RF_phagocytosis.tif
- Fig. EV1/Fig. EV1_e-e''/Ct.HSD_phagocytosis.tif
- __MACOSX/Fig. EV1/Fig. EV1_e-e''/._Ct.HSD_phagocytosis.tif
- Fig. EV1/Fig. EV1_a-a''/Ct.HSD_sessile_bleeds.tif
- __MACOSX/Fig. EV1/Fig. EV1_a-a''/._Ct.HSD_sessile_bleeds.tif
- Fig. EV1/Fig. EV1_a-a''/4hr.HSD_sessile_bleeds.tif
- __MACOSX/Fig. EV1/Fig. EV1_a-a''/._4hr.HSD_sessile_bleeds.tif
- Fig. EV1/Fig. EV1_a-a''/RF_sessile_bleeds.tif
- __MACOSX/Fig. EV1/Fig. EV1_a-a''/._RF_sessile_bleeds.tif
- Fig. EV1/Fig. EV1_f-f''/Ct.HSD_phalloidin.tif
- __MACOSX/Fig. EV1/Fig. EV1_f-f''/._Ct.HSD_phalloidin.tif
- Fig. EV1/Fig. EV1_f-f''/4hr.HSD_phalloidin.tif
- __MACOSX/Fig. EV1/Fig. EV1_f-f''/._4hr.HSD_phalloidin.tif
- Fig. EV1/Fig. EV1_f-f''/RF_phalloidin.tif
- __MACOSX/Fig. EV1/Fig. EV1_f-f''/._RF_phalloidin.tif
- Fig. EV1/Fig. EV1_b-b''/RF_circulatory_bleeds.tif
- __MACOSX/Fig. EV1/Fig. EV1_b-b''/._RF_circulatory_bleeds.tif
- Fig. EV1/Fig. EV1_b-b''/4hr.HSD_circulatory_bleeds.tif
- __MACOSX/Fig. EV1/Fig. EV1_b-b''/._4hr.HSD_circulatory_bleeds.tif
- Fig. EV1/Fig. EV1_b-b''/Ct.HSD_circulatory_bleeds.tif
- __MACOSX/Fig. EV1/Fig. EV1_b-b''/._Ct.HSD_circulatory_bleeds.tif
- Fig. EV1/Fig. EV1_g-g''/Ct.HSD_Lsd-2.GFP.tif
- __MACOSX/Fig. EV1/Fig. EV1_g-g''/._Ct.HSD_Lsd-2.GFP.tif
- Fig. EV1/Fig. EV1_g-g''/4hr.HSD_Lsd-2.GFP.tif
- __MACOSX/Fig. EV1/Fig. EV1_g-g''/._4hr.HSD_Lsd-2.GFP.tif
- Fig. EV1/Fig. EV1_g-g''/RF_Lsd-2.GFP.tif
- __MACOSX/Fig. EV1/Fig. EV1_g-g''/._RF_Lsd-2.GFP.tif
- Fig. EV1/Fig. EV1_c-c''/4hr.HSD_ROS.tif
- __MACOSX/Fig. EV1/Fig. EV1_c-c''/._4hr.HSD_ROS.tif
- Fig. EV1/Fig. EV1_c-c''/RF_ROS.tif
- __MACOSX/Fig. EV1/Fig. EV1_c-c''/._RF_ROS.tif
- Fig. EV1/Fig. EV1_c-c''/Ct.HSD_ROS.tif
- __MACOSX/Fig. EV1/Fig. EV1_c-c''/._Ct.HSD_ROS.tif
- Fig. EV1/Fig. EV1_d-d''/4hr.HSD_lipids.tif
- __MACOSX/Fig. EV1/Fig. EV1_d-d''/._4hr.HSD_lipids.tif
- Fig. EV1/Fig. EV1_d-d''/Ct.HSD_lipids.tif
- __MACOSX/Fig. EV1/Fig. EV1_d-d''/._Ct.HSD_lipids.tif
- Fig. EV1/Fig. EV1_d-d''/RF_lipids.tif
- __MACOSX/Fig. EV1/Fig. EV1_d-d''/._RF_lipids.tif
