# Supplementary material for: Macrophage metabolic reprogramming during dietary stress influences adult body size in Drosophila
Source: EMBO Rep. 2025 Sep 9;26(22):5397–430. doi: 10.1038/s44319-025-00574-7 (PMC12635341; doi:10.1038/s44319-025-00574-7)
Supplement: Supplementary file 9 — Figure EV1 Source Data [file 44319_2025_574_MOESM9_ESM.zip › Fig. EV1/Fig. EV1.xlsx]

## Sheet: Fig. EV1 a triple dash
			Hml+																												Hml-
		RF	104.847	136.825	122.146	100.653	110.613	136.3	146.785	141.019	112.186	92.2649	96.983	89.6438	100.653	136.3	126.34	120.049	131.058	123.195	110.613	112.71	110.089	115.331	136.825						17.2997	28.3086	23.0662	16.2512	19.3966	27.7843	31.454	29.357	19.9208	13.63	15.2027	12.5816	16.2512	24.6389	16.2512	25.1632	19.3966	14.6785	22.0178
		4hr.	107.007	101.266	109.617	95.5237	94.4797	103.354	113.793	124.233	117.447	113.271	112.227	94.4797	99.6996	103.354	114.315	115.359	109.617	103.875	112.227	104.397									26.1477	23.5018	27.2074	20.856	20.3272	24.5593	29.3223	23.6006	15.1837	28.7958	28.2671	20.3272	22.4466	24.5593	20.4125	14.1262	18.8196	25.61	13.5885
		Ct.	67.626	68.1502	70.2472	74.441	72.8683	69.1987	65.0048	75.4895	70.7714	74.441	73.3926	73.3926	72.3441	69.1987	74.9653	73.3926	71.2956	77.5864	78.1107	70.7714	66.5775	69.7229	73.9168	77.5864	68.6745				72.8683	19.3966	20.4451	23.0662	28.3086	26.2116	21.4935	16.2512	29.357	23.5905	12.5816	26.7359	26.7359	25.6874	21.4935	28.8328	14.6785	19.9208	26.7359
	Dunnett's multiple comparisons test		Predicted (LS) mean diff.	95.00% CI of diff.	Below threshold?	Summary	Adjusted P Value
	RF:Hml+ vs. 4hr.:Hml+		4.181	-3.901 to 12.26	No	ns	0.5504
	RF:Hml+ vs. Ct.:Hml+		20.08	12.51 to 27.64	Yes	****	<0.0001
[truncated: 8 more columns]

## Sheet: Fig. EV1 b triple dash
			Hml+																											Hml-
		RF	72.8683	73.3926	68.1502	72.8683	68.1502	73.3926	72.8683	76.0137	76.0137	73.3926	72.8683	73.3926	73.9168	69.1987	76.0137	73.3926	74.441	72.8683	78.1107	73.9168	74.441	73.9168	79.6834	78.1107	72.8683			13.1058	13.63	10.4847	13.1058	10.4847	13.63	13.1058	15.2027	15.2027	13.63	13.1058	13.63	13.63	11.0089	22.0178	14.6785	13.1058	18.3481	22.542	13.63
		4hr.	81.2561	83.353	79.6834	82.3045	73.9168	80.7318	82.8288	78.1107	81.7803	80.2076	74.441	73.9168	72.8683	77.5864	74.9653	73.9168	72.8683	73.3926	69.1987	75.4895	79.1591	68.6745						11.0089	13.63	12.0574	14.1543	14.1543	7.86349	8.91196	16.7754	8.38772	17.8239	14.1543	14.1543	14.1543	16.2512	17.2997	17.8239	13.1058	13.63	11.5331	17.8239
		Ct.	72.8683	70.2472	75.4895	69.1987	70.2472	77.0622	76.0137	76.0137	73.3926	73.3926	69.1987	77.5864	77.0622	76.0137	76.538	70.7714	79.1591	77.5864	71.8199	78.6349	71.8199	78.6349	81.2561	78.6349				11.0089	9.96042	12.5816	9.43619	9.96042	13.63	13.1058	13.1058	11.5331	11.5331	9.43619	13.63	13.63	13.1058	19.9208	27.2601	19.3966	20.4451	20.4451	16.2512
	Dunnett's multiple comparisons test		Predicted (LS) mean diff.	95.00% CI of diff.	Below threshold?	Summary	Adjusted P Value
	RF:Hml+ vs. 4hr.:Hml+		-1.621	-3.689 to 0.4465	No	ns	0.1771
	RF:Hml+ vs. Ct.:Hml+		-0.4626	-2.484 to 1.559	No	ns	0.9688
[truncated: 5 more columns]
