# Supplementary material for: Macrophage metabolic reprogramming during dietary stress influences adult body size in Drosophila
Source: EMBO Rep. 2025 Sep 9;26(22):5397–430. doi: 10.1038/s44319-025-00574-7 (PMC12635341; doi:10.1038/s44319-025-00574-7)
Supplement: Supplementary file 10 — Figure EV2 Source Data [file 44319_2025_574_MOESM10_ESM.zip]

Archive with 4 entries (3 files):
- Fig. EV2/
- __MACOSX/._Fig. EV2
- Fig. EV2/Fig. EV2_Differential_gene_expression.xlsx
- __MACOSX/Fig. EV2/._Fig. EV2_Differential_gene_expression.xlsx
