# Supplementary material for: Macrophage metabolic reprogramming during dietary stress influences adult body size in Drosophila
Source: EMBO Rep. 2025 Sep 9;26(22):5397–430. doi: 10.1038/s44319-025-00574-7 (PMC12635341; doi:10.1038/s44319-025-00574-7)
Supplement: Supplementary file 10 — Figure EV2 Source Data [file 44319_2025_574_MOESM10_ESM.zip › Fig. EV2/Fig. EV2_Differential_gene_expression.xlsx]

## Sheet: README
Data for all those genes with a normalised read count of greater than 10 in ATLEAST one of the ten sequenced samples is included. For the GSEA analysis of the genes from each comparison, only the genes with padj<0.05 have been considered.
Comparison	No. of genes (q<0.05)	Condition
H18hbyR_DOWN	632	log2FC <= -1
H18hbyR_SAME	392	log2FC > -1 && log2FC < 1
H18hbyR_UP	381	log2FC >= 1
H4hbyR_DOWN	595	log2FC <= -1
H4hbyR_SAME	382	log2FC > -1 && log2FC < 1
H4hbyR_UP	495	log2FC >= 1
Wa18hbyR_DOWN	905	log2FC <= -1
Wa18hbyR_SAME	1050	log2FC > -1 && log2FC < 1
Wa18hbyR_UP	889	log2FC >= 1
Wa4hbyR_DOWN	707	log2FC <= -1
Wa4hbyR_SAME	669	log2FC > -1 && log2FC < 1
Wa4hbyR_UP	508	log2FC >= 1

## Sheet: log2FC_MASTER
Fbgn gene ID	Gene Name	CG. No.	Wa4h/WaR		WaLt/WaR		H4h/HR		Hlt/HR		DESeq2 Normalised Read Counts
			log2FoldChange	padj	log2FoldChange	padj	log2FoldChange	padj	log2FoldChange	padj	WaR1	WaR2	Wa4h1	Wa4h2	WaLt1	WaLt2	HR1	HR2	H4h1	H4h2	HLt1	HLt2
FBgn0037723	SpdS	CG8327	4.68436	3.59041e-88	0.302306	0.405213	-0.352479	0.422509	0.273942	0.630377	54.213	59.06	1394.84	1568.19	67.2532	71.972	69.6592	78.5109	52.1286	65.4215	95.3495	84.1574
FBgn0037231	Vps24	CG9779	5.86807	2.71263e-78	0.832387	0.0726444	0.238648	0.600893	-0.220571	0.761086	16.5395	24.3188	1204.76	1248.89	35.0277	37.4649	49.9051	45.1808	51.2878	61.6472	37.3107	44.3532
FBgn0052473	CG32473	CG32473	-2.00858	8.91425e-76	-1.24909	5.52198e-29	0.0849864	0.634504	0.110068	0.695605	13518.3	12626.1	2951.13	3532.62	5524.57	5461	2106.41	2105.72	2215.47	2253.27	2319.9	2225.62
FBgn0038784	CG4362	CG4362	-4.61527	1.13655e-75	-3.68197	5.79502e-48	1.95141	2.41553e-12	-0.710349	0.0676856	12993.6	13347.6	599.774	446.663	968.165	1041.13	189.224	173.317	564.166	858.028	116.907	102.354
FBgn0035811	Mcad	CG12262	8.4894	2.24589e-74	-0.33477	0.665836	-0.614172	0.474692	-1.33726	0.103749	24.8093	12.7384	9883.68	5913.64	12.61	16.7606	25.9923	16.2947	11.771	15.0973	7.46214	7.96084
FBgn0037624	CG8223	CG8223	6.49603	4.27584e-73	1.42783	0.00137127	-0.153618	0.810763	0.31684	0.72511	19.2961	31.2671	2813.12	2010.43	68.6543	69.0142	44.7067	45.9215	42.0392	39.0013	47.2602	67.0985
FBgn0020633	Mcm7	CG4978	3.51542	3.436e-71	0.700411	0.00713186	0.470048	0.0700501	0.76587	0.00038147	85.4543	81.0627	975.609	955.24	117.693	151.831	197.541	194.055	253.076	291.88	342.429	324.12
FBgn0004629	Cys	CG8050	9.23904	9.12106e-61	-2.24126	0.0334817	0.914589	0.370092	0.497985	0.745492	11.9452	6.94823	8743.16	5677.49	0	1.97184	14.5557	4.44402	15.9749	20.1297	10.7786	15.9217
FBgn0015268	Nap1	CG5330	9.12272	3.10886e-60	0.431685	0.619152	-0.644681	0.495493	-0.355213	0.784428	14.7018	6.94823	7185.14	8270.78	16.8133	13.8028	17.6747	19.9981	15.1341	7.54863	22.3864	5.68631
FBgn0264785	Hph	CG44015	-1.38988	4.36452e-55	-0.814182	8.68244e-19	0.134383	0.399876	0.0962366	0.677621	2849.4	2824.46	1087.58	1075.53	1602.87	1621.83	933.642	885.1	1037.53	952.386	1009.88	929.143
FBgn0034647	pirk	CG15678	-4.41801	4.65237e-51	-0.35563	0.351337	0.978118	0.00692984	1.08701	0.00199908	3474.22	5088.42	212.655	173.358	3156.7	3515.78	979.388	845.844	1437.74	2186.59	1892.07	2017.5
FBgn0036767	CG16775	CG16775	-6.06598	1.21981e-49	-2.78422	8.19296e-11	-3.82323	2.39217e-16	-0.626964	0.418846	6242.76	14921.3	135.405	152.131	1311.44	1636.62	408.598	401.443	26.9051	25.1621	236.301	283.178
FBgn0030737	Had1	CG9914	13.2051	2.27991e-48	-0.578031	0.755212	0.187997	0.931482	-1.05926	0.726287	0.918864	0	9324.71	10727.9	0	0	0	1.48134	0.840784	1.25811	0	0
FBgn0053178	CG33178	CG33178	7.79417	6.43351e-45	-0.563279	0.557211	0.64335	0.549613	0.501772	0.761995	7.35091	9.26431	1775.02	2534.92	7.00554	3.94367	5.19845	3.70335	5.88549	8.80674	3.31651	10.2354
FBgn0283494	Adk2	CG3140	5.94936	7.8124e-45	-0.942708	0.114695	-0.405024	0.57595	-0.608431	0.533405	73.5091	55.5859	3749.67	5007.05	16.8133	47.3241	42.6273	39.2555	25.2235	36.4851	26.532	26.157
FBgn0037070	CG11309	CG11309	4.64319	8.41202e-45	-0.628929	0.182146	-0.488322	0.456955	-0.523481	0.519782	91.8864	94.9592	2420.8	2444.71	57.4454	62.1128	48.8654	31.1081	18.4972	39.0013	29.0194	25.0198
FBgn0040718	CG15353	CG15353	6.11662	1.44134e-44	0.125605	0.852031	-0.853877	0.230206	-1.95223	0.000315799	323.44	341.622	22500.6	28766	246.595	479.156	167.39	205.906	64.7404	139.65	38.9689	53.4513
FBgn0031929	CG18585	CG18585	-3.4257	1.96266e-43	-1.14889	1.84871e-05	0.0273004	0.967666	-0.2414	0.745619	2451.53	2002.25	223.071	183.972	1008.8	988.875	69.6592	61.4755	58.8549	75.4863	65.501	43.216
FBgn0030774	sphe	CG9675	-2.87597	6.82443e-39	-1.8061	2.62973e-15	-1.28981	8.4133e-07	-0.10594	0.822363	7102.82	7910.56	1150.94	868.561	1943.34	2314.93	459.543	445.142	207.674	157.263	387.202	453.768
FBgn0011556	zetaTry	CG12387	-2.14007	3.19941e-37	-2.54943	3.07193e-51	-1.91676	8.24987e-21	-0.234045	0.533079	6678.3	5843.46	1285.48	1540.77	1039.62	1085.5	396.122	415.515	113.506	98.1322	314.239	377.571
FBgn0052669	CG32669	CG32669	-2.01446	4.69702e-36	-0.719512	3.4667e-05	-0.040104	0.930386	1.08444	2.11928e-06	1342.46	1219.42	315.945	315.76	797.23	758.171	63.4211	78.5109	63.0588	78.0025	149.243	156.942
FBgn0051410	Npc2e	CG31410	11.1875	6.74473e-36	0.118199	0.951591	0.161477	0.950204	-0.57144	0.827335	0.918864	1.15804	5087.23	3091.26	0	1.97184	0	0.740669	0.840784	0	0	0
FBgn0052633	CG32633	CG32633	-3.00518	9.55449e-36	-2.16231	2.41976e-18	-1.50506	1.28253e-07	0.173888	0.765574	7092.71	7511.04	898.359	892.442	1660.31	1566.62	349.336	408.109	144.615	118.262	333.309	525.415
FBgn0027844	CAH1	CG7820	3.31551	9.68186e-36	-0.852885	0.00774196	0.81767	0.075895	0.756835	0.114761	885.784	751.567	7229.4	9413.53	477.778	424.931	41.5876	37.0335	53.8102	88.0674	72.9631	60.2749
FBgn0040958	Peritrophin-15b	CG31893	13.4575	1.89701e-35	0	1	0	1	0	1	0	0	6299.8	5615.57	0	0	0	0	0	0	0	0
FBgn0033691	CG8860	CG8860	4.19657	5.56201e-34	0.762321	0.0962811	-0.17623	0.756363	-0.14902	0.832874	79.0223	57.902	1243.81	1391.29	99.4786	135.071	139.318	162.207	100.053	168.586	134.318	137.609
FBgn0013278	Hsp70Bb	CG31359	-3.74012	1.18582e-33	-3.40712	1.984e-27	1.88351	9.10541e-09	-0.263342	0.729942	3086.46	3580.66	209.183	273.305	288.628	320.423	1773.71	1735.39	4844.6	8311.05	1624.26	1291.93
FBgn0040363	CG11384	CG11384	-3.41486	1.23243e-33	-2.12439	2.35886e-14	0.0626799	0.955785	2.2007	3.97762e-06	600.018	543.12	51.2108	53.9534	121.896	137.043	9.35721	8.14736	10.0894	7.54863	46.4311	37.5297
FBgn0038291	CG3984	CG3984	13.2908	4.65896e-33	0	1	0	1	0	1	0	0	4782.57	7590.62	0	0	0	0	0	0	0	0
FBgn0261534	l(2)34Fc	CG7532	13.0109	2.29522e-32	0	1	0	1	0	1	0	0	4002.25	4769.12	0	0	0	0	0	0	0	0
FBgn0030733	UQCR-14	CG3560	13.0978	4.24836e-32	0	1	0	1	0	1	0	0	4162.83	6237.36	0	0	0	0	0	0	0	0
FBgn0052368	CG32368	CG32368	-4.80295	4.78852e-32	-0.189714	0.717041	-0.743935	0.203245	0.265244	0.761995	482.403	895.164	25.1714	20.3431	589.866	614.227	159.073	157.763	79.8745	108.197	179.92	202.433
FBgn0030746	CG9981	CG9981	-3.99704	5.48586e-32	-2.55384	1.49028e-13	0.955623	0.0575529	1.41028	0.00109726	1721.03	1322.48	91.1379	91.9861	235.386	270.141	41.5876	54.8095	97.5309	93.0998	96.1787	168.315
FBgn0261989	CG42807	CG42807	-5.52853	1.46481e-31	-2.34237	5.95642e-06	-0.197862	0.807453	-0.153808	0.879751	23083.7	31313.4	591.094	451.97	3809.61	6398.61	23273.5	22022.3	11718	27612.9	15631.5	24955
FBgn0036419	CG13482	CG13482	-3.14377	3.31596e-31	-0.536418	0.119846	-0.611908	0.13488	0.628636	0.117121	4875.49	7896.67	694.384	720.852	3830.63	4942.41	451.226	412.553	298.478	262.944	669.934	670.985
FBgn0263106	DnaJ-1	CG10578	-2.07797	8.35113e-31	-2.45111	3.99963e-42	-0.603362	0.00692282	0.201247	0.621379	13736.1	13912.7	3359.95	3148.75	2834.44	2188.74	8655.42	8034.78	5471.82	5494.15	10748.8	8447.59
FBgn0037202	Ssl1	CG11115	2.16929	9.92454e-31	0.292074	0.282232	-0.0312899	0.934131	0.0560254	0.886701	113.939	123.91	511.24	563.415	141.512	148.874	217.295	203.684	216.081	193.748	207.282	230.864
FBgn0039854	CG1635	CG1635	4.09977	1.13638e-30	-0.778142	0.168178	0.435721	0.482749	-0.295279	0.761348	36.7545	27.7929	549.431	608.523	19.6155	17.7465	27.0319	29.6268	39.5168	37.7432	17.4117	29.5688
FBgn0040941	CG15308	CG15308	11.6671	1.54494e-30	4.14037	0.000517212	-1.81128	0.333233	-0.751502	0.755963	0	0	2939.85	2265.16	11.2089	13.8028	0	3.70335	0	0	0.829126	1.13726
FBgn0030262	Vago	CG2081	12.8037	1.89636e-30	0	1	0	1	0	1	0	0	4917.97	3364.57	0	0	0	0	0	0	0	0
FBgn0085359	CG34330	CG34330	-2.53205	1.97547e-30	-2.17158	4.93911e-22	-1.1674	2.53101e-06	0.318591	0.459035	30261.9	29105	4780.83	5369.69	5902.87	7147.9	2788.45	2954.53	1119.92	1425.43	3001.44	4173.75
FBgn0036599	CG13044	CG13044	10.2357	3.25658e-30	0.534399	0.736051	-1.05795	0.578771	-1.1039	0.719455	0.918864	1.15804	1588.4	2404.9	1.40111	1.97184	1.03969	0.740669	0	0	0	0
FBgn0015040	Cyp9c1	CG3616	12.6939	4.82381e-30	0	1	0	1	0	1	0	0	3123.86	4273.81	0	0	0	0	0	0	0	0
FBgn0032387	CG16965	CG16965	-6.12778	1.09187e-29	-3.41482	2.11956e-10	-0.223172	0.819559	1.34204	0.0795643	1291.92	1870.23	26.0394	12.3827	116.292	157.747	28.0716	25.1828	26.9051	17.6135	44.7728	96.6673
FBgn0030263	CG2076	CG2076	12.5079	1.46839e-29	0	1	0	1	0	1	0	0	2905.13	3008.12	0	0	0	0	0	0	0	0
FBgn0030631	CG6227	CG6227	3.23242	4.59929e-29	0.911043	0.00795171	-0.00368889	1	0.0339772	0.96257	372.14	429.632	3539.62	4178.29	952.753	567.889	826.554	876.952	774.362	925.966	946.862	797.221
FBgn0034031	CG12963	CG12963	-2.03714	5.02213e-29	-0.777577	0.000119	0.308229	0.327874	0.114472	0.784561	3868.42	3887.54	1038.97	839.373	2033.01	2478.6	429.392	411.812	569.211	470.531	450.216	460.591
FBgn0031813	CG9527	CG9527	-3.58315	5.12477e-29	-2.17614	9.46313e-11	-0.198276	0.701904	0.453117	0.469972	19487.3	17682.1	1551.95	1447.01	3993.16	4066.91	1767.47	1607.25	1423.45	1512.24	1528.08	3113.82
FBgn0001233	Hsp83	CG1242	-1.65912	8.81484e-28	-1.65999	2.50927e-27	-0.471449	0.014786	0.0481144	0.88224	87302.1	86242.6	27567.9	27193.4	30828.6	23904.6	69923.3	65813.6	50745.5	47055.7	74625.5	65725.8
FBgn0028534	CG7916	CG7916	-5.59796	1.6425e-27	-2.23949	9.14613e-05	-0.552958	0.495333	-2.58028	7.88994e-06	48140.2	73954.7	1602.29	593.487	11229.9	13294.1	2261.33	2333.11	2081.78	1003.97	371.449	344.591
FBgn0035755	CG14830	CG14830	3.60745	6.32579e-26	-0.220711	0.661661	-0.0618767	0.935461	-8.7633e-05	1	126.803	122.752	1344.5	1807.88	113.49	100.564	54.0639	68.8822	42.0392	78.0025	58.868	64.824
FBgn0013275	Hsp70Aa	CG31366	-5.12725	2.73176e-25	-4.77571	1.38582e-21	-1.45014	0.0214072	0.486903	0.681348	3996.14	4459.61	120.649	94.6395	165.331	112.395	776.649	712.524	200.947	327.107	1522.28	585.69
FBgn0033423	Alp6	CG1809	11.784	6.52386e-25	0	1	0	1	0	1	0	0	2095.3	1660.17	0	0	0	0	0	0	0	0
FBgn0038516	P5cr-2	CG5840	5.94569	7.44167e-25	0.0765229	0.946051	-0.392221	0.793454	-1.0714	0.617026	10.1075	9.26431	735.179	617.368	8.40665	11.831	1.03969	4.44402	1.68157	2.51621	0	2.27453
FBgn0039769	CG15534	CG15534	-4.00437	7.67318e-25	-1.22132	0.00714672	0.348014	0.560112	1.82563	3.38824e-05	19773.9	24117.3	1730.75	857.947	9283.74	9235.09	466.821	611.793	850.873	528.404	2088.57	1838.95
FBgn0013277	Hsp70Ba	CG31449	-5.60394	2.03667e-24	-5.71203	2.11787e-24	-0.267369	0.76391	0.764477	0.460443	2490.12	3052.59	59.8906	37.1482	61.6487	28.5916	418.995	328.116	240.464	376.174	902.919	391.218
FBgn0263278	Fic	CG9523	-1.38333	2.34694e-24	-0.852486	2.03439e-09	-0.0139543	0.965721	0.243443	0.318064	804.924	907.903	332.436	321.951	456.761	488.029	312.947	299.971	297.637	309.494	358.183	367.336
FBgn0039341	CG5112	CG5112	11.4917	1.44498e-23	0	1	0	1	0	1	0	0	1492.93	1440.82	0	0	0	0	0	0	0	0
FBgn0002565	Lsp2	CG6806	6.85683	1.95615e-23	3.51537	2.25571e-06	-2.27938	0.00704585	-5.80135	1.74392e-16	3242.67	663.556	422548	192658	24897.7	27994.1	18372.4	18807.8	4276.23	2594.21	318.385	171.727
FBgn0038481	CG17475	CG17475	-2.08711	2.14896e-23	-2.01706	1.98232e-21	-5.71773	1.36298e-16	-5.29538	2.90839e-18	5522.37	5428.89	1112.75	1445.24	1381.49	1305.36	127.882	111.841	1.68157	0	3.31651	0
FBgn0037996	CG4830	CG4830	-3.54892	3.96387e-23	-7.3631	5.85559e-77	-3.90068	1.26059e-18	-4.17409	2.03664e-20	4891.11	6309	328.096	592.602	32.2255	29.5775	263.042	270.344	13.4525	20.1297	13.266	13.6472
FBgn0052667	ssp7	CG32667	11.5038	5.5612e-23	0	1	0	1	0	1	0	0	1340.16	1993.62	0	0	0	0	0	0	0	0
FBgn0264272	mwh	CG43772	-2.15783	1.11755e-22	-1.21296	1.50419e-07	-0.77732	0.00991597	-0.559266	0.0983286	799.411	1005.18	189.22	211.391	423.134	352.959	181.946	180.723	109.302	100.648	115.249	130.785
FBgn0250837	dUTPase	CG4584	11.3216	1.17368e-22	0	1	0	1	0	1	0	0	1307.18	1309.92	0	0	0	0	0	0	0	0
FBgn0034225	veil	CG4827	11.6612	1.62528e-22	0	1	0	1	0	1	0	0	3308.74	1443.47	0	0	0	0	0	0	0	0
FBgn0040729	CG15126	CG15126	-2.60903	2.40267e-22	-1.54948	3.28531e-08	-0.145145	0.796457	0.879065	0.0317786	1073.23	1317.85	177.936	207.853	350.277	457.466	43.667	52.5875	49.6062	36.4851	87.8874	92.1183
FBgn0034971	Gpat4	CG3209	-1.64316	2.50071e-22	-1.04689	3.74928e-09	0.174911	0.508892	0.349451	0.176364	6137.09	5589.85	1926.05	1813.19	2597.65	3061.27	1599.04	1578.37	1859.81	1727.38	1776.82	2277.94
FBgn0037251	CG9804	CG9804	5.24127	3.74469e-22	0.698447	0.376934	0.0244076	0.985383	-0.257884	0.810268	7.35091	10.4224	345.456	406.861	11.2089	17.7465	18.7144	23.7014	17.6565	26.4202	13.266	22.7453
FBgn0034718	wdp	CG3413	-1.36862	6.72707e-22	-1.01972	4.52351e-12	-0.0163128	0.957727	-0.0509858	0.865743	7833.31	8325.14	3006.68	3235.43	4302.8	3655.78	2837.31	2692.33	2540.85	2928.87	2515.57	2822.69
FBgn0053127	CG33127	CG33127	-2.7173	7.81063e-22	-1.42651	2.9452e-06	-0.0358323	0.954056	1.18939	0.000315799	7892.12	7698.64	1288.95	1036.61	2715.35	3026.77	500.091	494.026	493.54	475.564	834.101	1455.7
FBgn0030060	CG2004	CG2004	-1.39814	1.17219e-21	-1.58883	1.07629e-26	-0.410375	0.0368835	0.334456	0.114277	2135.44	2295.23	821.109	855.293	711.763	755.213	946.118	971.758	638.155	808.962	1181.51	1239.62
FBgn0027106	Inx7	CG2977	-3.10332	2.13424e-21	-0.947017	0.0129867	-0.270366	0.601708	0.31187	0.705005	2578.33	3525.07	431.386	258.269	1455.75	1681.98	182.985	215.535	142.092	188.716	254.542	242.237
FBgn0034741	CG4269	CG4269	3.29316	4.31244e-21	1.969	1.24388e-07	-0.589557	0.311591	-0.0756208	0.923757	294.955	217.711	2507.59	2704.74	1109.68	944.509	227.692	233.311	110.983	195.006	262.004	174.001
FBgn0037543	CG10903	CG10903	3.96606	8.72983e-21	-0.0503202	0.95168	1.19092	0.0735575	0.256351	0.806169	24.8093	17.3706	327.228	373.251	23.8188	17.7465	12.4763	12.5914	31.109	27.6783	18.2408	11.3726
FBgn0024997	CG2681	CG2681	-2.57872	8.72983e-21	-1.87651	3.52168e-11	0.69293	0.132122	1.25301	0.000500293	825.139	889.374	127.593	154.784	270.414	193.24	40.5479	57.0315	79.0337	81.7769	121.882	116.001
FBgn0040623	Spase12	CG11500	10.9805	9.12583e-21	0	1	0	1	0	1	0	0	988.629	1147.17	0	0	0	0	0	0	0	0
FBgn0019637	Atu	CG1433	10.9509	1.04994e-20	0	1	0	1	0	1	0	0	1045.05	1012.73	0	0	0	0	0	0	0	0
FBgn0032264	Lip4	CG6113	-2.43634	1.34729e-20	0.329087	0.32284	-0.954262	0.00409805	-0.685202	0.0654826	1396.67	1708.11	329.832	235.272	1728.97	2175.92	272.399	304.415	140.411	156.005	162.509	195.609
FBgn0028532	CG7968	CG7968	-4.17508	1.34729e-20	-1.29675	0.0140254	-1.58507	0.00349553	-1.17327	0.052601	12902.7	15963.6	915.719	565.184	4794.59	6688.47	1377.59	1408.75	627.225	271.751	698.124	509.494
FBgn0035102	CG7049	CG7049	6.19772	2.00835e-20	-0.0162165	0.994872	0.0768284	0.959863	0.138202	0.931492	3.67545	3.47412	311.605	325.489	4.20332	2.95775	5.19845	5.92535	7.56705	3.77432	6.63301	5.68631
FBgn0027930	MP1	CG1102	10.8919	2.16629e-20	0	1	0	1	0	1	0	0	1034.63	956.124	0	0	0	0	0	0	0	0
FBgn0030311	CG11699	CG11699	10.8771	3.05372e-20	0	1	0	1	0	1	0	0	922.662	1079.95	0	0	0	0	0	0	0	0
FBgn0030776	CG4653	CG4653	-3.06911	4.13363e-20	-1.77318	6.60735e-07	-1.2612	0.0017449	0.118062	0.867032	12049.1	9690.47	1044.18	1469.12	2945.13	3305.78	762.093	850.288	288.389	376.174	641.744	1112.24
FBgn0013279	Hsp70Bc	CG6489	-5.7821	4.74143e-20	-5.24189	1.99345e-16	-0.886069	0.36349	0.871566	0.420966	799.411	844.21	9.54778	14.1517	21.0166	14.7888	219.375	202.943	89.1231	133.359	606.091	186.511
FBgn0052475	mthl8	CG32475	8.3628	5.03082e-20	0	1	0.299895	0.698413	0.403667	0.737369	0	0	530.336	325.489	0	0	205.859	198.499	200.947	300.687	208.94	330.943
FBgn0037922	CG14711	CG14711	5.95197	5.6148e-20	-0.282036	0.813586	-0.818964	0.454257	-0.0599522	0.970967	4.59432	4.63216	331.568	355.561	7.00554	0.985918	9.35721	12.5914	6.72627	5.03242	9.94952	11.3726
FBgn0050502	fa2h	CG30502	-2.06144	6.12734e-20	-1.43894	7.48801e-10	0.269517	0.587071	1.2324	0.000405132	826.977	877.794	186.616	218.467	313.848	311.55	33.2701	28.1454	42.0392	30.1945	80.4253	63.6867
FBgn0000152	Axs	CG9703	1.87212	7.36214e-20	0.293049	0.286959	-0.508394	0.0893354	-0.34386	0.357166	287.604	272.139	1058.94	1004.77	333.464	352.959	302.55	277.01	174.883	234.008	205.623	251.335
FBgn0033981	Cyp6a21	CG10247	-2.97303	1.00767e-19	-1.86452	5.55129e-08	0.156805	0.79095	1.07974	0.012317	2024.26	1762.54	252.582	216.698	460.964	560.987	83.1752	93.3243	84.0784	114.488	140.122	239.962
FBgn0050043	CG30043	CG30043	-3.19643	1.05415e-19	-1.14372	0.00432559	1.17247	0.00800492	2.4666	3.22676e-11	3254.61	2419.14	342.852	254.731	1126.49	1409.86	159.073	161.466	315.294	418.949	684.029	1141.81
FBgn0030802	DENR	CG9099	1.60231	1.36411e-19	-0.226398	0.358718	0.0833158	0.781727	0.00839149	0.988805	278.416	240.872	740.387	846.449	217.172	226.761	287.994	296.268	311.09	308.236	316.726	269.531
FBgn0053965	CG33965	CG33965	-3.71496	1.56928e-19	-2.11926	9.55387e-07	-0.0993719	0.90581	1.17559	0.035715	1376.46	1198.57	93.7418	91.9861	274.617	300.705	58.2226	58.5129	67.2627	40.2594	88.7165	181.962
FBgn0031395	CG10874	CG10874	1.84426	3.23376e-19	0.362975	0.193091	-0.689383	0.00667294	-0.752541	0.00238227	158.963	151.703	583.282	540.418	190.551	209.015	292.153	278.492	153.023	202.555	173.287	163.766
FBgn0036760	CG5567	CG5567	2.95633	3.54776e-19	-0.646738	0.145438	0.323326	0.546209	-0.395336	0.629729	159.882	130.858	980.817	1339.99	81.2642	102.535	79.0165	68.8822	74.8298	111.971	50.5767	61.4122
FBgn0043471	kappaTry	CG12388	-3.1769	4.20306e-19	-1.9764	1.43371e-07	0.33923	0.539616	1.53675	0.00019382	5104.29	5284.13	479.125	629.751	1251.19	1331.97	220.414	205.165	360.696	177.393	543.078	715.338
FBgn0265186	CG44251	CG44251	-3.615	5.04213e-19	-1.09801	0.0223584	-0.588257	0.382731	-0.434271	0.642686	4232.29	5871.26	513.844	267.998	2124.08	2521.98	459.543	549.577	272.414	393.787	302.631	440.121
FBgn0035632	Ppat-Dpck	CG10575	3.12883	5.46097e-19	0.00612364	0.996255	-0.10377	0.877198	0.0195778	0.986399	180.097	184.128	1758.53	1532.81	190.551	175.493	102.929	98.509	68.1035	120.778	77.9379	127.373
FBgn0033999	CG8093	CG8093	-6.02976	6.46596e-19	-5.48277	1.78966e-15	1.10704	0.443847	0.0996783	0.966956	1366.35	4002.18	35.5872	30.0724	37.8299	60.141	2.07938	2.22201	8.40784	2.51621	3.31651	1.13726
FBgn0037250	CG1074	CG1074	3.19955	7.46821e-19	-0.22222	0.701817	0.402604	0.487894	0.261335	0.762433	37.6734	37.0572	302.057	407.746	39.231	25.6339	45.7464	42.9588	56.3325	61.6472	57.2097	48.9023
FBgn0024361	Tsp2A	CG11415	-2.42639	9.93402e-19	-0.8696	0.00581965	-0.618349	0.133479	-0.0638557	0.918163	4077	5461.31	1011.2	735.004	2482.76	2707.33	364.931	345.893	188.336	274.267	328.334	351.414
FBgn0263864	Dark	CG6829	1.33899	1.53099e-18	0.484688	0.00855793	-1.56224	9.59761e-24	-1.5763	2.11479e-24	304.144	279.087	794.201	687.242	409.123	409.156	676.838	707.339	242.146	223.943	232.985	229.727
FBgn0025692	Lfg	CG3814	10.5733	1.64451e-18	0	1	0	1	0	1	0	0	1024.22	728.813	0	0	0	0	0	0	0	0
FBgn0028491	CG2930	CG2930	-2.46956	1.98586e-18	-1.25539	4.44865e-05	0.958465	0.00597841	1.84535	6.96624e-10	11557.5	11499.3	2171.69	1920.21	4709.12	4865.5	473.059	511.802	903.843	1025.36	1290.95	2300.68
FBgn0030574	sbm	CG9413	-1.38024	2.0264e-18	-0.639581	0.000238928	-1.82744	5.57241e-26	-1.76116	1.62898e-24	7253.51	6240.67	2531.9	2637.52	3972.14	4676.21	843.189	867.324	217.763	264.202	241.276	261.57
FBgn0085330	CG34301	CG34301	-2.74143	2.07842e-18	-1.43499	2.23799e-05	-1.82969	4.79467e-07	-1.08382	0.00674952	3153.54	2646.12	507.768	339.641	886.901	1231.41	295.272	286.639	86.6007	72.9701	156.705	113.726
FBgn0035718	CG14820	CG14820	-3.53189	2.46107e-18	-2.69961	9.16837e-11	0.9656	0.149555	2.77184	3.01195e-09	2998.25	2502.52	198.767	253.846	344.672	470.283	23.9129	29.6268	72.3074	33.9688	231.326	158.079
FBgn0036381	CG8745	CG8745	2.4246	2.80367e-18	2.43935	3.94421e-18	0.312981	0.475413	-0.76671	0.0366362	921.62	700.614	4612.44	4247.28	4396.68	4554.94	1148.86	1144.33	1212.41	1644.34	531.47	810.868
FBgn0086532	Spt-I	CG4016	10.4652	3.30093e-18	0	1	0	1	0	1	0	0	860.168	702.278	0	0	0	0	0	0	0	0
FBgn0033434	CG1902	CG1902	-1.31771	3.51234e-18	-0.703711	1.78382e-05	0.302517	0.18124	0.462285	0.0155558	3504.55	3445.17	1398.32	1382.44	1905.51	2351.41	1775.79	1589.48	1998.54	2153.88	2174.8	2465.59
FBgn0039856	CG1774	CG1774	3.05865	7.7278e-18	0.684129	0.129217	1.6994	1.83609e-05	1.11762	0.0123925	602.775	613.761	6504.64	3981.93	1029.81	940.566	354.534	362.928	1229.23	1147.39	1016.51	559.533
FBgn0033787	CG13321	CG13321	-2.83753	8.51869e-18	-1.34598	0.000220093	-0.263131	0.601868	-0.274025	0.737887	24271.8	38708.6	4958.77	3616.64	12017.3	12444.3	1233.07	1373.94	1138.42	1027.87	1317.48	831.339
FBgn0004430	LysS	CG1165	-4.53082	9.2955e-18	-6.00847	1.84907e-30	-3.75137	1.2786e-11	-7.10061	1.59217e-34	64219.4	61094.7	2785.35	2084.72	743.988	939.58	1954.62	1939.07	195.062	64.1634	15.7534	4.54905
FBgn0024352	Stip1	CG2720	-0.885471	1.03351e-17	-0.905371	5.06416e-18	-0.46805	5.34033e-05	-0.25991	0.0638671	8369.01	8010.16	4433.64	4425.94	4489.15	4251.28	7128.12	6882.3	5336.45	4782.06	6188.6	5504.35
FBgn0035926	Acbp5	CG5804	-3.34645	1.14415e-17	-3.0901	7.67442e-15	-0.0876098	0.906886	1.23094	0.011649	11377.4	12272.9	993.837	1228.54	1134.9	1528.17	757.934	799.923	864.326	598.858	1209.7	2512.21
FBgn0024227	aurB	CG6620	1.31406	1.31396e-17	0.79185	7.28242e-06	0.753118	1.01565e-09	1.07589	1.90105e-20	119.452	118.12	288.169	305.146	210.166	203.099	488.654	479.213	800.426	832.866	1036.41	1004.2
FBgn0023540	CG3630	CG3630	1.81038	1.94618e-17	-0.221068	0.438473	0.00808367	0.990896	0.216375	0.68905	544.886	609.129	1907.82	2165.21	483.382	504.79	272.399	259.975	223.648	314.526	333.309	284.316
FBgn0034436	CG11961	CG11961	-2.30398	2.73191e-17	-0.805694	0.0110707	-0.0798442	0.869821	0.735982	0.0408721	13006.5	13278.1	2954.6	2289.04	6840.21	8118.05	1812.18	1759.09	1677.36	1699.7	2262.69	3716.57
FBgn0039085	Ugt303B3	CG10170	-2.20836	3.70327e-17	-0.753393	0.0122437	0.774361	0.0807792	0.845928	0.0459686	1011.67	978.543	238.694	186.626	501.596	672.396	42.6273	37.7741	72.3074	65.4215	78.767	65.9612
FBgn0013683	mt		-4.85403	4.78028e-17	0.669813	0.343508	0.549071	0.512424	-0.706461	0.519101	678.121	810.627	21.6995	21.2276	743.988	1667.19	1281.94	1418.38	1096.38	2915.03	702.27	921.183
FBgn0037242	CG9855	CG9855	3.02641	5.0118e-17	-0.0220933	0.973373	0.338825	0.53688	0.173143	0.813164	124.965	103.065	925.266	999.464	109.286	115.352	153.874	138.505	229.534	139.65	201.478	127.373
FBgn0265185	CG44250	CG44250	-2.83887	5.11618e-17	-1.29548	0.000578122	-0.766903	0.109729	-0.59535	0.289367	12420.3	17978.6	2255.01	1874.22	6407.26	5818.89	1668.7	1528.74	733.163	1132.29	819.177	1285.11
FBgn0051148	Gba1a	CG31148	-7.52253	7.34932e-17	-1.69855	0.128868	-0.347706	0.819071	-1.80333	0.199235	3649.73	9209.88	24.3034	13.2672	1807.43	1752.96	47.8257	52.5875	71.4666	3.77432	9.12039	13.6472
FBgn0039045	CG17119	CG17119	10.1338	8.93362e-17	0	1	0	1	0	1	0	0	622.341	618.252	0	0	0	0	0	0	0	0
FBgn0259237	CG42335	CG42335	-5.51371	9.5915e-17	-0.255038	0.784343	-0.383758	0.719009	0.365092	0.793924	1189.01	2240.81	25.1714	34.4948	1363.28	1484.79	48.8654	56.2909	58.0141	20.1297	33.9942	104.628
FBgn0032286	CG7300	CG7300	8.75555	9.5915e-17	-1.31473	0.451154	0	1	0	1	0	2.31608	709.139	854.409	0	0	0	0	0	0	0	0
FBgn0028983	Spn55B	CG10913	-2.07379	1.01297e-16	-1.20685	6.77218e-06	0.0612564	0.895528	0.161996	0.775721	6021.31	7097.62	1692.56	1388.64	2824.63	2821.7	1095.83	1108.04	1001.37	1300.88	1009.88	1460.25
FBgn0038132	apn	CG15887	-3.82617	1.34438e-16	-1.7531	0.000199275	0.755158	0.349778	2.31618	7.60021e-06	348.249	251.294	21.6995	17.6896	78.462	94.6481	18.7144	19.2574	29.4274	36.4851	73.7922	126.236
FBgn0036194	Dph1	CG11652	-1.45114	1.88067e-16	-1.23204	1.17122e-11	0.178916	0.511935	0.365964	0.167272	1666.82	1929.29	717.819	591.718	735.581	788.734	682.037	689.563	817.242	734.734	953.495	814.28
FBgn0011205	fbl	CG5725	2.45934	1.89587e-16	0.264557	0.504568	0.106419	0.837176	0.0106621	0.993152	1124.69	1231	7492.4	5710.21	1304.43	1530.14	795.363	730.3	690.283	954.902	603.604	934.83
FBgn0040153	l(1)G0469	CG32597	-1.76376	2.09223e-16	-0.763963	0.00137312	-1.1473	9.7986e-07	-0.706848	0.00698001	1686.11	1500.82	471.313	460.815	896.709	974.087	1006.42	928.799	377.512	494.435	514.058	669.848
FBgn0027498	CG2061	CG2061	10.0712	2.11815e-16	0	1	0	1	0	1	0	0	552.035	676.628	0	0	0	0	0	0	0	0
FBgn0261446	CG13377	CG13377	3.86403	2.76887e-16	-0.203106	0.771441	0.651417	0.441077	1.14344	0.119868	164.477	89.169	1837.51	2143.1	106.484	113.381	20.7938	31.1081	26.0643	59.131	53.8932	65.9612
FBgn0013276	Hsp70Ab	CG18743	-5.09126	3.07057e-16	-4.29105	1.28284e-11	-2.22103	0.00276222	0.0716039	0.961761	968.482	1324.8	31.2473	24.7655	67.2532	34.5071	182.985	197.759	19.338	56.6147	268.637	131.922
FBgn0032961	CG1416	CG1416	-0.945017	3.07689e-16	-1.10342	2.07207e-21	-0.171926	0.364988	0.0960994	0.73552	6100.34	5830.73	3185.49	3005.47	2583.64	2957.75	4220.1	4035.17	3500.18	3828.42	4214.45	4611.6
FBgn0001941	ifc	CG9078	-2.17933	3.99487e-16	-0.734689	0.01969	-0.0631861	0.899466	-0.267409	0.673225	7230.54	8553.28	1767.21	1669.9	4175.3	5264.8	5144.39	4763.24	3987	5494.15	3381.18	4837.91
FBgn0010438	mtSSB	CG4337	2.99674	4.07539e-16	-0.0756082	0.905472	-0.172968	0.772654	0.426178	0.567281	38.5923	31.2671	274.282	305.146	29.4233	36.479	56.1433	79.2516	64.7404	55.3566	103.641	79.6084
FBgn0037200	CG11109	CG11109	7.22071	5.86639e-16	0.94006	0.474959	-1.25293	0.394373	-0.731789	0.724953	0.918864	2.31608	341.116	434.28	7.00554	0.985918	8.31752	5.92535	2.52235	2.51621	2.48738	5.68631
FBgn0034364	CG5493	CG5493	9.96166	6.21846e-16	0.880295	0.640675	0.943552	0.656189	0	1	0	0	1117.96	509.461	0	0.985918	0	0	0	1.25811	0	0
FBgn0001970	Pgant35A	CG7480	7.73914	6.31141e-16	2.71032	0.0255947	-1.55596	0.19062	-3.22129	0.00806716	0	1.15804	272.546	271.536	5.60443	8.87326	11.4366	8.88803	2.52235	3.77432	0.829126	0
FBgn0037090	Est-Q	CG7529	-3.91039	9.27234e-16	-0.804516	0.187477	-0.274268	0.728133	0.851581	0.291725	1786.27	2115.74	135.405	103.484	990.583	1207.75	133.08	128.876	63.0588	153.489	169.971	312.747
FBgn0032916	CG9257	CG9257	8.9628	9.60229e-16	-0.743976	0.700518	-0.694765	0.752817	-0.734966	0.79555	0	1.15804	554.639	589.065	0	0	1.03969	0	0	0	0	0
FBgn0038239	CG14850	CG14850	-9.87524	1.0975e-15	-9.50416	3.08429e-14	-1.15763	0.542114	-2.15237	0.328442	713.957	11278.1	1.73596	0.884481	4.20332	0	6.23814	2.96268	0	2.51621	0	0
FBgn0028945	CG7631	CG7631	-3.59024	1.13183e-15	-2.01575	2.44029e-05	-1.07352	0.117324	-1.50254	0.0150156	1230.36	1203.2	94.6098	95.524	281.623	300.705	66.5402	74.8076	46.2431	17.6135	15.7534	32.9806
FBgn0039116	CG10375	CG10375	1.44464	1.76074e-15	0.0524202	0.855309	-0.238202	0.421139	-0.040518	0.917762	200.312	222.343	532.94	620.021	224.177	213.944	321.264	336.264	281.663	275.525	342.429	295.688
FBgn0052483	CG32483	CG32483	-2.41011	1.90486e-15	-2.7868	8.49059e-20	-2.15476	1.33989e-07	-3.22777	5.74707e-13	2319.21	2107.63	476.521	341.41	291.43	336.198	113.326	96.287	28.5866	15.0973	8.29126	12.5099
FBgn0028920	CG8997	CG8997	-3.96075	2.10338e-15	-2.83499	5.71601e-08	-1.07179	0.133394	-3.22552	5.96917e-10	102236	129365	8036.62	5608.5	14428.6	16109.9	5818.11	5676.49	4002.13	1329.82	672.421	464.003
FBgn0041194	Prat2	CG10078	1.8009	2.34441e-15	1.86854	3.75884e-16	-0.582622	0.0834659	-3.75758	4.31445e-29	345.493	415.736	1426.09	1242.7	1508.99	1290.57	233.93	220.719	132.003	172.36	17.4117	13.6472
FBgn0031930	CG7025	CG7025	-2.39175	2.91799e-15	-2.21148	8.30768e-13	0.652184	0.177099	0.971963	0.0174215	3329.04	2679.7	514.712	609.408	613.685	661.551	92.5324	99.2497	156.386	147.198	242.105	136.472
FBgn0051463	CG31463	CG31463	-3.71259	3.11817e-15	-3.55239	1.33737e-13	1.40248	0.0527485	3.38405	6.43943e-10	1561.15	1330.59	107.629	98.1774	109.286	121.268	12.4763	15.5541	47.9247	30.1945	97.8369	229.727
FBgn0039930	CG11077	CG11077	9.70675	3.24289e-15	0	1	0.940524	0.660186	0	1	0	0	439.198	631.52	0	0	0	0	0.840784	0	0	0
FBgn0053966	CG33966	CG33966	-3.03798	5.03978e-15	-0.493743	0.306571	-1.58117	0.00206249	0.359179	0.712777	739.685	711.036	88.5339	81.3723	519.811	504.79	79.0165	85.177	24.3827	28.9364	67.9884	145.57
FBgn0039768	CG15533	CG15533	-6.58301	5.83827e-15	-3.25587	0.000450189	0.223312	0.883646	-1.67979	0.194651	13608.4	19995.9	96.3457	130.019	1492.18	1412.82	103.969	151.097	274.936	27.6783	51.4058	15.9217
FBgn0020236	ATPCL	CG8322	2.04712	9.83045e-15	-0.106614	0.77991	0.515404	0.190218	0.11298	0.832348	6521.17	5676.71	22586.6	28452	6383.45	4940.43	4032.96	4129.23	5631.57	6072.88	3513.01	5322.39
FBgn0015033	Cyp4d8	CG4321	-2.60708	1.00965e-14	-2.29963	2.50151e-11	0.175068	0.754497	0.632285	0.246354	1943.4	1688.42	315.945	265.344	344.672	376.621	179.866	186.649	203.47	211.362	196.503	377.571
FBgn0025393	CG14795	CG14795	9.73609	1.14716e-14	0	1	0	1	0	1	0	0	425.31	676.628	0	0	0	0	0	0	0	0
FBgn0015571	alpha-Est3	CG1257	8.41948	1.7582e-14	1.04101	0.490485	0	1	0	1	1.83773	2.31608	1711.66	1329.38	0	9.85918	0	0	0	0	0	0
FBgn0262007	CG42825	CG42825	-6.04952	1.94786e-14	-2.521	0.00458941	0.393526	0.762107	0.282699	0.865478	2505.74	7792.44	85.062	24.7655	619.29	958.312	37.4288	30.3674	67.2627	23.904	58.868	25.0198
FBgn0051343	CG31343	CG31343	-2.61278	1.98896e-14	-2.10921	2.14835e-09	1.21033	0.00299743	2.56874	1.8981e-13	39932	29336.6	4858.08	6173.68	7256.34	8463.12	608.219	728.078	1799.28	1333.59	3011.39	5140.43
FBgn0015929	dpa	CG1616	1.04166	2.61246e-14	0.343358	0.0428788	0.647438	5.1252e-06	0.800773	3.68513e-09	532.941	470.164	1077.16	995.041	643.108	632.959	962.753	1038.42	1489.87	1653.15	1815.79	1675.19
FBgn0040609	CG3348	CG3348	3.29415	2.69934e-14	1.48934	0.00215382	0.319783	0.628025	0.33039	0.748938	959.294	767.78	10342	7551.7	2229.16	2743.81	1408.78	1364.31	1002.21	2479.73	1679.81	1826.44
FBgn0043043	Desat2	CG5925	-4.50122	4.74088e-14	-0.218679	0.713261	-0.749041	0.330984	0.158877	0.865478	92.8052	122.752	5.20788	2.65344	81.2642	102.535	33.2701	41.4775	23.5419	20.1297	47.2602	36.3924
FBgn0038135	CG8773	CG8773	-3.02823	7.25372e-14	-1.23729	0.00743593	1.44227	0.00268415	3.26881	1.15267e-15	18459.1	15130.9	2235.05	1708.82	7064.38	6938.89	400.281	539.948	1262.86	1351.21	2916.04	6606.36
FBgn0010039	GstD3	CG4381	1.52473	7.50081e-14	-0.0896525	0.764187	0.375379	0.225656	0.485173	0.0820377	472.296	479.428	1525.91	1226.78	400.717	490.987	549.996	614.015	693.647	821.543	786.841	847.261
FBgn0039625	beta4GalNAcTB	CG14517	9.4518	7.95293e-14	0	1	0	1	0	1	0	0	420.97	418.36	0	0	0	0	0	0	0	0
FBgn0032087	CG9568	CG9568	-3.52124	8.90734e-14	-0.71671	0.232569	-1.51154	0.00866974	0.329375	0.761678	16190.4	22782.1	1949.48	1218.82	9580.77	13811.7	1514.83	1439.12	327.906	676.861	1379.67	2357.55
FBgn0026196	nop5	CG10206	1.04406	9.51876e-14	0.971911	1.27534e-11	0.468179	0.00326922	0.707625	8.13539e-07	761.738	797.889	1609.23	1611.52	1623.88	1442.4	2795.73	2894.54	3664.98	4217.17	4337.99	4968.7
FBgn0011576	Cyp4d2	CG3466	9.45076	1.49302e-13	0	1	0	1	0	1	0	0	558.979	362.637	0	0	0	0	0	0	0	0
FBgn0035243	CG13926	CG13926	3.79234	1.5997e-13	-1.08041	0.163006	-0.409826	0.665148	0.25971	0.822363	24.8093	17.3706	284.697	347.601	14.0111	5.91551	10.3969	16.2947	10.9302	8.80674	15.7534	17.0589
FBgn0037024	tzn	CG4365	-1.1099	1.61302e-13	-1.12689	1.55775e-13	0.382784	0.0593464	0.397829	0.0465111	2766.7	2919.42	1203.02	1425.78	1304.43	1293.52	1049.05	1100.63	1300.69	1508.47	1504.04	1329.46
FBgn0036622	Agpat4	CG4753	-3.35081	1.70203e-13	-2.30364	1.53769e-06	0.370209	0.590928	2.18575	1.16528e-05	7766.23	6800.01	635.361	709.354	1364.68	1468.03	239.129	239.236	348.084	274.267	602.775	1668.36
FBgn0037562	Nazo	CG11671	-3.02727	1.7174e-13	0.0407312	0.950695	-1.18783	0.0707553	1.01205	0.0902539	386.842	508.379	49.4748	55.7223	410.525	509.719	46.7861	29.6268	17.6565	13.8392	59.6971	96.6673
FBgn0050411	CG30411	CG30411	-1.97906	1.73253e-13	-0.283619	0.393663	-0.748941	0.106784	-0.52287	0.347175	448.405	515.327	134.537	107.022	360.085	428.874	51.9845	65.1789	35.3129	33.9688	40.6272	40.9415
FBgn0034429	AANATL4	CG18607	-2.19675	1.86448e-13	-1.63874	1.30639e-07	-2.5049	3.27141e-09	-0.693347	0.159841	949.186	717.984	183.144	175.127	298.436	232.677	86.2943	92.5837	17.6565	11.3229	48.0893	62.5494
FBgn0035771	Sec63	CG8583	1.38309	2.04095e-13	-0.0320652	0.913735	-0.0921916	0.762576	-0.032557	0.94226	1075.07	1244.89	3112.58	2960.36	1235.78	1034.23	1226.83	1213.22	1093.02	1196.46	1044.7	1343.11
FBgn0042105	CG18748	CG18748	-2.91034	2.31808e-13	-1.65272	0.000106267	0.828592	0.19272	1.41043	0.00557956	1283.65	1483.45	216.995	137.095	379.7	481.128	46.7861	47.4028	109.302	59.131	111.932	145.57
FBgn0004554	Edg91	CG7539	1.97705	2.79038e-13	0.241559	0.522084	-0.151825	0.772721	-2.64597	4.4024e-08	92.8052	98.4333	394.063	365.291	120.495	106.479	45.7464	52.5875	39.5168	50.3242	6.63301	7.96084
FBgn0011554	etaTry	CG12386	-2.58292	3.12814e-13	-0.991693	0.0154514	-0.849307	0.0947802	0.549988	0.391808	3925.39	3918.8	742.123	531.573	1831.25	2072.4	222.494	237.755	121.914	130.843	228.839	451.493
FBgn0029690	CG6414	CG6414	9.33252	3.43445e-13	0	1	0	1	0	1	0	0	346.324	489.118	0	0	0	0	0	0	0	0
FBgn0038981	CG5346	CG5346	-1.62031	3.81178e-13	-0.795534	0.00125878	-0.0125325	0.981992	0.151724	0.764767	4104.56	3916.49	1462.55	1128.6	2250.18	2355.36	1860.01	1713.91	1565.54	1979	1737.02	2237
FBgn0002069	AspRS	CG3821	1.85949	4.15348e-13	-0.642709	0.0376537	0.0303715	0.955785	0.00131488	1	1104.47	1232.15	4330.35	4234.9	759.4	731.551	1091.67	1062.86	891.231	1312.2	903.748	1254.4
FBgn0031261	nAChRbeta3	CG11822	9.29669	4.29228e-13	0	1	0	1	0	1	0	0	343.72	463.468	0	0	0	0	0	0	0	0
FBgn0051198	CG31198	CG31198	-3.234	5.23769e-13	-1.40475	0.00564678	1.15758	0.0491308	2.99704	7.08707e-11	46122.4	51400.7	5516.01	4281.77	17464.8	18492.9	1046.97	1258.4	2123.82	3132.68	5480.53	13961
FBgn0036367	CG10116	CG10116	-2.31949	5.23769e-13	-1.06765	0.00287431	-1.07068	0.016625	0.717082	0.142625	2208.03	2492.1	439.198	483.811	1118.08	1104.23	115.406	119.988	50.447	60.3891	135.148	257.021
FBgn0260859	Bet3	CG3911	1.85922	6.75241e-13	0.335717	0.331895	-0.0521675	0.914197	-0.456381	0.258656	115.777	114.646	402.743	442.241	126.1	163.662	254.724	239.236	205.151	273.009	189.87	168.315
FBgn0035265	PIG-Wb	CG18173	-3.86536	7.44381e-13	-2.14525	0.000220093	1.41762	0.0466051	0.66198	0.556665	1535.42	1656	72.0423	126.481	358.684	326.339	70.6989	75.5483	298.478	106.939	140.122	95.5301
FBgn0052054	CG32054	CG32054	-4.27172	8.78781e-13	-1.24464	0.0782264	-0.62046	0.539616	0.362364	0.789241	453.919	988.965	35.5872	30.0724	278.82	309.578	11.4366	22.2201	14.2933	6.29053	16.5825	28.4316
FBgn0002569	Mal-A2	CG8694	-4.01185	8.94428e-13	-1.85946	0.00261928	0.0498931	0.970271	-0.331532	0.79555	956.537	1463.76	66.8344	68.1051	277.419	358.874	19.7541	26.6641	36.9945	10.0648	22.3864	13.6472
FBgn0046302	CG10650	CG10650	-2.74697	8.95037e-13	-0.543331	0.265145	-0.577951	0.353782	0.0301772	0.97522	17829.6	22438.2	3714.95	2078.53	12010.3	15433.6	1219.56	1296.91	701.214	972.516	1002.41	1569.42
FBgn0259101	CG42249	CG42249	-1.90373	1.08191e-12	-1.41332	4.17826e-07	1.21885	8.58638e-05	2.39042	3.18778e-18	4618.21	4456.13	1313.25	1084.37	1792.02	1587.33	178.827	202.943	457.386	440.337	782.695	1257.81
FBgn0034704	CG6758	CG6758	1.97036	1.17041e-12	0.48849	0.178081	-0.0259172	0.966794	-0.206633	0.757682	114.858	94.9592	381.911	452.854	152.721	143.944	137.239	114.804	133.685	111.971	121.882	94.3928
FBgn0040384	CG32795	CG32795	-1.37927	1.43437e-12	-0.427965	0.0697485	-0.137493	0.647336	-0.0883615	0.82178	2911.88	2917.1	1297.63	933.128	2009.19	2315.92	1115.59	1081.38	981.195	1015.29	994.952	1071.3
FBgn0032329	Art8	CG16840	6.38465	1.64093e-12	-0.647584	0.688394	0.461566	0.743057	1.03094	0.552009	2.75659	0	168.388	221.12	1.40111	0	4.15876	2.96268	5.0447	5.03242	6.63301	9.0981
FBgn0266261	CG44956	CG44956	6.83986	2.03097e-12	8.04127	8.64582e-17	-7.18124	2.22407e-12	-8.38749	5.70723e-15	11.9452	1.15804	2742.82	417.475	3034.8	4833.95	846.308	930.281	1.68157	2.51621	0	0
FBgn0038870	Oga	CG5871	1.79553	2.32622e-12	0.658465	0.0325228	-0.211658	0.58072	-0.0382914	0.95144	247.174	242.03	870.584	844.68	459.563	318.451	378.447	322.191	296.797	306.978	379.74	300.237
FBgn0010501	Dcp-1	CG5370	-1.40912	2.35659e-12	-0.875524	4.57222e-05	-0.362898	0.240149	0.303295	0.389225	827.896	900.954	368.023	279.496	491.789	448.593	501.131	456.252	353.97	390.013	624.332	556.121
FBgn0285991	hpRNA		1.65367	2.44531e-12	1.08141	1.68955e-05	0.110855	0.772166	-0.637592	0.0374903	2178.63	2137.74	8095.65	5590.81	4783.38	4398.18	1733.16	2009.44	1832.07	2214.27	1290.12	1107.69
FBgn0030668	CG8128	CG8128	-1.78232	2.95506e-12	-2.15497	3.05616e-17	1.29459	3.65909e-06	1.45798	8.56401e-08	3221.54	2766.56	720.423	1003.89	636.103	692.114	384.685	354.04	769.317	1058.07	981.686	1064.48
FBgn0036945	Ssk	CG6981	-2.3549	3.14843e-12	-0.644118	0.122903	-0.939485	0.0318073	-0.302796	0.71418	6020.39	8119.01	1595.35	1106.49	4546.59	4445.5	659.164	576.981	242.146	397.561	435.291	564.082
FBgn0036749	CG7460	CG7460	-2.04311	3.24789e-12	-1.83379	1.7463e-09	0.0549911	0.920585	-0.640836	0.12424	270.146	223.502	63.3625	54.8378	70.0554	67.0424	122.683	124.432	119.391	138.392	89.5456	67.0985
FBgn0085468	ND-MWFE	CG34439	2.78215	3.24789e-12	-0.94519	0.0564282	0.340545	0.565183	0.327231	0.73573	264.633	222.343	1408.73	2071.46	106.484	141.972	317.105	321.45	500.266	310.752	493.33	310.473
FBgn0028950	CG15255	CG15255	-3.78994	3.38733e-12	-1.82937	0.00253353	-1.50383	0.0310558	0.0448997	0.974053	14122	13005.9	932.21	847.333	3840.44	3452.68	562.472	630.31	111.824	291.88	344.917	888.202
FBgn0053306	CG33306	CG33306	-4.41492	3.63242e-12	-2.25464	0.00127176	-0.0388272	0.979232	-1.08861	0.295899	15629.9	14960.7	561.583	664.245	2540.21	3395.5	502.17	541.429	741.571	271.751	367.303	101.216
FBgn0038136	CG8774	CG8774	-2.90231	3.77104e-12	-2.02713	4.19707e-06	-0.0893767	0.912904	1.16901	0.0302387	9965.99	8379.57	1109.28	1241.81	2243.17	2126.62	206.898	257.012	305.205	128.327	432.804	632.318
FBgn0035636	Cralbp	CG10546	4.83235	3.87554e-12	-0.317183	0.776234	0.481124	0.730375	-0.453832	0.810658	9.18864	11.5804	228.279	463.468	8.40665	7.88734	3.11907	2.96268	5.0447	3.77432	0.829126	3.41179
FBgn0040730	CG15127	CG15127	-2.57923	4.94181e-12	-1.31272	0.0011419	-2.58866	4.02488e-05	-0.860722	0.215372	494.349	543.12	98.0817	70.7585	176.54	234.648	35.3495	36.2928	3.36314	7.54863	23.2155	14.7844
FBgn0013269	Fkbp39	CG6226	0.935565	5.0868e-12	0.46268	0.00234518	-0.00447189	0.991228	0.389941	0.0177625	1503.26	1430.18	2665.57	2955.05	2061.03	1986.62	5395.99	5035.07	4723.52	5679.09	6980.41	6692.79
FBgn0038156	side-IV	CG14372	2.7619	5.38011e-12	1.27765	0.00663381	-0.64825	0.318022	0.0153186	0.991391	31.2414	33.5831	248.242	206.969	95.2753	66.0565	58.2226	62.2162	36.1537	40.2594	48.9185	73.9221
FBgn0033982	Cyp317a1	CG17453	-1.65983	5.62587e-12	-0.61175	0.0282949	1.24276	0.000200709	1.13301	0.000930087	644.123	745.777	216.995	219.351	466.569	440.705	41.5876	39.2555	83.2376	111.971	77.9379	102.354
FBgn0035592	CG10674	CG10674	7.37543	5.76975e-12	-1.13789	0.514768	-2.24273	0.247344	-1.07202	0.699955	1.83773	0	283.829	324.605	0	0	2.07938	2.96268	0	0	1.65825	0
FBgn0038088	CG10126	CG10126	0.586396	7.49443e-12	1.11904	2.34495e-42	-0.42177	1.37417e-06	-0.506208	2.00513e-09	1081.5	1065.4	1693.43	1531.92	2324.44	2342.54	2267.56	2275.34	1692.5	1698.44	1597.73	1600.13
FBgn0031250	Ent1	CG11907	2.76893	8.19248e-12	1.09103	0.022504	-0.53808	0.409636	-0.636874	0.357972	97.3995	128.542	922.662	674.859	218.573	269.156	278.637	228.126	128.64	218.91	133.489	189.923
FBgn0004587	B52	CG10851	0.737795	9.99788e-12	0.912008	2.15661e-17	-0.102895	0.517825	-0.260322	0.0696801	2913.72	3107.02	5115.87	4929.21	5635.25	5700.58	7494.09	7537.05	6462.26	7539.83	6086.62	6461.93
FBgn0038476	kuk	CG5175	1.12835	1.09172e-11	1.06875	2.5361e-10	-0.541056	0.00460881	-0.33325	0.153726	982.265	852.317	2119.61	1905.17	2027.4	1835.78	7608.45	7060.06	4505.76	5567.12	5901.72	5731.8
FBgn0017550	Rga	CG2161	1.56228	1.25525e-11	0.837225	0.00101487	0.0082123	0.99052	-0.185858	0.737369	690.067	686.717	2222.9	1871.56	1422.12	1050	1234.11	1248.77	1142.63	1356.24	975.882	1206.64
FBgn0035880	Culd	CG17352	-1.7357	1.31058e-11	-1.71107	8.80568e-11	0.117336	0.769863	-0.544158	0.128409	456.675	494.483	157.972	124.712	169.534	120.282	324.383	364.409	395.168	352.27	223.035	249.06
FBgn0266745	CG45218	CG45218	-3.76633	1.32965e-11	-0.609353	0.251092	-0.664768	0.334218	-0.686891	0.347175	79.9411	83.3788	4.3399	6.19137	61.6487	45.3522	56.1433	60.7349	31.109	42.7756	31.5068	40.9415
FBgn0034248	CG14483	CG14483	5.51514	1.37404e-11	-0.283003	0.816818	0.545051	0.69058	-0.200924	0.918163	13.783	23.1608	965.193	1298.42	12.61	16.7606	8.31752	5.18468	2.52235	18.8716	2.48738	9.0981
FBgn0052751	CG32751	CG32751	-3.76286	1.53303e-11	-1.42039	0.0287893	-1.5278	0.0518709	1.92782	0.00390288	1795.46	2846.46	198.767	110.56	816.846	855.777	68.6196	64.4382	22.7012	20.1297	141.781	395.767
FBgn0033905	CG18324	CG18324	7.61571	1.68402e-11	1.52352	0.322206	-0.809846	0.649337	-0.530675	0.815	0	1.15804	268.206	374.136	4.20332	1.97184	0	4.44402	0.840784	1.25811	1.65825	1.13726
FBgn0040723	CG5011	CG5011	-2.11336	1.75052e-11	-1.04817	0.00256953	-0.442475	0.417317	0.140953	0.83194	1899.29	2568.53	591.962	422.782	940.143	1200.85	142.438	134.061	84.0784	119.52	141.781	163.766
FBgn0263046	CG43341	CG43341	8.81966	1.92004e-11	0	1	0	1	0	1	0	0	301.189	298.955	0	0	0	0	0	0	0	0
FBgn0041181	Tep3	CG7068	1.547	2.00392e-11	-0.0956635	0.773282	0.425995	0.287788	0.34532	0.477954	812.275	790.941	2285.39	2430.55	767.807	732.537	126.842	132.58	143.774	208.846	189.041	139.883
FBgn0085317	CG34288	CG34288	-2.53904	2.025e-11	-1.06497	0.0131952	-0.147077	0.814911	0.381439	0.658507	1121.01	1061.92	203.107	160.976	439.948	589.579	312.947	314.044	219.445	347.237	310.093	511.768
FBgn0261479	nero	CG2245	-1.17002	2.53239e-11	-1.05815	4.59277e-09	0.396987	0.0955886	0.647429	0.00115573	1085.18	1243.73	457.425	574.028	525.415	587.607	700.751	673.268	934.952	874.383	1110.2	1044.01
FBgn0033136	Tsp42Eo	CG12838	8.80772	2.67614e-11	0	1	0	1	0	1	0	0	261.262	365.291	0	0	0	0	0	0	0	0
FBgn0050339	CG30339	CG30339	-3.04038	3.05689e-11	-1.14387	0.0325702	-0.140438	0.862645	1.21627	0.0411958	2604.06	2401.77	343.72	232.619	1006	1214.65	177.787	173.317	118.551	200.039	265.32	570.906
FBgn0034583	CG10527	CG10527	2.73679	3.1799e-11	0.167317	0.775322	0.0938117	0.902571	-0.491017	0.560651	2179.54	2135.42	13976.2	15942.8	2203.94	2653.1	1743.56	1768.72	1221.66	2533.82	907.893	1573.97
FBgn0032779	Alp12	CG16771	-2.26189	3.1799e-11	-0.686429	0.097862	0.41724	0.447543	0.791513	0.0971432	2537.9	2658.86	685.704	374.136	1712.15	1496.62	254.724	274.048	352.288	357.302	383.056	541.337
FBgn0052304	obst-I	CG32304	9.03582	3.8284e-11	0	1	0	1	0	1	0	0	947.834	230.85	0	0	0	0	0	0	0	0
FBgn0030509	CG11162	CG11162	-3.56728	3.89588e-11	-1.75141	0.00331331	-0.878412	0.337808	0.980959	0.263385	1620.88	1772.96	163.18	99.0619	495.992	471.269	50.9448	67.4009	28.5866	33.9688	61.3554	180.825
FBgn0033196	CG1358	CG1358	-1.77071	4.3877e-11	0.01891	0.965413	-0.814332	0.0252613	-0.532005	0.223128	505.375	474.796	165.784	118.52	505.8	488.029	121.644	161.466	79.0337	81.7769	92.8622	103.491
FBgn0264750	CG44008	CG44008	-2.34564	4.80293e-11	-1.0826	0.00712652	-1.80127	2.57243e-06	-0.253751	0.758333	16938.3	18122.2	4145.47	2581.8	7053.18	9311.99	2165.67	2104.98	540.624	660.505	1328.26	2244.96
FBgn0038313	CG4338	CG4338	2.12988	5.11853e-11	-0.17768	0.716134	0.365542	0.46381	0.0132087	0.990513	73.5091	66.0082	259.526	363.522	58.8465	64.0847	132.041	99.2497	142.092	156.005	118.565	113.726
FBgn0033760	CG8785	CG8785	-3.21644	5.37208e-11	-1.15902	0.0458229	0.376456	0.615171	3.78845	1.7266e-14	3871.17	3754.36	414.026	353.793	1433.33	1902.82	119.564	116.285	102.576	207.587	1072.06	2471.27
FBgn0038682	CG5835	CG5835	-1.55011	5.73681e-11	-1.23504	5.0395e-07	-4.11774	2.03175e-67	-1.29406	1.48212e-07	1968.21	2269.76	734.311	702.278	935.94	854.791	2418.32	2349.4	100.894	171.102	952.666	980.32
FBgn0040364	CG11378	CG11378	-2.57706	6.70231e-11	-1.60109	0.000156695	0.0892397	0.904438	1.36858	0.00342869	4532.75	4508.25	775.974	689.011	1399.71	1519.3	225.613	294.786	302.682	251.621	427	946.202
FBgn0011822	Pgcl	CG13374	-4.12571	9.62454e-11	-0.713393	0.369499	-4.66736	1.4836e-07	0.662863	0.646332	1615.36	2024.25	113.705	67.2206	872.89	1296.48	63.4211	72.5856	0	2.51621	169.142	51.1768
FBgn0036766	CG5506	CG5506	-3.18646	1.07666e-10	-1.59182	0.00371652	-3.1403	7.67376e-10	-0.581352	0.565429	28259.6	46946.9	5001.3	2740.12	11363	12803.1	1720.69	1756.13	137.889	228.975	755.334	1539.85
FBgn0038542	TyrR	CG7431	-2.23934	1.11435e-10	-0.43505	0.306736	1.11848	0.0192056	-0.502036	0.556446	480.566	561.649	133.669	82.2568	417.53	350.987	34.3098	39.9961	84.0784	80.5188	29.8485	21.608
FBgn0039474	CG6283	CG6283	-4.94732	1.18295e-10	-6.03346	6.48576e-15	1.48569	0.249247	-1.4335	0.407905	2730.86	2675.07	117.177	22.112	28.0222	33.5212	5.19845	6.66602	26.9051	11.3229	1.65825	1.13726
FBgn0038466	CG8907	CG8907	-2.65898	1.45024e-10	-1.14254	0.0159636	-0.00533548	1	0.63956	0.379358	5307.36	6531.34	1176.11	627.982	2889.08	2387.89	279.677	313.303	339.677	250.363	346.575	587.965
FBgn0030270	CG15199	CG15199	6.27063	1.47581e-10	-0.773413	0.640099	1.35213	0.426341	-0.767637	0.77577	1.83773	1.15804	146.689	208.738	0	0.985918	1.03969	1.48134	3.36314	5.03242	0.829126	0
FBgn0263120	Acsl	CG8732	-1.56755	1.57003e-10	-1.15003	7.69954e-06	-0.0858123	0.834312	0.208427	0.720923	12090.4	11444.9	4011.8	3866.95	5430.69	5114.94	4216.98	3913.7	3470.76	4188.23	3665.57	5740.9
FBgn0086356	tum	CG13345	1.07214	1.65074e-10	0.797257	8.83961e-06	1.52174	1.77823e-23	1.46798	7.83678e-22	336.304	270.981	621.473	663.361	512.805	547.184	646.687	608.83	1681.57	1934.97	1764.38	1716.13
FBgn0062517	CG16984	CG16984	6.21472	2.3094e-10	1.27634	0.335843	-0.878848	0.532769	-0.72136	0.745619	0.918864	2.31608	164.048	249.424	2.80222	6.90142	10.3969	4.44402	3.36314	3.77432	1.65825	6.82358
FBgn0002787	Rpn8	CG3416	0.5915	2.3094e-10	0.655595	2.37248e-12	-0.232929	0.0518435	-0.324264	0.00239142	2565.47	2661.17	4109.02	3767.89	4225.74	4012.69	4490.42	4358.84	3714.58	3814.58	3683.81	3377.67
FBgn0015245	Hsp60A	CG12101	-0.95803	2.3094e-10	-1.3957	2.86335e-21	-0.2007	0.408374	0.0240449	0.947667	14118.3	15660.2	7113.96	8186.76	6229.32	5062.69	7752.97	7878.5	6556.43	7041.62	7926.45	7968.8
FBgn0052379	CG32379	CG32379	-2.92228	2.56332e-10	-3.49035	2.22824e-13	-0.659064	0.652488	3.47525	5.88685e-06	514.564	465.532	53.8147	69.874	43.4343	39.4367	5.19845	0	1.68157	0	37.3107	28.4316
FBgn0002525	Lam	CG6944	0.775123	2.69112e-10	0.770951	5.34841e-10	0.0117361	0.962842	0.0593739	0.801057	1953.5	1827.39	3339.99	3139.02	3218.34	3241.7	7684.35	7519.27	6975.14	8358.85	8045.01	7797.07
FBgn0032809	CG13078	CG13078	-6.77535	2.69112e-10	-0.151618	0.871646	-0.699999	0.591639	-0.769856	0.716787	93.7241	79.9047	0	0	65.8521	89.7185	3.11907	7.40669	2.52235	3.77432	2.48738	3.41179
FBgn0036289	CG10657	CG10657	4.52376	3.86523e-10	0.196278	0.869423	-0.00319733	1	-0.568857	0.776073	7.35091	4.63216	146.689	179.55	8.40665	5.91551	5.19845	2.96268	5.0447	2.51621	1.65825	3.41179
FBgn0052284	CG32284	CG32284	-3.06807	3.86654e-10	-0.677165	0.26824	0.270199	0.72588	1.83719	0.00102987	3587.24	4186.31	585.886	284.803	1871.88	2924.23	185.065	229.607	253.076	250.363	1024.8	517.454
FBgn0004378	Klp61F	CG9191	1.00287	3.9779e-10	0.68513	7.87027e-05	0.927587	1.88641e-09	1.35511	1.99795e-20	404.3	343.938	731.707	774.806	652.916	558.029	870.221	878.434	1580.67	1753.8	2152.41	2333.66
FBgn0039475	CG6277	CG6277	-7.54727	4.26539e-10	-5.55342	9.72197e-07	1.64241	0.442253	0	1	215.014	311.512	0.86798	0	5.60443	1.97184	0	0	2.52235	0	0	0
FBgn0033395	Cyp4p2	CG1944	-3.78333	4.70225e-10	-0.256855	0.754415	-3.92623	1.22224e-07	-4.03156	4.53982e-08	460.351	577.861	48.6069	18.5741	344.672	517.607	79.0165	116.285	5.0447	5.03242	6.63301	2.27453
FBgn0032184	CG13135	CG13135	-8.97738	5.20961e-10	-8.89501	1.04123e-09	-0.2146	0.939397	-0.230557	0.947571	5.51318	7573.58	0	0	0	0	1.03969	0.740669	0.840784	0	0.829126	0
FBgn0000404	CycA	CG5940	1.03402	5.23152e-10	0.728964	4.01147e-05	0.147217	0.53283	0.178721	0.599203	737.847	606.812	1420.01	1344.41	1102.67	1132.82	2693.84	2386.44	2934.34	2689.83	3089.32	2658.92
FBgn0031732	CG11149	CG11149	-3.39357	5.46119e-10	-1.23672	0.0529564	1.26904	0.111384	3.07864	2.14859e-07	838.004	843.052	94.6098	52.1844	290.029	402.254	23.9129	24.4421	77.3521	44.0337	141.781	309.335
FBgn0040294	POSH	CG4909	0.839076	5.56675e-10	0.718928	5.55986e-07	0.11753	0.517042	0.403049	0.00433724	252.687	252.453	458.293	446.663	435.744	399.297	541.679	526.616	591.912	564.889	688.175	725.573
FBgn0038242	CG14852	CG14852	-5.73076	5.73817e-10	-2.29623	0.0291631	-0.478464	0.747778	-1.69544	0.270937	385.923	2098.37	6.07586	23.881	191.952	243.522	21.8335	17.7761	11.771	15.0973	1.65825	7.96084
FBgn0021944	Coprox	CG3433	-0.786778	5.73817e-10	-0.867623	1.47668e-11	-0.316519	0.0492748	-0.0691648	0.787436	1582.28	1671.05	867.112	1016.27	920.528	861.692	1897.43	1911.67	1549.56	1507.21	1733.7	1899.23
FBgn0051713	Apf	CG31713	8.3815	5.84811e-10	0	1	0	1	0	1	0	0	226.543	260.922	0	0	0	0	0	0	0	0
FBgn0250836	Acbp3	CG8628	-2.5845	7.09531e-10	-2.40736	1.5789e-08	-3.14754	5.26176e-13	-1.07759	0.0491718	9654.5	7890.88	1183.06	1635.41	1353.47	1840.71	694.513	668.824	46.2431	100.648	250.396	385.532
FBgn0004228	mex1	CG7936	-2.9706	7.12514e-10	-0.827459	0.163789	-0.901878	0.205216	0.0928146	0.930592	9005.78	10579.8	1683.88	673.975	4253.76	6609.59	701.791	709.561	448.138	291.88	693.979	814.28
FBgn0004055	uzip	CG3533	0.857071	7.86473e-10	0.596904	6.35387e-05	0.750796	2.11113e-06	0.6023	0.000298636	852.705	800.205	1472.96	1526.61	1206.35	1295.5	349.336	348.855	584.345	592.568	581.218	476.513
FBgn0029783	Sirt4	CG3187	2.35123	8.69511e-10	-0.257192	0.640099	0.391899	0.564909	0.91889	0.153774	67.9959	52.1118	280.357	350.255	54.6432	46.3381	23.9129	16.2947	30.2682	21.3878	39.7981	36.3924
FBgn0038783	CG4367	CG4367	-2.09223	9.05165e-10	-0.0766419	0.876686	-2.17071	2.94987e-08	-2.60742	2.52814e-11	1427	2580.11	489.541	431.627	1964.35	1831.84	197.541	222.941	49.6062	40.2594	33.1651	32.9806
FBgn0032595	CG17996	CG17996	8.31077	1.04631e-09	0	1	0	1	0	1	0	0	209.183	270.651	0	0	0	0	0	0	0	0
FBgn0265652	lncRNA		8.33687	1.12306e-09	0	1	0	1	0	1	0	0	194.427	328.143	0	0	0	0	0	0	0	0
FBgn0266598	Kmn2	CG42550	3.94499	1.15224e-09	0.473464	0.607962	0.396935	0.673204	0.808058	0.48269	15.6207	4.63216	176.2	192.817	12.61	16.7606	24.9526	28.1454	25.2235	46.5499	55.5515	39.8042
FBgn0015316	Try29F	CG9564	-3.37615	1.25963e-09	-0.196033	0.793607	-0.820603	0.364164	-1.02501	0.244079	329.872	367.098	24.3034	37.1482	318.051	287.888	73.818	48.8842	46.2431	20.1297	38.1398	19.3335
FBgn0086782	amn	CG11937	-5.8896	1.30998e-09	0.643735	0.38189	1.4399	0.0593464	0.553301	0.68813	65.2393	64.8502	0	0	135.907	71.972	35.3495	63.6976	156.386	124.552	58.0388	90.981
FBgn0053092	P5CDh2	CG33092	7.58013	1.33327e-09	-0.692853	0.724936	0.135075	0.963097	-0.667654	0.810658	0.918864	0	190.088	338.756	0	0	0	0.740669	0.840784	0	0	0
FBgn0001321	knk	CG6217	3.02366	1.35525e-09	0.623269	0.325562	0.0129299	0.9951	0.0763726	0.95144	92.8052	78.7467	761.218	722.621	133.105	135.071	48.8654	58.5129	69.7851	37.7432	79.5961	32.9806
FBgn0054026	CG34026	CG34026	-3.33744	1.37057e-09	-1.93262	0.00121793	-4.04512	1.30498e-10	-7.07107	9.97525e-16	6632.36	5821.46	811.561	325.489	1364.68	1751.98	223.533	208.128	15.9749	5.03242	0	0
FBgn0031995	CG8475	CG8475	0.942489	1.3746e-09	0.37396	0.0423605	-0.0860909	0.728458	-0.272235	0.289535	1284.57	1186.99	2273.24	2487.16	1553.83	1651.41	799.522	836.956	819.764	719.636	612.724	744.907
FBgn0051087	CG31087	CG31087	-2.59036	1.37992e-09	-1.56695	0.000670319	-0.795802	0.249247	1.79377	0.00021389	2949.55	2644.96	441.802	451.97	727.175	1117.04	98.7706	94.065	51.2878	57.8729	215.573	475.376
FBgn0010246	Myo61F	CG9155	-2.36767	1.40258e-09	-0.612577	0.205472	0.147938	0.817102	0.162264	0.832348	12526.9	14041.2	2860.86	2131.6	9548.55	7693.12	9002.68	8960.62	8281.72	11660.1	6644.62	13500.4
FBgn0038730	CG6300	CG6300	-6.45798	1.44158e-09	-3.04778	0.00769881	1.0673	0.497414	0.716557	0.761678	679.04	572.071	1.73596	4.42241	50.4399	65.0706	10.3969	8.14736	33.6314	11.3229	32.3359	1.13726
FBgn0033733	CG8834	CG8834	-5.10307	1.48268e-09	0.154846	0.898511	0.41166	0.760084	-2.85964	0.0157039	588.992	909.061	26.0394	5.30689	882.698	798.593	19.7541	19.9981	10.0894	45.2918	1.65825	1.13726
FBgn0023167	SmD3	CG8427	1.28791	1.48707e-09	0.501167	0.0495321	-0.540226	0.0420033	0.108592	0.79555	479.647	391.417	1017.27	1123.29	682.339	557.044	1506.51	1274.69	876.937	1032.9	1552.12	1445.46
FBgn0051229	CG31229	CG31229	1.55292	1.505e-09	-0.374904	0.280413	0.171387	0.661669	0.108349	0.83194	147.018	118.12	342.852	444.01	100.88	103.521	161.152	161.466	182.45	181.167	185.724	161.491
FBgn0001139	gro	CG8384	0.724139	1.62727e-09	0.741031	9.53845e-10	0.0263383	0.903832	0.115739	0.672114	1743.08	1842.44	3064.84	2861.3	3257.58	2744.79	2872.66	2900.46	2967.97	2911.26	3193.79	3061.51
FBgn0033448	hebe	CG1623	-2.41414	1.62727e-09	-1.81511	1.43744e-05	-0.565683	0.377489	0.746692	0.216379	8097.94	9273.58	1547.61	1608.87	2572.43	2247.89	910.769	1001.38	417.029	866.835	1247.01	1995.9
FBgn0025558	CG4101	CG4101	2.99786	1.73529e-09	1.51926	0.00973587	-0.31274	0.638558	-0.839707	0.224117	11.9452	13.8965	85.062	134.441	36.4288	40.4226	55.1036	54.8095	39.5168	49.0661	29.8485	30.7061
FBgn0262580	CG43120	CG43120	-3.86732	2.06797e-09	-0.971102	0.214511	-0.150254	0.904181	1.88613	0.0196927	626.665	620.709	39.9271	34.4948	222.776	393.381	29.1113	23.7014	12.6118	35.227	61.3554	150.119
FBgn0035043	CG4781	CG4781	-2.70976	2.21087e-09	-1.01357	0.0582025	-0.694248	0.349485	0.0320556	0.978576	2540.66	3163.76	521.656	311.337	1270.8	1507.47	146.596	166.651	63.8996	128.327	123.54	197.884
FBgn0028738	ETH	CG18105	8.22345	2.44037e-09	0	1	0	1	0	1	0	0	182.276	316.644	0	0	0	0	0	0	0	0
FBgn0030775	CG9673	CG9673	-2.28058	2.75443e-09	-1.57428	0.000104704	-0.964808	0.0528758	0.578154	0.383355	17690	15683.3	3292.25	3390.22	5121.05	5876.07	1311.05	1241.36	526.331	766.186	1237.89	2602.06
FBgn0038652	CG7720	CG7720	-2.957	2.77939e-09	0.169834	0.807809	0.923415	0.205852	0.787346	0.346936	5090.5	4744.49	698.724	491.772	5710.91	5391	355.574	408.109	616.295	863.06	349.062	993.967
FBgn0035793	CG7546	CG7546	0.995185	2.99304e-09	0.709878	6.67631e-05	-0.0201821	0.953042	-0.0412914	0.904252	956.537	1039.92	2064.92	1921.98	1846.66	1427.61	1406.7	1507.26	1473.05	1400.27	1441.02	1390.87
FBgn0036403	CG6661	CG6661	8.16711	3.03325e-09	0	1	0	1	0	1	0	0	186.616	275.074	0	0	0	0	0	0	0	0
FBgn0030294	Pa1	CG11750	-1.72896	3.1079e-09	-1.20439	9.27052e-05	0.0763785	0.880485	0.22543	0.740791	1084.26	1339.85	393.195	329.027	449.756	591.551	650.846	648.826	548.191	825.317	752.018	769.927
FBgn0039562	Gp93	CG5520	-1.23367	3.18397e-09	-0.815862	0.000237022	-0.842521	0.000245575	-0.232297	0.593706	19950.4	22857.4	10385.4	7738.33	13020.5	11228.6	17963.8	17072.4	9293.18	10188.1	13604.3	16198
FBgn0031033	CG14219	CG14219	-5.38412	3.37226e-09	0.225879	0.860839	-1.37669	0.333233	-1.60208	0.254689	476.89	1894.55	18.2276	17.6896	1246.99	1566.62	121.644	122.951	74.8298	7.54863	39.7981	29.5688
FBgn0034931	CG2812	CG2812	8.12173	3.56771e-09	0	1	0	1	0	1	0	0	233.487	199.008	0	0	0	0	0	0	0	0
FBgn0025814	Mgstl	CG1742	1.61205	4.05253e-09	-1.16844	8.61648e-05	-0.536297	0.187029	-0.579418	0.147423	732.334	596.39	1761.13	2342.11	243.793	341.128	416.916	411.812	257.28	313.268	266.15	286.59
FBgn0036575	CG5157	CG5157	-2.70451	4.10248e-09	-1.55339	0.00157343	0.22003	0.765468	0.0152078	0.99384	377.653	405.314	67.7024	46.8775	106.484	152.817	75.8974	66.6602	108.461	56.6147	61.3554	83.0202
FBgn0034249	RhoGAP54D	CG6477	1.01668	4.40045e-09	1.0699	1.4496e-09	0.92854	9.29663e-10	1.17636	5.79976e-16	148.856	138.965	285.565	299.839	291.43	314.508	332.701	363.669	644.881	686.926	823.322	755.142
FBgn0035094	CG9380	CG9380	-2.69033	4.40045e-09	-0.490631	0.391702	0.656634	0.368975	1.03266	0.0988218	10162.6	11854.8	2157.8	1096.76	6589.41	8949.18	610.298	592.535	631.429	1289.56	1160.78	1347.66
FBgn0261274	Ero1L	CG1333	-1.32797	4.68349e-09	-0.989623	3.13389e-05	0.253544	0.470989	0.469496	0.15029	2520.44	2391.35	924.398	1021.58	1227.37	1236.34	600.941	685.86	889.549	644.15	790.987	997.379
FBgn0052373	CG32373	CG32373	-1.76146	5.15123e-09	-1.60849	1.70469e-07	0.206156	0.683006	0.787178	0.0675406	1928.69	1908.45	532.072	585.527	522.613	719.72	95.6515	87.399	128.64	80.5188	178.262	138.746
FBgn0035849	ERR	CG7404	1.69782	5.55913e-09	-0.117417	0.780906	0.495797	0.281142	0.164851	0.790542	219.608	170.232	700.46	581.104	183.545	176.479	146.596	126.654	161.43	226.459	141.781	164.903
FBgn0262951	lncRNA		-3.6702	5.86653e-09	-2.25052	0.000618665	0.0127732	0.999224	-0.0484821	0.981739	331.71	228.134	19.0956	20.3431	50.4399	60.141	7.27783	5.92535	10.9302	1.25811	5.80388	6.82358
FBgn0030040	CG15347	CG15347	-2.98059	6.25655e-09	-1.23436	0.0384498	-3.90429	1.04765e-14	-0.464586	0.699891	8750.34	12256.7	1534.59	954.355	3673.7	5015.36	8944.45	8724.34	528.853	549.792	3362.94	9313.04
FBgn0014417	CG13397	CG13397	1.47359	6.31245e-09	0.433589	0.169502	-0.577158	0.0881708	-0.413486	0.314138	371.221	404.156	1019.88	1148.94	533.822	515.635	685.156	671.787	402.735	505.758	413.734	605.024
FBgn0062412	Ctr1B	CG7459	-2.85412	6.48866e-09	-1.48307	0.00654192	-0.157389	0.84969	0.584529	0.551187	9155.56	7678.96	1158.75	1039.27	2727.96	3119.44	819.276	815.477	788.655	671.828	613.554	1869.66
FBgn0010385	Def	CG1385	-6.60975	6.99538e-09	-5.65314	1.23647e-06	-0.981999	0.558102	-1.39022	0.546138	74.4279	3052.59	8.6798	5.30689	14.0111	18.7324	17.6747	14.8134	5.88549	7.54863	6.63301	2.27453
FBgn0035620	Alp9	CG5150	-1.90483	7.31862e-09	1.16404	0.000832853	1.48086	3.32996e-05	-0.422504	0.521243	724.983	1045.71	265.602	199.008	2173.12	1831.84	184.025	182.945	542.306	495.694	107.786	166.04
FBgn0041709	yellow-g	CG5717	-4.94824	7.61499e-09	-0.13162	0.898697	-3.20959	0.0113342	-3.84135	0.00316183	90.9675	127.384	4.3399	0.884481	100.88	97.6059	8.31752	14.0727	0.840784	0	0	0
FBgn0032733	CG15170	CG15170	-3.20827	8.02976e-09	-0.728461	0.288833	-0.390063	0.644611	-0.454763	0.735695	2119.82	2468.94	335.04	122.058	1220.36	1499.58	109.167	167.391	136.207	71.712	100.324	98.9418
FBgn0028700	RfC38	CG6258	1.2442	8.86485e-09	0.482546	0.0707468	0.223689	0.470806	0.456479	0.0951617	175.503	149.387	366.287	409.515	224.177	231.691	430.432	392.555	437.208	525.888	605.262	523.141
FBgn0033138	Tsp42Eq	CG12832	-2.27284	9.96951e-09	-1.07218	0.0165129	0.262293	0.665992	0.00774774	0.998481	2273.27	2360.08	512.976	418.36	878.494	1294.51	216.256	226.645	218.604	315.784	289.365	154.668
FBgn0038734	CG11453	CG11453	-2.19221	1.35922e-08	-1.08912	0.011502	-0.655359	0.296484	0.162925	0.834673	1952.59	2306.81	582.414	325.489	916.324	1059.86	135.16	141.468	79.8745	94.3579	119.394	192.197
FBgn0039250	Mink	CG11120	1.36077	1.36525e-08	0.391348	0.194266	0.776316	0.00327135	1.19976	4.00514e-07	278.416	187.602	560.715	649.209	284.425	329.297	710.108	670.306	1241.84	1128.52	1612.65	1572.83
FBgn0037612	CG8112	CG8112	7.94681	1.37609e-08	0	1	0	1	0	1	0	0	265.602	162.745	0	0	0	0	0	0	0	0
FBgn0032435	Oatp33Eb	CG6417	-2.26271	1.37609e-08	-0.480973	0.328112	1.07467	0.0387425	0.813757	0.172649	2015.99	2489.78	601.51	310.453	1555.23	1653.38	88.3737	120.729	193.38	256.654	165.825	208.119
FBgn0034756	Cyp6d2	CG4373	1.72397	1.89254e-08	1.531	1.28367e-06	-3.09553	4.42737e-15	-2.53728	4.44431e-12	98.3184	141.281	406.214	390.941	367.09	330.282	146.596	131.839	18.4972	11.3229	21.5573	25.0198
FBgn0015037	Cyp4p1	CG10842	-1.5681	1.90648e-08	-0.316863	0.357565	1.33172	1.56011e-05	1.00192	0.0026136	2770.37	3063.01	992.101	956.124	2011.99	2660.01	171.549	210.35	389.283	586.277	407.93	363.924
FBgn0037203	slif	CG11128	-1.38068	1.91824e-08	-0.195248	0.529545	-0.541109	0.158342	-0.0266237	0.967309	1086.1	1057.29	433.122	384.749	914.923	955.354	168.43	155.541	105.098	117.004	192.357	122.824
FBgn0083984	CG34148	CG34148	5.66997	1.92864e-08	0.633333	0.670452	1.9885	0.26719	1.25886	0.636588	3.67545	0	139.745	168.936	2.80222	3.94367	0	0.740669	2.52235	5.03242	1.65825	2.27453
FBgn0039680	Cap-D2	CG1911	1.10606	2.05143e-08	1.03295	3.25826e-07	0.590185	0.00764764	0.893032	6.27283e-06	291.28	280.245	664.872	570.49	659.922	517.607	632.132	643.642	918.977	1006.48	1249.49	1124.75
FBgn0034951	CG3860	CG3860	-1.34657	2.10038e-08	-0.349498	0.237219	0.290372	0.442123	0.348011	0.412275	2756.59	2953	1236	995.041	2009.19	2462.82	861.903	795.479	901.32	1129.78	924.476	1189.58
FBgn0034437	CG10051	CG10051	-3.36888	2.14186e-08	-1.43253	0.0391317	1.03959	0.257824	3.5505	7.79918e-09	3488.01	2456.2	313.341	206.084	1045.23	1066.76	68.6196	72.5856	126.118	176.135	409.588	1456.83
FBgn0037114	Cpr78E	CG7160	5.81388	2.15687e-08	7.54795	1.05631e-13	-4.13004	0.000274351	-1.65731	0.326598	58.8073	31.2671	11443.4	507.692	20621.5	25862.6	6612.43	6149.78	167.316	269.235	2770.94	625.494
FBgn0033413	prel	CG8806	-1.19871	2.42331e-08	-0.850715	0.000176439	0.23078	0.477355	0.242494	0.582956	2850.31	2837.2	1153.55	1313.45	1573.44	1570.57	1317.29	1259.88	1388.97	1639.31	1268.56	1785.5
FBgn0037065	CG12974	CG12974	-2.29868	2.44784e-08	-0.531149	0.295226	-0.589802	0.370092	0.0373326	0.971459	5877.05	7091.83	1651.77	902.171	3895.08	5014.38	459.543	499.211	225.33	407.626	468.456	516.317
FBgn0030443	CG12715	CG12715	7.28847	2.70816e-08	7.62943	5.73409e-09	-5.5693	7.60808e-05	-4.79562	0.000943682	0	0	3044.87	80.4878	1852.26	2277.47	425.233	452.549	0.840784	0	0	6.82358
FBgn0030928	CG15044	CG15044	-2.33742	2.70816e-08	-0.275205	0.614729	-2.86714	3.1515e-10	-1.22176	0.0204946	2552.6	5120.85	759.482	709.354	2910.1	3405.36	315.026	291.083	50.447	26.4202	139.293	114.864
FBgn0032751	CG17343	CG17343	7.80366	2.79568e-08	0	1	0	1	0	1	0	0	175.332	199.008	0	0	0	0	0	0	0	0
FBgn0265137	Spn42Da	CG9453	-1.94694	2.9066e-08	-1.36508	0.000229301	-0.00354174	1	0.0569318	0.94497	7409.72	8061.11	1932.12	2003.35	2842.85	3081.98	1960.86	1862.78	1441.94	2374.05	1463.41	2517.9
FBgn0036320	CG10943	CG10943	-3.42001	2.9239e-08	-1.0691	0.15136	-0.260584	0.797581	1.48597	0.0693442	2251.22	2992.37	318.549	121.174	1105.47	1314.23	76.9371	82.2143	86.6007	44.0337	145.097	326.394
FBgn0004107	Cdk2	CG10498	1.42553	3.26059e-08	0.900758	0.00149408	0.307802	0.425533	0.475079	0.178776	135.073	120.436	338.512	354.677	232.584	247.465	290.074	301.452	302.682	434.046	430.317	393.493
FBgn0030049	Trf4-1	CG11265	0.902578	3.31567e-08	0.639309	0.000229301	0.164471	0.495916	0.258575	0.332993	1090.69	1098.98	2206.4	1894.56	1825.64	1592.26	1316.25	1389.5	1644.57	1386.43	1565.39	1675.19
FBgn0270926	AsnS	CG33486	1.3816	3.32924e-08	1.14565	9.57151e-06	0.370537	0.336328	0.551057	0.0983286	695.58	667.03	1948.61	1627.45	1646.3	1388.17	1836.09	1730.94	1928.76	2693.6	2329.85	2911.39
FBgn0052803	CG32803	CG32803	1.05979	3.37043e-08	0.383421	0.106804	-0.0241079	0.951223	-0.0501118	0.899804	240.742	258.243	546.827	495.31	313.848	336.198	269.28	271.826	237.101	298.171	253.713	269.531
FBgn0038482	CG4053	CG4053	-2.56696	3.64111e-08	-1.29991	0.0119548	-2.62722	8.98615e-05	-0.372346	0.752071	1093.45	1036.44	123.253	221.12	460.964	386.48	29.1113	56.2909	7.56705	3.77432	33.9942	31.8434
FBgn0039178	CG6356	CG6356	2.00285	3.83457e-08	2.94073	5.91331e-17	-1.66279	1.68283e-05	-2.05943	2.98478e-08	330.791	226.976	1140.53	1147.17	2125.48	2299.16	826.554	862.88	273.255	250.363	135.148	262.708
FBgn0004057	Zw	CG12529	1.91216	3.90705e-08	-0.317525	0.470623	0.65017	0.201423	0.107529	0.880984	758.981	756.199	2556.2	3252.24	592.668	619.156	323.344	331.079	556.599	476.822	465.14	238.825
FBgn0038292	CG3987	CG3987	-2.76346	3.91646e-08	-0.725531	0.240817	-1.16597	0.0814496	0.27818	0.787098	8217.4	9908.18	1786.3	735.004	5093.03	5709.45	599.901	604.386	286.707	235.266	490.014	980.32
FBgn0032147	IP3K1	CG4026	2.06293	4.08371e-08	0.537651	0.252352	0.42846	0.448991	1.30262	0.00154686	138.748	180.654	625.813	740.311	280.222	187.324	901.411	803.626	852.555	1454.37	2295.02	1968.6
FBgn0036772	CG5290	CG5290	-1.62456	4.11185e-08	-1.60806	7.85371e-08	0.347579	0.446844	0.718851	0.0587422	1566.66	1529.77	540.751	451.97	428.739	573.804	852.546	788.813	873.574	1221.62	1144.19	1571.7
FBgn0030993	Mec2	CG7635	-2.15267	4.42326e-08	-0.640856	0.180022	-1.20447	0.00887487	-1.21925	0.00806716	4260.77	5822.62	1071.09	1134.79	3086.64	3327.47	10810.7	10316.8	3379.11	5653.93	3160.63	5778.43
FBgn0263600	DNApol-delta	CG5949	1.06423	4.42522e-08	0.699102	0.0010584	0.552103	0.0111544	0.679129	0.000836857	225.122	177.18	387.987	459.93	329.26	328.311	405.479	399.961	570.892	612.697	656.668	634.592
FBgn0085452	CG34423	CG34423	2.71815	4.63214e-08	0.585386	0.347959	-0.604078	0.437234	-0.864589	0.264232	77.1845	85.6949	527.732	603.216	130.303	117.324	141.398	176.279	62.218	145.94	66.3301	105.765
FBgn0264479	lncRNA		-4.1542	4.69007e-08	-1.08362	0.138286	-0.495082	0.570788	-1.04924	0.27784	57.8884	66.0082	5.20788	0	23.8188	32.5353	37.4288	42.2181	23.5419	32.7107	19.0699	18.1962
FBgn0040262	Ugt37C2	CG13270	-2.83225	4.87918e-08	-1.86099	0.000715754	1.10901	0.141517	2.04181	0.000623205	703.849	686.717	63.3625	120.289	173.737	194.226	33.2701	36.2928	55.4917	100.648	106.957	196.746
FBgn0038530	AttD	CG7629	-4.00573	4.98989e-08	-1.67099	0.0463778	-0.118012	0.931805	-1.20326	0.30361	239.823	954.224	38.1911	22.9965	175.138	173.522	125.803	123.692	101.735	127.069	69.6466	31.8434
FBgn0260985	RfC4	CG14999	0.733765	5.33814e-08	0.382586	0.0151171	0.260846	0.115707	0.8527	4.26017e-13	327.115	303.406	499.956	551.916	417.53	407.184	741.299	691.785	851.714	864.319	1263.59	1324.91
FBgn0026160	tna	CG7958	0.888397	5.4581e-08	1.27779	6.20224e-16	-0.272603	0.259557	-0.52122	0.00558619	1773.41	1945.51	3587.36	3307.96	4721.73	4319.31	4667.17	5025.44	3715.42	4307.75	3059.48	3690.42
FBgn0050085	Rif1	CG30085	1.10997	5.4581e-08	0.682519	0.00241156	0.684444	0.00205985	0.721107	0.000953355	278.416	254.769	622.341	534.227	474.975	386.48	507.369	548.095	781.088	922.191	851.513	893.888
FBgn0027330	l(1)G0020	CG1994	1.28308	5.59074e-08	1.23807	2.85517e-07	0.148773	0.647837	0.547814	0.0490594	157.126	165.6	419.234	370.598	448.354	320.423	691.394	666.602	725.596	781.284	931.109	1058.79
FBgn0042101	CG18744	CG18744	-2.28869	5.59533e-08	-0.434048	0.400251	-0.406572	0.528577	0.546958	0.505867	605.531	837.262	184.012	101.715	575.855	486.057	94.6118	74.0669	51.2878	75.4863	115.249	133.06
FBgn0034085	Ptp52F	CG18243	-2.69704	5.67668e-08	-0.288862	0.659211	-0.0271767	0.98169	0.106271	0.918198	3608.38	3816.9	744.727	337.872	3165.1	2877.89	1458.69	1653.91	1287.24	1766.38	1090.3	2268.84
FBgn0033292	Cyp4ad1	CG2110	-3.11477	5.75599e-08	-1.97573	0.00129812	0.0635044	0.957491	2.6308	1.58741e-05	2687.68	2941.42	337.644	259.153	725.774	631.973	140.358	150.356	170.679	133.359	425.342	1519.38
FBgn0284254	Impbeta11	CG33139	1.50025	5.75599e-08	-0.191401	0.59894	0.271347	0.509514	0.259798	0.685876	462.188	529.224	1307.18	1521.31	502.998	365.775	387.804	396.999	556.599	390.013	452.703	489.023
FBgn0265901	asRNA		3.66041	5.75599e-08	0.974156	0.267134	0.00842307	1	0.0267706	0.991337	9.18864	10.4224	181.408	99.9464	19.6155	20.7043	8.31752	17.7761	15.1341	11.3229	12.4369	14.7844
FBgn0031875	CG3430	CG3430	1.2613	5.89819e-08	0.662089	0.0132928	0.374896	0.245118	0.483681	0.0978477	152.531	152.861	393.195	343.179	224.177	259.296	460.583	422.181	533.057	613.956	547.223	690.318
FBgn0051374	sals	CG31374	1.44647	6.06558e-08	0.940974	0.00100799	-0.944422	0.00270908	-1.33607	4.39976e-06	1451.8	1378.07	3998.78	3776.74	3209.94	2254.79	537.52	576.241	237.942	339.688	201.478	236.551
FBgn0039566	CG4849	CG4849	0.705348	6.20739e-08	0.53613	0.000118439	-0.0700747	0.705892	0.0483803	0.8377	498.943	492.167	818.505	799.571	774.812	668.452	1210.2	1165.07	1087.97	1176.33	1195.6	1261.22
FBgn0037974	CG12224	CG12224	3.87656	6.22348e-08	4.03601	1.87447e-08	-1.50739	0.0656047	-2.23374	0.00191817	8.26977	5.7902	200.503	61.0292	149.919	143.944	343.098	275.529	91.6454	115.746	50.5767	71.6475
FBgn0050025	CG30025	CG30025	-5.20024	6.4299e-08	-2.87527	0.00620381	-5.35812	6.57111e-07	-4.96841	3.01734e-06	1876.32	2375.14	59.0226	17.6896	56.0443	416.057	197.541	181.464	3.36314	0	2.48738	3.41179
FBgn0038241	CG8087	CG8087	-5.09425	6.54454e-08	-3.1573	0.00167446	-1.01717	0.479769	-2.5924	0.0394419	347.33	2266.28	17.3596	34.4948	102.281	133.099	40.5479	26.6641	10.9302	18.8716	0.829126	6.82358
FBgn0000015	Abd-B	CG11648	1.35426	6.57977e-08	1.68361	7.95236e-12	-1.05101	0.000357718	-0.179677	0.758275	238.905	252.453	558.111	705.816	795.829	794.65	233.93	231.089	90.8046	134.617	195.674	214.943
FBgn0010387	Acbp2	CG8627	-1.89185	7.11579e-08	-1.47276	5.65865e-05	-0.326147	0.52292	0.588656	0.289429	17710.2	19676.2	5128.02	4760.28	5950.5	7325.37	1625.04	1545.78	1348.62	1171.3	1591.92	3207.08
FBgn0031161	CG15445	CG15445	0.833356	7.11579e-08	0.923551	2.27174e-09	0.175336	0.457913	0.235798	0.356697	550.399	607.97	1029.42	1035.73	1144.7	1055.92	713.227	728.078	866.848	758.638	784.354	916.634
FBgn0031263	Tspo	CG2789	1.99013	7.50453e-08	-0.529891	0.24636	-0.34161	0.525829	-0.429618	0.565242	1095.29	1254.16	4164.57	5372.34	717.367	899.157	713.227	686.6	374.149	728.443	465.969	568.631
FBgn0261385	scra	CG2092	1.27271	8.05872e-08	1.12922	3.61286e-06	1.14047	2.33547e-06	1.21825	3.06199e-07	526.509	456.267	1268.12	1122.41	1296.02	870.565	1303.77	1417.64	2975.53	3054.68	3121.66	3244.61
FBgn0031514	OtopLb	CG3332	-1.35102	8.08448e-08	-0.200379	0.52895	-0.836168	0.0178509	0.222139	0.734398	2229.16	2153.95	983.421	723.506	1881.69	1929.44	117.485	155.541	75.6705	76.7444	140.951	180.825
FBgn0259676	DNApol-alpha60	CG5553	1.11954	8.38868e-08	0.338484	0.217657	0.330728	0.252243	0.650669	0.00274562	102.913	98.4333	215.259	224.658	124.699	130.141	188.184	165.169	226.171	216.394	283.561	269.531
FBgn0052425	CG32425	CG32425	0.882059	8.38868e-08	0.680886	8.22048e-05	0.609109	0.000730601	0.511782	0.00699855	895.892	887.058	1698.64	1593.84	1440.34	1422.68	1260.1	1330.98	2116.25	1839.35	1646.64	2056.17
FBgn0050047	CG30047	CG30047	-1.89164	8.4331e-08	-0.74703	0.0709719	-2.04096	7.18623e-06	-0.316712	0.724953	1159.61	869.687	256.054	281.265	575.855	625.072	64.4608	109.619	23.5419	16.3554	77.1088	62.5494
FBgn0028533	CG7953	CG7953	-3.51143	9.03191e-08	-2.29081	0.00110345	-1.57051	0.0644019	-4.35426	2.35171e-11	79582.8	91768.8	8242.34	5044.2	15060.5	17312.7	5994.85	5739.45	3078.11	637.86	283.561	194.472
FBgn0004431	LysX	CG9120	-4.945	9.18978e-08	-2.95009	0.00323662	-0.198137	0.906886	0.905612	0.663897	4569.51	4870.71	160.576	49.531	421.733	571.832	68.6196	79.2516	26.0643	100.648	36.4816	266.119
FBgn0250868	CG42239	CG42239	-1.36508	9.82111e-08	-0.312281	0.319537	-0.516345	0.140078	-0.542418	0.118775	1783.51	1805.38	653.589	729.697	1218.96	1664.23	2056.51	2002.77	1176.26	1656.92	1305.04	1475.03
FBgn0015271	Orc5	CG7833	1.20747	9.941e-08	0.641252	0.0156375	0.546433	0.0305168	0.640159	0.00724211	93.7241	106.54	226.543	237.041	155.523	156.761	223.533	242.94	326.224	358.56	397.981	329.806
FBgn0039774	CDase	CG1471	-2.25733	1.00008e-07	-2.02307	3.08026e-06	-0.415528	0.501397	-0.526635	0.505479	2033.45	1528.61	358.476	361.753	458.162	392.395	4612.07	4515.86	2562.71	4242.33	2097.69	4193.09
FBgn0039778	Jon99Fi	CG18030	-4.10426	1.02487e-07	-3.85833	8.15442e-07	1.25512	0.280312	3.29803	6.07464e-05	49980.7	20176.5	1780.23	1503.62	1829.85	2120.71	1720.69	1543.55	2619.04	5750.8	5914.99	32443.8
FBgn0264295	CG43773	CG43773	-3.13826	1.038e-07	-2.85833	2.13474e-06	-1.89418	0.0748583	-1.27996	0.278534	723.146	830.314	98.9497	63.6827	74.2587	124.226	10.3969	15.5541	0	6.29053	4.97476	4.54905
FBgn0002924	ncd	CG7831	1.09896	1.05748e-07	0.484975	0.0471249	1.22726	5.4696e-10	1.376	1.31105e-12	342.736	321.935	685.704	744.733	525.415	410.142	840.07	798.441	1723.61	2128.71	2035.51	2234.72
FBgn0259937	Nop60B	CG3333	0.705114	1.05798e-07	0.629173	4.12348e-06	0.13686	0.477341	0.385362	0.0111286	1192.68	1254.16	1943.41	2048.46	1940.53	1847.61	4019.44	3973.69	4035.76	4759.41	4954.86	5492.98
FBgn0034736	gas	CG6018	-2.23356	1.06635e-07	0.0181813	0.980623	-0.572352	0.372796	-1.38036	0.00332827	505.375	662.398	124.989	114.983	589.866	592.537	1184.21	1125.08	582.663	959.935	304.289	567.494
FBgn0034662	CG13492	CG13492	-3.27413	1.10169e-07	-1.08662	0.143689	-0.464178	0.604286	1.26812	0.141032	18953.4	17340.5	2215.95	1169.28	10441.1	6095.93	458.503	742.151	637.314	217.652	1156.63	1865.11
FBgn0000565	Eip71CD	CG7266	1.75669	1.26222e-07	1.3632	8.51461e-05	-2.37638	2.25951e-13	-1.97967	2.19183e-09	660.663	518.801	2290.6	1760.12	1429.13	1643.52	3401.87	3016.01	454.023	758.638	719.682	880.241
FBgn0000071	Ama	CG2198	1.16474	1.30712e-07	2.61165	3.92023e-37	-4.38448	3.51578e-114	-3.05873	1.01566e-55	329.872	428.474	973.873	731.466	2318.83	2355.36	28227.6	26464.9	1283.04	1295.85	2989	3507.32
FBgn0000594	Est-P	CG17148	7.66401	1.30712e-07	0	1	0	1	0	1	0	0	433.99	107.907	0	0	0	0	0	0	0	0
FBgn0036288	CG10660	CG10660	-1.24374	1.33085e-07	-0.741855	0.00373618	-0.411247	0.246247	-0.356467	0.379358	1140.31	1279.63	571.999	444.01	699.153	742.396	521.924	551.058	416.188	388.755	355.695	483.337
FBgn0030005	CG2120	CG2120	-2.19219	1.36567e-07	-1.88121	1.16029e-05	-0.681916	0.430146	1.46046	0.00982422	412.57	265.191	79.8541	64.5671	79.8631	99.5777	16.635	19.9981	10.9302	11.3229	47.2602	58.0004
FBgn0028694	Rpn11	CG18174	0.487373	1.37085e-07	0.918432	8.70864e-26	-0.240518	0.0340032	-0.111381	0.52328	2385.37	2452.73	3481.47	3301.77	4452.72	4691.98	3593.17	3686.31	3041.96	3121.36	3542.03	3192.3
FBgn0038438	Der-2	CG14899	-0.826747	1.41692e-07	-0.459726	0.00793377	0.121445	0.588845	0.0580249	0.848676	1591.47	1656	912.247	915.438	1066.24	1288.59	1407.74	1366.53	1470.53	1548.73	1322.46	1568.28
FBgn0040336	Seipin	CG9904	-2.73817	1.64551e-07	-2.45853	4.15986e-06	0.1526	0.86315	0.314423	0.777288	2774.05	4153.89	489.541	487.349	594.07	599.438	408.598	398.48	336.314	564.889	275.27	736.946
FBgn0034909	CG4797	CG4797	2.0832	1.66044e-07	0.514939	0.296411	-0.0462235	0.956172	0.0346407	0.97283	169.071	221.185	1033.76	660.708	292.831	268.17	118.525	125.914	107.62	129.585	93.6913	158.079
FBgn0033294	Mal-A4	CG8693	-4.77617	1.66234e-07	-1.88835	0.0776836	-1.42103	0.311925	-1.07591	0.547992	1842.32	3674.46	81.5901	58.3758	626.295	686.199	155.954	194.796	106.78	7.54863	51.4058	100.079
FBgn0069973	CG40485	CG40485	6.04565	1.82171e-07	1.69777	0.240817	-1.00615	0.524461	-1.01778	0.684834	1.83773	1.15804	506.9	163.629	9.80775	8.87326	84.2149	91.1023	63.0588	13.8392	70.4757	5.68631
FBgn0032437	CR17024	CR17024	-4.13979	1.83445e-07	0.517039	0.474632	-1.05956	0.392782	-0.14933	0.920745	52.3752	48.6376	3.47192	0.884481	67.2532	78.8734	8.31752	9.6287	5.0447	2.51621	9.12039	6.82358
FBgn0035743	Acbp6	CG15829	-3.15925	1.93367e-07	-1.0699	0.142281	-1.1966	0.156398	-0.769747	0.496606	38143.9	50502.1	5430.95	3596.3	16841.3	24094.8	2138.64	2007.95	1367.96	368.625	933.596	1437.5
FBgn0051460	CG31460	CG31460	6.12549	1.93938e-07	0.505804	0.767306	0.583949	0.756135	-1.08677	0.718386	3.67545	0	262.13	307.799	0	5.91551	2.07938	2.22201	2.52235	5.03242	0	1.13726
FBgn0085223	CG34194	CG34194	-1.81549	2.0097e-07	-1.27714	0.000524674	-0.391696	0.49086	-0.254416	0.761678	426.353	420.368	115.441	121.174	147.116	197.184	59.2623	79.2516	53.8102	51.5823	44.7728	72.7848
FBgn0032848	nesd	CG10722	1.09839	2.25585e-07	0.898123	6.2659e-05	0.636401	0.00313222	0.836331	2.79554e-05	181.935	130.858	339.38	337.872	316.65	274.085	732.982	758.445	1095.54	1229.17	1297.58	1372.68
FBgn0031950	Herp	CG14536	-0.799961	2.2959e-07	-0.855288	3.16932e-08	-0.447674	0.0154098	-0.150648	0.661012	4189.1	4129.57	2321.85	2449.13	2133.89	2453.95	3151.3	3158.95	2180.99	2444.5	2564.49	3121.79
FBgn0051265	CG31265	CG31265	-2.33371	2.32433e-07	-2.04572	9.6705e-06	-3.09912	8.04082e-07	1.6733	0.00146836	1699.9	1704.63	223.071	428.089	396.513	402.254	58.2226	62.2162	9.24862	1.25811	166.654	230.864
FBgn0017424	asRNA		6.77821	2.67371e-07	-0.678154	0.72052	2.71547	0.161982	0	1	1.83773	1.15804	575.471	377.674	0	0.985918	0	0	10.0894	0	0	0
FBgn0031831	COX5BL	CG11043	7.42393	2.72423e-07	0	1	0	1	0	1	0	0	128.461	214.044	0	0	0	0	0	0	0	0
FBgn0037718	P58IPK	CG8286	-1.2535	2.7376e-07	-1.01064	6.33864e-05	-0.65584	0.0273248	-0.0111303	0.987992	4136.72	4658.79	2087.49	1579.68	2274	2071.41	2920.49	2986.38	1684.93	2054.49	2510.59	3352.65
FBgn0034443	cer	CG10460	2.49801	2.7376e-07	3.38228	7.3017e-13	-1.61954	0.00313284	-1.47052	0.0093818	386.842	438.897	3215	1686.71	3925.9	5273.67	4716.03	4739.54	1060.23	1924.9	1210.52	2108.48
FBgn0024238	Fim	CG8649	-1.81114	2.7454e-07	-0.181461	0.700739	-0.910167	0.0366582	-0.748763	0.117432	6164.66	7321.12	2138.7	1635.41	5908.47	5961.84	6044.76	5905.36	2465.18	3838.48	2651.55	4409.17
FBgn0086691	UK114	CG15261	-1.16892	2.7507e-07	-0.78536	0.0011769	-0.77588	0.00371774	-0.679935	0.0148295	2769.45	2953	1357.52	1175.48	1514.6	1793.38	648.767	735.485	359.015	449.144	374.765	489.023
FBgn0031969	pes	CG7228	-2.415	2.87265e-07	0.25316	0.685712	0.397085	0.553789	0.267977	0.783131	4031.05	5972.01	1203.89	590.834	5640.86	6333.54	1765.39	1777.61	2005.27	2694.86	1522.28	2765.82
FBgn0034471	Obp56e	CG8462	5.80694	2.95034e-07	-0.626023	0.707381	-0.589283	0.793434	-0.630507	0.816672	1.83773	5.7902	336.776	347.601	0	3.94367	1.03969	0	0	0	0	0
FBgn0034618	CG9485	CG9485	1.50476	3.04616e-07	-0.284041	0.438438	-0.947078	0.00550466	-1.07075	0.00116491	1260.68	1181.2	3260.13	3740.47	1224.57	779.861	1010.58	1147.3	475.884	637.86	480.064	540.2
FBgn0025832	Fen1	CG8648	0.935137	3.25014e-07	0.380646	0.0938332	0.0108773	0.975472	0.544466	0.00313996	166.314	173.706	302.057	349.37	212.968	228.733	501.131	446.624	483.451	469.273	710.561	669.848
FBgn0004362	HmgD	CG17950	1.16596	3.34241e-07	1.37822	8.68545e-10	-0.248593	0.467315	0.0794693	0.859133	3069.92	2888.15	6782.39	6652.18	7856.01	7721.71	16919.9	15897	11657.5	15940.2	19941.3	14742.3
FBgn0035542	DOR	CG11347	1.74237	3.44549e-07	0.735455	0.0653868	0.910507	0.0292889	0.287176	0.717939	3446.66	3601.5	14812.1	9151.73	5911.27	5903.68	1734.2	1854.64	2582.05	4224.72	1989.07	2403.04
FBgn0051233	CG31233	CG31233	-2.36099	3.68373e-07	-0.9589	0.0782056	0.381094	0.56685	2.4801	1.42044e-07	14530	13242.2	2690.74	2499.54	7113.42	6942.83	669.56	764.371	978.672	902.062	2187.24	6181.02
FBgn0004654	Pgd	CG3724	1.96298	3.68841e-07	-0.241755	0.630039	0.908436	0.0674252	0.579508	0.36986	2375.26	2409.88	8717.12	10377.6	2173.12	1862.4	1897.43	1974.62	2712.37	4637.38	2081.11	3747.28
FBgn0033890	Ctf4	CG13350	1.06526	3.80173e-07	0.565848	0.0197006	0.821246	8.06056e-05	0.854948	3.20437e-05	170.909	154.019	354.136	329.912	277.419	209.015	319.185	342.93	570.892	603.891	590.338	611.847
FBgn0001134	Grd	CG7446	-4.99617	3.81691e-07	0.253604	0.805682	-0.831373	0.50408	-0.587489	0.755963	59.7261	54.4278	0	1.76896	68.6543	69.0142	12.4763	12.5914	10.0894	2.51621	4.97476	11.3726
FBgn0034160	CG5550	CG5550	-3.8509	3.95897e-07	-0.368111	0.718063	-0.106285	0.9415	1.25332	0.294289	8040.06	22842.3	1260.31	513.884	10672.2	12864.3	308.788	342.189	474.202	125.811	606.091	1059.93
FBgn0037607	CG8036	CG8036	1.24777	4.02206e-07	-0.715486	0.0080704	0.362297	0.341264	0.284223	0.558737	11456.4	12269.4	23640.3	33035.4	7472.11	6928.04	6383.7	6405.31	6944.87	9526.38	8298.73	7295.54
FBgn0033518	Prx2540-2	CG11765	-3.14949	4.09799e-07	-1.09885	0.138562	-2.05152	0.00376443	-2.25036	0.00111888	2797.02	2284.81	420.97	96.4085	1071.85	1221.55	879.578	985.831	226.171	193.748	172.458	191.06
FBgn0046880	Obp56b	CG30129	-3.06599	4.10711e-07	-0.416263	0.553223	-3.7233	0.00057356	-3.78364	0.000414081	101.994	127.384	9.54778	15.9207	82.6653	87.7467	19.7541	14.8134	0	1.25811	0	1.13726
FBgn0278608	Dsp1	CG12223	0.968857	4.1161e-07	1.3869	5.94676e-14	0.0212121	0.956071	0.406334	0.110942	1080.58	1024.86	2360.9	1772.5	2690.13	2838.46	2542.04	2538.27	2354.19	2804.32	3375.37	3365.16
FBgn0036205	CG14131	CG14131	-2.33521	4.2808e-07	-0.646246	0.248964	-0.481788	0.491328	0.176605	0.846993	2477.26	2411.04	558.111	373.251	1602.87	1487.75	144.517	174.798	67.2627	161.038	149.243	213.805
FBgn0011204	cue	CG12086	-0.768409	4.45657e-07	-1.11885	6.72071e-14	0.704082	1.5211e-05	0.800977	3.86991e-07	1788.11	1827.39	1005.99	1113.56	884.099	779.861	695.553	697.71	1081.25	1193.94	1119.32	1314.68
FBgn0052062	Rbfox1	CG32062	0.979243	4.45672e-07	1.28285	1.09304e-11	-0.193454	0.496112	-0.282759	0.391812	1152.25	1329.43	2380.87	2523.43	2947.93	3109.58	1539.78	1682.06	1615.99	1196.46	1310.85	1336.28
FBgn0033304	Cyp6a13	CG2397	-2.40515	4.69139e-07	-1.19396	0.0256919	0.524043	0.466073	1.10422	0.0742223	859.137	810.627	197.031	104.369	375.497	339.156	240.168	247.384	282.503	426.498	371.449	699.416
FBgn0032066	LManIII	CG9463	-5.64005	4.86602e-07	-7.63	6.95003e-11	1.83424	0.300137	1.06838	0.692103	1150.42	583.652	11.2837	7.96033	1.40111	0.985918	2.07938	3.70335	28.5866	1.25811	13.266	2.27453
FBgn0046222	Wdr33	CG1109	1.2651	4.8893e-07	0.0306884	0.938108	0.370331	0.345478	0.297845	0.54635	378.572	415.736	905.303	1014.5	400.717	410.142	389.884	357.743	554.917	410.142	522.35	395.767
FBgn0031070	CG12702	CG12702	1.02301	5.05059e-07	0.53238	0.0264036	1.21772	3.78263e-12	1.26058	4.26017e-13	135.073	129.7	255.186	285.687	214.369	172.536	338.939	342.93	844.988	743.54	826.639	812.005
FBgn0001220	Hsc70-5	CG8542	-0.776422	5.0719e-07	-0.980786	8.53826e-11	0.139539	0.528003	0.132439	0.712244	8384.63	8511.59	4581.2	5268.86	4157.09	4387.33	5685.03	5612.79	6906.2	5536.92	6399.2	5986.55
FBgn0038365	CG9593	CG9593	2.26628	5.28525e-07	0.108102	0.875729	1.3819	0.0136414	1.18096	0.048636	32.1602	34.7412	132.801	199.893	37.8299	34.5071	24.9526	22.2201	66.4219	59.131	43.9437	65.9612
FBgn0033246	ACC	CG11198	2.17468	5.7866e-07	0.140603	0.814744	1.36927	0.00627679	0.840047	0.175046	5759.44	5257.5	24605.5	26775.9	8300.16	3872.68	1026.17	1441.34	3701.97	2811.87	1809.98	2668.02
FBgn0042102	CG18745	CG18745	-2.2215	5.85146e-07	-0.460622	0.397055	-0.0307694	0.974526	0.236014	0.79332	2134.52	2693.6	682.232	317.529	1607.07	1876.2	245.367	227.385	197.584	265.46	226.351	333.218
FBgn0039818	CG11318	CG11318	-2.19442	5.85146e-07	0.0193794	0.980485	-0.235103	0.727336	-0.263876	0.777415	753.468	1102.45	228.279	163.629	886.901	993.805	173.628	217.757	160.59	171.102	107.786	218.354
FBgn0034317	CG14499	CG14499	-7.0123	5.86687e-07	-2.47342	0.124551	-1.1976	0.555518	0.247747	0.935611	42.2677	676.295	0	0	39.231	52.2536	3.11907	0.740669	0	0	4.97476	0
FBgn0034488	Hacl	CG11208	-1.36601	5.88104e-07	-0.546768	0.089239	-0.0532174	0.916263	0.0042281	0.999616	4220.34	4819.76	1935.59	1543.42	3244.97	2924.23	1915.11	2010.18	1545.36	2239.43	1703.85	2234.72
FBgn0023541	Cyp4d14	CG3540	7.25279	6.05401e-07	0	1	0	1	0	1	0	0	174.464	130.903	0	0	0	0	0	0	0	0
FBgn0004179	Csp	CG6395	-1.0571	6.19259e-07	-0.183876	0.485925	0.46889	0.0928284	0.323423	0.355753	4711.01	4987.67	2597.86	2045.81	3719.94	4809.31	2162.56	2078.32	2711.53	3169.17	2543.76	2769.23
FBgn0032089	Rcd-1r	CG9573	7.30433	6.3277e-07	0	1	0	1	0	1	0	0	101.554	291.879	0	0	0	0	0	0	0	0
FBgn0015399	kek1	CG12283	1.41979	6.42836e-07	1.9104	4.98469e-12	-0.544461	0.158638	-0.147328	0.791673	421.758	422.684	1256.83	1024.23	1787.81	1428.59	4323.03	4369.95	3019.25	2921.32	3039.58	4804.93
FBgn0053333	CG33333	CG33333	7.27346	6.46196e-07	1.72808	0.335134	-0.93327	0.666462	-0.68035	0.808309	0	0	1272.46	6.19137	1.40111	6.90142	2.07938	2.96268	0.840784	0	1.65825	0
FBgn0010222	Nmdmc	CG18466	0.969093	6.65239e-07	1.84695	3.40029e-24	0.298581	0.268381	0.0506496	0.888878	269.227	305.722	578.074	549.263	994.786	1080.57	1284.02	1197.66	1416.72	1639.31	1150.83	1421.58
FBgn0040319	Gclc	CG2259	-1.73308	7.03213e-07	-0.725254	0.075436	1.2082	0.00201428	1.84891	1.64754e-07	3556	3167.24	1135.32	853.524	2203.94	1835.78	811.998	889.544	1816.93	2162.68	2222.06	4021.36
FBgn0264507	asRNA		5.45893	7.86986e-07	1.43742	0.32747	-0.544083	0.697056	-0.235059	0.898451	0	1.15804	76.3822	53.0689	2.80222	2.95775	10.3969	9.6287	10.0894	2.51621	6.63301	10.2354
FBgn0034304	CG5742	CG5742	-1.34066	8.04271e-07	-0.633404	0.0399238	0.166913	0.675063	-0.136598	0.795874	580.722	698.298	272.546	228.196	438.547	383.522	435.63	402.924	399.372	544.76	343.258	419.65
FBgn0267408	AOX1	CG18522	-1.92437	8.05106e-07	-0.995372	0.0226847	1.22333	0.00637334	1.64483	6.75449e-05	7680.78	9502.87	2370.45	2052.88	5081.82	3436.91	1112.47	1320.61	2434.07	3335.24	2765.97	5000.54
FBgn0032235	CG5096	CG5096	-2.49171	8.08164e-07	-0.50075	0.41966	-0.882668	0.230473	-0.170078	0.86472	10272	11184.3	2485.89	1140.1	5702.51	9310.02	1181.09	1085.82	506.993	699.507	710.561	1297.62
FBgn0032085	CG9555	CG9555	-2.7081	8.25238e-07	-0.735899	0.268603	0.289393	0.732075	1.45417	0.0329687	1688.87	1833.18	251.714	252.962	807.038	1270.85	119.564	121.47	221.126	74.2282	271.953	415.101
FBgn0260747	Chchd2	CG5010	-1.24282	8.7095e-07	-1.062	4.30103e-05	0.0158084	0.97714	0.345155	0.438009	6325.46	6971.39	2458.99	3124.87	2901.69	3431.98	3002.63	2931.57	2614	3388.08	3240.23	4312.5
FBgn0039761	CG18404	CG18404	-2.17592	8.87761e-07	0.809021	0.118747	-6.2382	3.27725e-18	-4.95967	2.47325e-18	780.115	848.843	197.899	151.246	1143.3	1742.12	201.7	218.497	2.52235	0	1.65825	10.2354
FBgn0031741	CG11034	CG11034	-2.69884	9.21903e-07	-1.48482	0.014483	0.743551	0.393907	2.52104	1.39856e-05	2909.12	3234.4	396.667	490.003	1070.45	1049.02	94.6118	104.434	196.743	143.424	287.707	937.104
FBgn0024273	WASp	CG1520	-1.01158	9.50296e-07	0.136482	0.603091	0.221786	0.47194	-0.191656	0.683472	1753.19	2045.1	1064.14	812.838	2219.35	1958.03	1065.68	1065.82	1341.89	1143.62	923.647	941.653
FBgn0030981	CG14191	CG14191	-2.49211	9.50296e-07	-4.12138	1.10833e-14	0.660401	0.514925	-1.32107	0.348963	333.547	412.262	73.7783	53.0689	26.621	13.8028	6.23814	5.92535	10.9302	8.80674	2.48738	1.13726
FBgn0264975	Nrg	CG1634	0.706572	9.67693e-07	0.26858	0.117241	-0.317615	0.0911035	-0.1384	0.664073	5188.82	5028.21	7837.86	8855.43	6749.13	5569.45	9923.84	10025.7	7583.03	8419.24	8959.54	9161.79
FBgn0030688	CG8952	CG8952	-2.21057	9.96833e-07	-0.955159	0.0690789	-0.867511	0.171584	-0.0587957	0.955506	11105.4	11589.7	3259.26	1473.55	5151.87	6377.9	774.569	768.815	532.216	299.429	704.757	775.613
FBgn0025815	Mcm6	CG4039	0.992129	1.01249e-06	0.471674	0.0450096	0.639714	0.00450471	0.872895	2.45911e-05	489.754	521.118	983.421	1033.07	798.631	608.311	1044.89	1032.49	1492.39	1752.54	2039.65	1772.99
FBgn0034511	GNBP-like3	CG13422	-6.26174	1.0586e-06	-7.15312	2.0569e-08	-0.186103	0.939739	-0.323093	0.902185	26.647	7464.72	13.8877	26.5344	7.00554	9.85918	6.23814	6.66602	4.20392	6.29053	6.63301	2.27453
FBgn0038240	CG14851	CG14851	-5.38799	1.08568e-06	-2.84325	0.0149573	0.943211	0.578961	-1.45562	0.58558	61.5639	450.477	4.3399	2.65344	25.2199	31.5494	2.07938	1.48134	5.88549	2.51621	0	0
FBgn0029113	Uba2	CG7528	0.422403	1.09108e-06	0.270268	0.0043788	-0.116119	0.36804	0.281176	0.00237342	1830.38	1764.85	2359.17	2462.4	2255.78	2088.17	4051.67	3886.29	3561.56	3764.25	4794.84	4850.42
FBgn0034688	CG11474	CG11474	0.703772	1.11158e-06	0.770429	9.62873e-08	0.236016	0.262718	-0.176211	0.514288	747.036	682.085	1155.28	1177.24	1123.69	1315.21	990.825	893.988	1126.65	1090.78	808.398	858.633
FBgn0001248	Idh	CG7176	-1.24268	1.13672e-06	-1.41662	1.91651e-08	-0.356681	0.36683	0.161823	0.768616	21414.1	21079.8	8306.57	9538.25	7595.4	8207.77	12898.4	12172.2	7973.15	11573.3	11941.1	16129.8
FBgn0033124	Tsp42Ec	CG12847	-2.33787	1.14733e-06	-1.18628	0.0282689	-3.71099	1.05129e-13	-1.09654	0.0864018	6631.44	7399.87	1882.65	779.228	2484.16	3553.25	451.226	428.107	36.1537	23.904	228.839	172.864
FBgn0015622	Cnx99A	CG11958	-0.808987	1.21177e-06	-0.510095	0.00450179	-0.675659	0.00014743	-0.354397	0.113604	8012.49	8168.81	4885.86	4333.96	6240.53	5112.97	7387	7048.95	4925.31	4095.13	5692.78	5589.65
FBgn0003651	svp	CG11502	1.06318	1.21998e-06	1.17677	6.48501e-08	-0.193089	0.555061	-1.0128	5.61493e-05	442.892	466.69	1021.61	885.366	1116.68	949.439	273.439	285.898	210.196	281.816	135.148	141.021
FBgn0264296	CG43774	CG43774	-1.97163	1.23478e-06	-0.93092	0.0449952	-4.29297	6.93563e-21	-1.50399	0.00116553	3759.07	4303.27	1266.38	738.542	1647.7	2530.85	338.939	342.189	12.6118	18.8716	138.464	95.5301
FBgn0011692	pav	CG1258	1.16317	1.23825e-06	1.05108	1.90037e-05	0.799621	0.00208907	1.08328	6.50743e-06	384.085	289.51	760.35	759.769	763.604	643.804	911.808	822.883	1520.98	1507.21	2086.08	1602.4
FBgn0039092	CG16723	CG16723	-4.26808	1.24523e-06	2.64813	1.06483e-05	-2.77697	0.0142465	-1.12506	0.383814	34.9168	41.6894	2.60394	0	214.369	292.818	12.4763	10.3694	1.68157	0	4.14563	5.68631
FBgn0010041	GstD5	CG12242	-2.89701	1.27832e-06	-1.77067	0.00330755	-0.949341	0.197297	-0.399434	0.73573	55.1318	82.2208	9.54778	7.07585	19.6155	18.7324	84.2149	85.177	38.6761	47.808	46.4311	81.8829
FBgn0040299	Myo28B1	CG6976	-2.23237	1.31044e-06	-0.17181	0.783523	-3.18875	5.4822e-12	-1.05993	0.0780374	2197	2309.13	594.566	329.027	2167.51	1821.98	758.974	742.891	87.4415	66.6796	229.668	478.788
FBgn0264776	CG44014	CG44014	-2.80241	1.34951e-06	-1.05871	0.123092	-0.0942362	0.931323	2.33309	0.000172809	6026.83	7948.78	808.089	1048.99	2959.14	3565.08	330.621	328.857	227.852	388.755	830.785	2723.74
FBgn0038414	CG6901	CG6901	-3.03184	1.38664e-06	-1.51359	0.0319605	-2.84051	0.00103812	-0.221091	0.866181	1085.18	1087.4	183.144	59.2602	299.837	427.888	42.6273	25.1828	4.20392	2.51621	29.8485	27.2943
FBgn0038750	CG4465	CG4465	1.25265	1.44204e-06	0.727792	0.0115907	-1.81106	2.29185e-05	-1.98157	3.64108e-06	297.712	303.406	641.437	798.687	536.624	463.381	49.9051	54.0689	12.6118	16.3554	10.7786	14.7844
FBgn0003447	sn	CG32858	1.07234	1.45378e-06	2.43059	3.54045e-32	-3.59917	3.52819e-75	-3.37357	1.0282e-65	566.02	523.434	1314.12	987.966	2963.34	2968.6	19984.9	19509.2	1572.27	1645.6	2146.61	1616.05
FBgn0029522	CG13373	CG13373	7.06834	1.46357e-06	0	1	0	1	0	1	0	0	131.065	149.477	0	0	0	0	0	0	0	0
FBgn0031688	Cyp28d2	CG6081	-2.381	1.49145e-06	-2.36319	2.55044e-06	0.57115	0.447136	0.224277	0.811978	507.213	464.374	74.6463	103.484	100.88	79.8593	133.08	139.986	265.688	143.424	208.111	111.452
FBgn0037137	Nopp140	CG7421	0.834044	1.55977e-06	0.884555	3.47478e-07	0.210407	0.42069	0.300817	0.230573	901.405	972.753	1748.98	1597.37	1957.35	1513.38	3051.49	2961.94	3297.55	3664.86	3732.73	3679.04
FBgn0002466	sti	CG10522	1.27862	1.62779e-06	0.940165	0.000841738	0.950491	0.000966764	1.21893	6.57609e-06	546.724	405.314	1164.83	1164.86	1095.67	746.34	1121.83	1160.63	2356.72	2075.87	2797.47	2549.74
FBgn0036996	mag	CG5932	-3.02816	1.66694e-06	-2.36019	0.000330063	-1.29247	0.130099	-1.83512	0.0139416	34875.5	53359	5040.36	4800.08	7149.85	8826.92	1583.45	1602.07	981.195	259.17	278.586	557.259
FBgn0262146	MtnE	CG42872	2.11261	1.6806e-06	-0.911527	0.0788149	-1.9124	0.000453663	-0.50181	0.604943	815.032	509.537	3768.77	2142.21	292.831	401.269	80.0561	102.212	21.0196	25.1621	56.3806	71.6475
FBgn0013307	Odc1	CG8721	2.43615	1.68892e-06	1.19881	0.0382167	0.412327	0.569955	-0.0189556	0.991448	473.215	519.96	2844.37	2804.69	1160.12	1177.19	287.994	302.934	401.054	392.529	140.951	443.532
FBgn0029835	CG5921	CG5921	-2.38497	1.74062e-06	-0.122759	0.859953	-0.785758	0.309348	-0.287957	0.782851	1406.78	1804.22	409.686	176.896	1548.22	1394.09	212.097	170.354	79.0337	139.65	141.781	169.452
FBgn0032981	CG3635	CG3635	-2.70508	1.79774e-06	-1.50258	0.0156984	0.245582	0.778374	1.49116	0.0290425	852.705	846.527	131.933	110.56	273.216	303.663	273.439	281.454	230.375	432.788	427.829	1194.13
FBgn0038360	CG9590	CG9590	-0.667081	1.80737e-06	-0.624437	1.30297e-05	-0.149434	0.472494	0.0455873	0.867298	1337.87	1463.76	841.072	920.745	989.182	830.143	1115.59	1099.89	995.488	1001.45	1159.95	1125.89
FBgn0022709	Adk1	CG17146	0.975758	1.90545e-06	-0.703817	0.00132895	-0.110675	0.724316	-0.123035	0.777415	1373.7	1592.3	2608.28	3240.74	948.55	868.594	797.442	831.772	836.58	669.312	719.682	776.75
FBgn0264822	asRNA		2.73999	1.908e-06	0.437664	0.557055	0.130733	0.904413	-0.104818	0.938722	29.4036	55.5859	285.565	318.413	50.4399	65.0706	34.3098	19.9981	24.3827	35.227	17.4117	32.9806
FBgn0027579	mino	CG5508	1.3564	1.94619e-06	0.0749753	0.850787	0.903729	0.00541631	0.736582	0.0359448	1779.84	1593.46	4246.16	4465.75	1719.16	1835.78	1125.98	1261.36	2165.02	2328.75	1483.31	2516.76
FBgn0013673	mt		-4.12113	1.95913e-06	-0.241415	0.81969	0.816434	0.470243	1.37136	0.215837	62.4827	100.749	3.47192	2.65344	30.8244	104.507	103.969	77.0296	94.1678	237.782	236.301	262.708
FBgn0034802	CNBP	CG3800	0.751122	2.02578e-06	0.454351	0.00823491	-0.0980512	0.671893	0.212044	0.445821	9592.02	9441.49	15204.4	16877.7	13331.5	12771.6	26331.2	24928.7	21083.5	26803.9	30952.1	28445.2
FBgn0031590	CG3702	CG3702	-0.492577	2.09193e-06	-0.238103	0.0452987	0.159177	0.29145	0.0459996	0.810268	2296.24	2237.33	1672.6	1548.73	1937.73	1906.76	3170.02	3230.8	3596.87	3551.63	3103.42	3510.73
FBgn0031299	CG4629	CG4629	2.33104	2.10437e-06	0.898097	0.131224	-1.92291	0.00254781	-2.11275	0.000765582	44.1055	57.902	326.36	206.084	106.484	86.7608	42.6273	57.0315	14.2933	10.0648	8.29126	13.6472
FBgn0033672	rho-7	CG8972	1.14828	2.16686e-06	-0.489978	0.098213	0.327561	0.389522	0.319003	0.471972	335.385	302.248	634.493	787.188	246.595	208.029	295.272	270.344	396.009	312.01	369.79	335.492
FBgn0259728	CG42382	CG42382	6.97077	2.31967e-06	0	1	0	1	0	1	0	0	128.461	142.401	0	0	0	0	0	0	0	0
FBgn0003328	scb	CG8095	-1.86465	2.31967e-06	-0.168611	0.750806	-0.487053	0.425533	-0.462841	0.545875	6093.9	7433.45	2430.34	1201.13	6370.84	5640.44	949.237	965.092	801.267	554.825	741.239	639.142
FBgn0051015	PH4alphaPV	CG31015	-2.12869	2.32762e-06	-1.69583	0.000283211	-2.38736	1.40673e-05	-0.319969	0.759966	1138.47	1052.66	310.737	174.243	318.051	341.128	74.8577	100.731	20.1788	10.0648	55.5515	85.2947
FBgn0001612	Grip91	CG10988	0.80403	2.357e-06	0.898226	1.33952e-07	0.00205896	1	0.230149	0.378865	306.9	266.349	472.181	533.342	556.24	518.593	840.07	895.469	814.719	927.224	1036.41	1000.79
FBgn0036970	Spn77Bc	CG6289	-3.33175	2.36639e-06	-0.999401	0.180963	1.7396	0.0531109	1.87951	0.0298941	58.8073	74.1145	4.3399	7.07585	40.6321	24.6479	5.19845	7.40669	28.5866	17.6135	29.8485	21.608
FBgn0051259	CG31259	CG31259	-2.54379	2.40332e-06	-1.73646	0.00235252	-1.01014	0.222994	0.104085	0.930212	793.898	809.469	156.236	103.484	204.562	258.31	64.4608	65.9196	40.3576	21.3878	41.4563	100.079
FBgn0085813	18SrRNA-Psi		-4.52208	2.43133e-06	4.32837	5.75002e-06	-1.76466	0.201332	-1.31428	0.4389	839.841	763.148	29.5113	16.8051	39071.3	3106.63	38.4685	66.6602	16.8157	7.54863	12.4369	23.8825
FBgn0039756	CG9743	CG9743	-2.83394	2.4584e-06	0.0149202	0.99107	1.43514	0.0583542	1.3801	0.0751818	4009	8839.31	796.805	856.178	6749.13	6237.9	1794.51	1692.43	3733.08	6111.88	2394.52	7066.95
FBgn0051342	CG31342	CG31342	0.596732	2.54455e-06	0.955531	2.64199e-15	-0.092519	0.595597	-0.0188452	0.947219	635.854	672.821	1001.65	977.352	1366.08	1178.17	1181.09	1116.93	1089.66	1063.1	1145.85	1120.2
FBgn0020660	eIF4B	CG10837	2.9902	2.62561e-06	0.437909	0.60095	-0.286163	0.767265	-0.502451	0.729231	33.998	22.0027	221.335	271.536	18.2144	58.1691	73.818	63.6976	45.4023	66.6796	53.0641	42.0787
FBgn0005655	PCNA	CG9193	0.957616	2.82386e-06	0.349626	0.154784	0.351879	0.224534	0.654733	0.0038462	724.064	728.407	1338.42	1491.24	896.709	955.354	1472.2	1381.35	1725.29	1921.13	2590.19	1907.19
FBgn0030799	CG4872	CG4872	-2.1752	2.87216e-06	-0.0962192	0.877595	-1.18715	0.0224452	-0.260112	0.775882	158.045	193.393	32.1152	42.4551	176.54	151.831	425.233	419.959	142.092	223.943	252.884	451.493
FBgn0046114	Gclm	CG4919	-1.26406	2.88097e-06	-2.11042	2.68888e-16	0.331549	0.426699	1.09268	0.000144736	3841.77	3726.57	1494.66	1634.52	923.33	809.438	1119.75	994.719	1643.73	1017.81	2172.31	2364.37
FBgn0262112	sro	CG12068	2.34946	2.88761e-06	2.98267	9.73422e-10	-3.73449	1.80319e-14	-3.04296	4.87073e-10	91.8864	59.06	539.015	270.651	617.888	652.678	691.394	681.416	36.9945	59.131	63.0136	94.3928
FBgn0032401	Plzf	CG6792	-1.7562	2.93812e-06	-0.536427	0.226609	0.341064	0.52511	0.406841	0.597598	227.878	394.891	91.1379	89.3326	198.957	226.761	106.048	118.507	135.366	150.973	135.148	164.903
FBgn0004592	Eig71Ee	CG7604	6.39912	3.21169e-06	7.75179	7.8395e-09	-5.31331	0.000310383	-5.55532	0.000134015	15.6207	1.15804	28027.1	48.6465	35361.2	50672.2	5019.62	5423.18	2.52235	10.0648	0.829126	0
FBgn0010415	Sdc	CG10497	0.715346	3.3171e-06	1.03289	2.63407e-12	-0.958402	2.6552e-10	-0.917458	1.60534e-09	3793.99	4064.72	6931.69	5986.17	7473.51	8630.72	4065.19	4082.57	2223.87	1958.87	2254.39	2050.48
FBgn0015572	alpha-Est4	CG1082	-1.62381	3.33681e-06	-1.53523	1.44023e-05	-0.594589	0.282023	-0.0870448	0.90563	1745.84	1338.69	553.771	432.511	507.201	542.255	162.192	138.505	108.461	88.0674	105.299	178.55
FBgn0031860	CG11236	CG11236	-2.41886	3.33681e-06	-1.16008	0.0464577	-0.408911	0.61381	0.738557	0.436787	301.387	284.878	47.7389	56.6068	116.292	140	32.2304	35.5521	35.3129	13.8392	42.2854	73.9221
FBgn0034390	CG15093	CG15093	2.20871	3.33693e-06	-2.30833	1.8977e-06	0.956583	0.139596	1.12985	0.0634891	817.789	772.412	3108.24	4530.31	147.116	159.719	270.319	280.714	322.02	768.702	503.28	728.985
FBgn0285937	Rab1	CG3320	1.8762	3.36092e-06	0.533733	0.274044	-0.0667155	0.92915	-0.134932	0.863954	1819.35	1900.34	7527.12	6458.48	2079.24	3341.28	3328.05	3183.4	2299.54	3913.97	2297.51	3623.32
FBgn0003748	Treh	CG9364	-1.65476	3.38587e-06	-0.226072	0.618609	-0.889671	0.0420033	-0.521692	0.377749	3709.45	4581.2	1477.3	1112.68	3473.35	3598.6	4188.91	4117.38	2175.95	2268.36	1979.12	3779.12
FBgn0016926	Pino	CG4710	1.20914	3.40535e-06	0.818491	0.00314632	0.154985	0.68686	0.349997	0.445976	3895.98	4229.16	10468.7	8433.53	6211.11	8176.22	2336.18	2479.02	2730.02	2635.73	2534.64	3616.49
FBgn0262714	Sap130	CG11006	1.28735	3.56499e-06	1.23101	1.20217e-05	0.192568	0.626953	0.100953	0.848297	386.842	418.052	1094.52	884.481	1140.5	765.072	697.632	751.779	754.183	905.836	745.385	810.868
FBgn0040636	CG13255	CG13255	1.55955	3.57786e-06	0.494935	0.228258	0.331933	0.517825	0.202702	0.783785	196.637	191.076	651.853	505.923	222.776	324.367	83.1752	79.9923	95.8494	110.713	78.767	110.314
FBgn0011703	RnrL	CG5371	1.10003	3.69271e-06	0.683055	0.00832367	0.536928	0.0721988	0.956685	0.000102738	693.742	649.66	1456.47	1438.17	1042.42	1120.99	1928.63	1814.64	2223.03	3223.27	3301.58	3992.93
FBgn0267912	CanA-14F	CG9819	1.00015	3.71693e-06	0.889559	5.88168e-05	-0.227015	0.473523	-0.309954	0.389212	892.217	900.954	1831.44	1768.08	1863.47	1471.98	1811.14	1795.38	1420.08	1660.7	1262.76	1645.62
FBgn0040493	grsm	CG7340	0.650402	3.97769e-06	1.05228	3.55053e-15	-0.698396	7.32997e-07	-1.02768	1.04206e-14	2242.03	2036.99	3596.04	3129.29	4626.46	4267.05	6506.38	6195.7	3845.75	3974.36	3316.51	2901.16
FBgn0025885	Inos	CG11143	1.34947	4.03535e-06	0.470752	0.176983	-0.602968	0.119637	-0.902575	0.00674952	2625.19	2621.8	7266.73	6224.98	3938.51	3357.05	37419.5	36316.5	18574.6	29786.9	16929.1	22285.8
FBgn0038145	Droj2	CG8863	-0.587238	4.16131e-06	-1.0678	7.3659e-19	0.400592	0.0056622	0.39113	0.00754057	13143.4	13140.3	8722.33	8759.9	6688.89	5837.62	7084.45	7004.51	10072.6	8528.7	9374.93	9109.47
FBgn0015001	iotaTry	CG7754	-1.85624	4.16131e-06	-0.704165	0.138091	-0.734231	0.219946	-0.0680953	0.941594	1865.29	1536.72	498.22	420.129	1178.33	893.241	195.462	209.609	157.227	81.7769	155.047	232.002
FBgn0033437	CG12926	CG12926	-1.48753	4.18582e-06	0.268102	0.497517	-1.22381	0.000922259	-1.84979	7.97361e-08	927.133	976.227	401.007	269.767	1207.75	1089.44	289.034	271.826	144.615	90.5836	72.134	80.7456
FBgn0266637	asRNA		3.98905	4.2518e-06	-0.170078	0.898673	0.479916	0.777237	0.81293	0.740791	10.1075	8.10627	146.689	208.738	12.61	3.94367	1.03969	2.22201	1.68157	3.77432	1.65825	5.68631
FBgn0267791	HnRNP-K	CG13425	0.549258	4.2518e-06	0.498164	4.6432e-05	-0.38579	0.00336551	-0.276468	0.0635149	1880.91	1813.49	2783.61	2626.91	2795.21	2432.26	3825.02	4002.58	2894.82	3097.46	3341.38	3118.37
FBgn0264572	asRNA		5.91332	4.39654e-06	0.644503	0.731856	-1.17194	0.564804	-0.400352	0.883922	0	1.15804	81.5901	76.9499	1.40111	0.985918	1.03969	0.740669	0	0	0	1.13726
FBgn0037782	Npc2d	CG12813	-3.86359	4.46083e-06	0.148772	0.891233	-3.86997	0.00032693	-1.64635	0.153225	121.29	88.011	7.81182	3.53793	92.4731	140.986	20.7938	39.2555	0.840784	1.25811	4.14563	13.6472
FBgn0033081	geminin	CG3183	0.731185	4.53213e-06	0.188664	0.335821	0.121509	0.574325	0.374208	0.0491718	656.069	576.703	1019.01	1033.07	699.153	707.889	1714.45	1576.14	1629.44	1953.84	2209.62	2055.03
FBgn0037750	Whamy	CG12946	-2.12449	4.56128e-06	-0.702661	0.203511	-1.01685	0.0968654	-0.261823	0.783194	2887.99	3946.6	1046.78	466.122	2262.79	1889.02	410.678	423.663	243.827	159.779	314.239	378.708
FBgn0038700	CG3734	CG3734	-2.4456	4.63717e-06	-0.986509	0.11431	-0.262322	0.753777	1.74049	0.00433582	2363.32	2116.9	378.439	400.67	940.143	1272.82	111.247	105.175	101.735	76.7444	189.87	566.357
FBgn0032088	CG13102	CG13102	-2.14841	4.65322e-06	-1.27561	0.0126846	-1.72662	0.000974686	0.387727	0.719455	4755.12	5624.6	1093.65	1163.98	1702.35	2493.39	437.71	431.81	152.182	100.648	344.087	802.907
FBgn0032216	Usp14	CG5384	0.560118	4.65624e-06	1.07282	6.04363e-21	-0.250677	0.118641	-0.26252	0.0997406	2315.54	2232.7	3550.04	3161.14	4669.89	4908.88	4302.24	4001.84	3509.43	3466.08	3673.03	3242.34
FBgn0024980	Syx4	CG2715	-1.63614	4.66758e-06	-0.706322	0.0875966	-0.925848	0.033069	-0.456286	0.477954	675.365	836.104	243.034	235.272	402.118	516.621	529.202	448.105	256.439	252.879	257.858	452.63
FBgn0022069	Nnp-1	CG12396	0.72892	4.78816e-06	0.566064	0.00076394	0.309485	0.131641	0.401678	0.0296345	632.178	555.859	950.438	1024.23	942.945	823.241	1494.03	1445.79	1849.72	1794.06	2086.08	1796.87
FBgn0036953	CG17145	CG17145	-1.85914	5.30688e-06	-1.68107	5.21149e-05	-1.88557	7.66603e-06	-0.76736	0.18514	13222.4	12576.3	4358.99	2585.34	3937.11	3937.76	2223.9	2083.5	536.42	600.116	835.759	1670.64
FBgn0086347	Myo31DF	CG7438	-1.74118	5.48973e-06	-0.885365	0.0404225	0.0500159	0.94494	0.111559	0.882049	8496.73	9052.39	2799.23	2346.53	4959.92	4445.5	7033.5	7054.13	5836.72	8757.67	5157.17	10084.1
FBgn0036992	Hpd	CG11796	-3.63895	5.51556e-06	-0.802677	0.397213	1.4079	0.220833	0.852064	0.607092	192.042	491.009	16.4916	28.3034	186.347	190.282	23.9129	25.9234	31.9498	113.229	33.9942	61.4122
FBgn0032366	CG14930	CG14930	6.81186	5.62375e-06	0	1	0	1	0	1	0	0	81.5901	245.886	0	0	0	0	0	0	0	0
FBgn0033502	CG12910	CG12910	-0.853944	5.69066e-06	-1.02768	5.71601e-08	-1.15516	7.20348e-06	-0.643788	0.0210656	584.397	604.496	326.36	329.912	288.628	292.818	125.803	122.21	46.2431	66.6796	80.4253	77.3339
FBgn0030122	Aladin	CG16892	0.991688	5.76498e-06	0.754739	0.00126466	0.0343845	0.927608	0.263316	0.466048	153.45	156.335	328.964	289.225	266.21	258.31	379.487	395.517	394.328	400.078	520.691	408.277
FBgn0266316	asRNA		-3.09628	5.76498e-06	-0.287197	0.724505	-0.462476	0.603998	-0.722155	0.556864	95.5618	57.902	10.4158	5.30689	63.0498	62.1128	47.8257	45.1808	45.4023	20.1297	29.8485	25.0198
FBgn0036066	CG14160	CG14160	-2.82496	6.02623e-06	-1.14994	0.111406	-2.78748	0.000232582	-2.30665	0.00237382	559.588	467.848	101.554	31.8413	201.759	246.479	69.6592	59.9942	8.40784	7.54863	14.0951	9.0981
FBgn0000289	cg	CG8367	0.548556	6.05755e-06	0.842919	3.2473e-13	-0.0480899	0.794166	0.0301629	0.896654	1428.83	1262.26	2037.15	1905.17	2457.54	2380.01	2757.26	2771.58	2824.19	2518.73	2767.62	2879.55
FBgn0039777	Jon99Fii	CG2229	-3.41434	6.09716e-06	-3.04161	7.70808e-05	0.517355	0.633319	3.11131	8.22807e-05	33161.8	18436	2603.94	1510.69	2484.16	2945.92	1504.43	1450.23	1383.93	2961.58	4926.67	24806
FBgn0259950	CG42460	CG42460	5.35791	6.23153e-06	8.47841	4.94819e-14	-6.62114	2.21736e-08	-7.59457	2.23314e-10	5.51318	0	624.945	44.2241	3076.83	4686.07	650.846	682.897	0.840784	2.51621	0	0
FBgn0265081	asRNA		-2.42626	6.23335e-06	0.711193	0.224673	-1.00096	0.369345	0.242959	0.840968	82.6977	120.436	20.8315	15.0362	163.93	171.55	12.4763	8.14736	3.36314	6.29053	10.7786	13.6472
FBgn0030731	Mfe2	CG3415	-1.41218	6.29223e-06	-1.12847	0.000498937	-0.136284	0.776601	-0.0316433	0.965755	7668.84	8233.66	3135.14	2777.27	3787.19	3426.06	3652.43	3744.82	2730.02	3995.74	2776.74	4460.34
FBgn0026755	Ugt37B1	CG9481	-2.4253	6.37507e-06	-2.30902	2.93156e-05	0.799606	0.425505	2.6001	4.50891e-05	174.584	121.594	28.6433	23.881	25.2199	31.5494	9.35721	7.40669	11.771	18.8716	66.3301	43.216
FBgn0030148	CG3106	CG3106	-3.86042	6.50447e-06	-3.06147	0.000565056	0.25161	0.859277	3.74902	2.31117e-05	17454.7	17074.1	934.814	942.857	1664.52	1782.54	266.161	303.674	163.953	528.404	1091.96	8801.27
FBgn0022359	Sodh-2	CG4649	2.85448	6.5466e-06	-2.71787	2.4995e-05	1.50119	0.0617984	1.12655	0.229271	1455.48	1415.12	8158.14	14488.7	190.551	207.043	169.469	156.281	281.663	691.958	189.87	551.572
FBgn0002948	nod	CG1763	1.15125	6.76527e-06	0.924473	0.000803737	0.552533	0.0388239	0.7136	0.00319972	67.077	56.7439	150.16	128.25	114.891	122.254	169.469	162.207	233.738	254.137	272.783	271.806
FBgn0031143	CG1532	CG1532	-1.11121	6.76527e-06	-0.417088	0.152393	-1.21045	1.2521e-06	-0.910758	0.000609141	4359.09	3698.78	2051.04	1660.17	2851.25	3171.7	4224.26	4039.61	1483.14	2070.84	2011.46	2366.64
FBgn0020309	crol	CG14938	0.798859	6.80168e-06	1.16715	6.3956e-12	-0.114928	0.653351	-0.154952	0.699891	2735.46	2665.81	5272.11	4142.91	6562.79	5603.96	5101.76	5175.06	5027.89	4457.47	4716.07	4510.38
FBgn0033886	Rpn13	CG13349	0.647347	6.85581e-06	0.806721	8.94318e-09	-0.152481	0.470989	-0.189978	0.451984	2238.35	2363.56	3865.11	3348.65	4094.04	3965.36	3418.5	3330.05	3116.79	2951.52	3210.38	2699.86
FBgn0035360	CG1246	CG1246	-2.18526	6.97263e-06	-0.770983	0.180833	0.251829	0.734401	0.730238	0.369784	3475.14	4056.61	1044.18	547.494	1813.03	2539.72	155.954	179.983	221.967	179.909	187.383	379.846
FBgn0037781	Fancl	CG12812	-1.7695	7.28681e-06	0.742014	0.0978266	0.0876476	0.90265	0.52886	0.456451	344.574	463.216	139.745	91.9861	638.905	721.692	98.7706	110.36	134.525	86.8093	171.629	131.922
FBgn0032075	Tsp29Fb	CG9496	-1.93736	7.50074e-06	-0.740382	0.146018	-0.0350678	0.968826	0.32268	0.742051	21047.5	24893.2	7438.59	4226.94	12723.5	14487.1	2181.27	2124.98	1367.96	2834.51	2673.1	2738.53
FBgn0031636	CG12194	CG12194	-2.95849	7.74297e-06	-0.694641	0.380423	0.675709	0.485575	-0.00594998	1	1460.99	1147.62	179.672	122.943	659.922	914.932	86.2943	94.8057	216.922	79.2606	131.831	47.765
FBgn0037391	CG2017	CG2017	1.56833	7.92514e-06	0.558987	0.18153	0.728833	0.117094	0.770588	0.0937741	480.566	509.537	1604.03	1375.37	805.637	661.551	435.63	437.736	660.856	797.639	530.641	972.359
FBgn0000422	Ddc	CG10697	1.43108	8.40874e-06	4.31876	2.20127e-50	-0.847313	0.0273248	-1.40026	3.03672e-05	216.852	287.194	798.541	574.028	5472.73	4901.98	490.734	486.62	216.922	324.591	167.484	199.021
FBgn0037834	Art1	CG6554	0.808227	8.46216e-06	0.658991	0.000492939	0.00269423	0.999224	0.174973	0.634912	657.906	711.036	1232.53	1168.4	1036.82	1125.92	2945.44	2766.4	2481.99	3244.65	3239.4	3210.49
FBgn0033247	Nup44A	CG8722	0.696433	8.50611e-06	0.0589708	0.786901	0.0384518	0.881582	0.26404	0.236328	400.625	412.262	615.398	703.163	410.525	434.79	599.901	622.903	668.423	585.019	722.169	748.319
FBgn0264775	CG44013	CG44013	-2.69875	8.70315e-06	-1.79105	0.00520186	-1.02565	0.393214	2.41781	0.00076508	254.525	308.038	44.267	36.2637	63.0498	91.6903	13.516	8.14736	3.36314	6.29053	38.9689	87.5692
FBgn0263081	CG43349	CG43349	-2.04094	8.82638e-06	-0.524838	0.339595	-0.762732	0.25616	0.0320088	0.977162	4393.09	6900.75	1541.53	1113.56	3438.32	4344.94	665.402	658.455	255.598	515.823	804.253	549.298
FBgn0027620	Acf	CG1966	1.09892	9.9728e-06	1.09871	1.1064e-05	0.434925	0.205261	0.67836	0.0182332	517.32	455.109	1117.09	978.236	1210.56	887.326	1190.45	1139.15	1782.46	1370.08	1848.95	1890.13
FBgn0032433	Oatp33Ea	CG5427	-2.75874	9.97927e-06	-0.360875	0.651033	0.801241	0.408374	1.4849	0.0616527	2153.82	2035.83	381.911	186.626	1544.02	1683.95	92.5324	111.1	267.369	96.8741	199.819	401.454
FBgn0038098	CG7381	CG7381	-3.74263	1.01681e-05	0.522672	0.627487	-2.80941	0.00285082	-1.53912	0.204761	7241.56	14487.1	994.705	296.301	17483	14623.1	1223.72	1572.44	249.713	75.4863	182.408	684.632
FBgn0003358	Jon99Ci	CG31039	-3.23572	1.01938e-05	-4.75096	1.35396e-11	2.21066	0.00879186	1.82632	0.0450692	6834.51	5727.66	813.297	352.024	203.161	176.479	82.1355	87.399	239.623	637.86	147.584	512.905
FBgn0037913	fabp	CG6783	-1.27041	1.02864e-05	-0.835519	0.00673545	-2.52031	3.34234e-21	-1.93418	1.96869e-12	9232.74	7984.68	3278.36	3802.39	3726.95	5868.18	20121.1	18753	2879.68	3791.93	5107.42	4942.54
FBgn0003372	Sgs1	CG3047	5.85662	1.06988e-05	8.65564	8.82021e-12	-4.40607	0.00266205	-5.18943	0.000217027	3.67545	1.15804	2776.67	4.42241	12972.9	14407.2	799.522	887.322	15.1341	6.29053	2.48738	3.41179
FBgn0033327	PGRP-SC1b	CG8577	-4.02428	1.09701e-05	-3.30055	0.000448343	-4.78858	1.18276e-06	-1.37276	0.347175	509.969	496.799	23.4355	22.9965	46.2365	35.493	178.827	177.02	5.88549	1.25811	14.0951	111.452
FBgn0004401	Pep	CG6143	0.577628	1.10615e-05	0.57975	1.08673e-05	-0.278773	0.0996065	0.0828013	0.765575	4235.96	4244.21	6449.96	6215.25	6962.1	5728.18	9053.62	9062.09	7521.65	7405.21	10046.5	9139.04
FBgn0039304	CG10425	CG10425	-1.61104	1.13653e-05	-0.787964	0.0588879	-0.477029	0.39386	-0.561615	0.334449	2626.11	2962.26	976.477	822.568	1546.82	1663.24	2701.12	2727.14	1453.72	2429.4	1383.81	2274.53
FBgn0039306	RIOK2	CG11859	1.55238	1.161e-05	-0.223563	0.627443	0.357485	0.484087	0.64397	0.199235	201.231	250.136	595.434	746.502	238.188	148.874	311.907	265.9	348.925	393.787	388.86	519.729
FBgn0031579	CG15422	CG15422	-2.23278	1.161e-05	-0.319086	0.62023	-2.39887	5.32803e-06	-0.694237	0.431173	5145.64	6539.45	1731.62	646.556	3605.05	5702.55	680.997	706.598	135.366	113.229	412.905	432.16
FBgn0033236	CG14764	CG14764	-1.13773	1.18747e-05	-0.334286	0.280726	-0.230414	0.526428	-0.194287	0.740791	1214.74	1166.15	589.358	486.465	861.681	1022.4	900.372	845.844	643.2	845.447	658.326	867.731
FBgn0260648	Rrp40	CG31938	1.36001	1.27195e-05	0.0382789	0.938013	0.0235301	0.969772	0.200974	0.758595	109.345	118.12	262.998	326.374	128.902	105.493	291.113	267.382	242.146	327.107	285.219	358.238
FBgn0036756	Cln3	CG5582	-1.43707	1.31945e-05	0.28862	0.463684	0.714799	0.133374	1.47322	4.90606e-05	574.29	558.175	210.919	202.546	577.256	807.467	82.1355	61.4755	105.098	132.101	232.985	168.315
FBgn0034602	Lapsyn	CG15658	-1.46667	1.33559e-05	0.0333384	0.949368	-0.917826	0.030523	-0.582294	0.270937	1073.23	1358.38	503.428	365.291	1032.62	1454.23	229.772	219.238	101.735	134.617	132.66	166.04
FBgn0033222	CG12824	CG12824	-2.26301	1.34163e-05	-0.123455	0.863215	0.399555	0.585701	0.538225	0.616481	1603.42	1519.35	353.268	267.113	1210.56	1648.45	217.295	239.977	190.017	420.207	442.753	228.59
FBgn0023175	Prosalpha7	CG1519	0.403268	1.34898e-05	0.708981	3.69652e-16	-0.261581	0.0129663	-0.259416	0.0140538	2636.22	2638.01	3477.13	3499.89	4336.43	4289.73	4920.85	4763.24	4027.35	4048.58	4296.53	3784.81
FBgn0034769	Obp58c	CG13524	-2.06315	1.39293e-05	-0.982318	0.0602477	-2.28241	0.00924725	-1.80667	0.0330669	124.047	120.436	32.9832	23.881	60.2476	62.1128	16.635	14.0727	2.52235	2.51621	3.31651	4.54905
FBgn0010053	Jheh1	CG15101	-1.66389	1.39433e-05	-1.32407	0.000841738	-0.236675	0.669551	-0.0861297	0.910327	4091.7	3962.81	1307.18	1187.86	1496.38	1673.1	2059.63	1977.59	1247.72	2171.49	1397.91	2403.04
FBgn0001961	Arpc1	CG8978	-1.40048	1.44902e-05	-0.883102	0.0112936	-0.292401	0.518278	-0.728492	0.0765478	8372.68	10094.6	3552.64	3365.45	5091.62	4851.7	11175.6	10489.4	6885.18	10766.9	5122.34	7880.09
FBgn0039476	CG6271	CG6271	-6.42567	1.45303e-05	-4.54315	0.00360739	-0.455571	0.850952	-0.470799	0.871343	90.9675	4397.07	10.4158	0	36.4288	48.31	0	2.22201	0	0	0	0
FBgn0028381	Decay	CG14902	-1.75331	1.54136e-05	-0.664721	0.163522	0.418367	0.483235	0.555418	0.435327	2835.61	3514.65	1124.03	719.083	2063.83	1909.72	245.367	229.607	226.171	413.917	300.144	403.728
FBgn0263998	Ack-like	CG43741	0.759903	1.5717e-05	1.11295	3.19055e-11	-0.263099	0.29819	-0.396834	0.0649938	759.9	764.306	1328.88	1256.85	1885.89	1424.65	2836.27	2964.16	2470.22	2360.21	2159.05	2243.82
FBgn0036393	CG17362	CG17362	-1.49518	1.61069e-05	-2.67247	3.46399e-16	-4.91069	1.11163e-18	-6.47996	5.54103e-17	2265.92	3413.9	1039.84	949.048	372.695	496.903	151.795	160.725	3.36314	5.03242	0	1.13726
FBgn0033139	Tsp42Er	CG12837	-2.71931	1.62817e-05	-0.094919	0.91803	-0.875744	0.36422	-0.618376	0.646121	2061.01	2782.77	485.201	190.163	1778.01	2743.81	332.701	298.49	104.257	230.233	145.926	257.021
FBgn0034005	ItgaPS4	CG16827	-3.53736	1.68199e-05	-1.97619	0.0261005	-8.59668	1.2486e-30	-1.13578	0.380994	210.42	194.551	22.5675	4.42241	51.841	39.4367	10000.8	9443.53	22.7012	7.54863	1971.66	6459.65
FBgn0036134	FoxK	CG11799	0.487577	1.75588e-05	0.360331	0.00284353	0.363039	0.00382777	0.503663	1.11313e-05	1140.31	1132.56	1583.19	1605.33	1434.73	1482.82	1197.72	1210.25	1511.73	1588.99	1824.91	1586.48
FBgn0030318	rho-4	CG1697	-1.03242	1.77948e-05	0.0987531	0.756283	-0.450924	0.172502	-0.339727	0.399803	1357.16	1724.32	844.544	654.516	1587.45	1711.55	977.309	944.353	632.269	772.477	707.245	809.731
FBgn0051266	CG31266	CG31266	-1.82152	1.8191e-05	-1.38702	0.00170831	-4.24188	7.70588e-14	0.170478	0.836588	2138.2	1884.13	406.214	704.932	769.208	741.41	129.961	130.358	6.72627	3.77432	185.724	106.903
FBgn0033848	CG13330	CG13330	6.50341	1.81965e-05	0	1	0	1	0	1	0	0	84.194	177.781	0	0	0	0	0	0	0	0
FBgn0032614	CG13284	CG13284	-1.41021	1.86577e-05	0.217368	0.592972	-0.193812	0.714238	0.747241	0.101617	590.829	719.142	240.43	246.77	732.779	791.692	95.6515	88.1396	84.0784	75.4863	114.419	197.884
FBgn0038731	CG11659	CG11659	-4.51158	1.86962e-05	-0.695273	0.586507	-0.444383	0.781664	-1.12031	0.599203	285.767	268.665	7.81182	7.07585	137.309	186.338	25.9923	27.4048	24.3827	12.5811	20.7282	0
FBgn0036422	CG3868	CG3868	-2.43853	1.86962e-05	-1.36969	0.0297858	-0.511715	0.521647	2.34229	7.14969e-05	65662.9	60782	12046.7	9891.15	22699.3	24596.7	4726.43	4823.98	3071.38	3535.28	10816	40652.6
FBgn0004172	Mst84Da	CG17946	6.26695	1.92741e-05	-0.700494	0.721802	1.24	0.542978	-0.00474163	1	0	2.31608	400.139	672.206	0	0	2.07938	2.22201	17.6565	0	4.14563	0
FBgn0011708	Syx5	CG4214	-0.592132	2.00635e-05	-0.258412	0.108488	-0.139724	0.484087	0.0171204	0.956659	2171.27	2279.02	1475.57	1473.55	1839.65	1878.17	1945.26	1764.27	1584.04	1783.99	1738.68	2016.37
FBgn0046296	DEF8	CG11534	1.73245	2.03615e-05	0.0331573	0.95991	-0.216612	0.72162	-0.384451	0.673225	115.777	134.333	443.538	404.208	131.704	124.226	152.834	122.21	95.8494	140.908	76.2796	134.197
FBgn0051004	mesh	CG31004	-2.38988	2.04428e-05	-0.241068	0.745332	0.154314	0.867354	0.43366	0.735409	11244.1	14183.7	3364.29	1216.16	12346.6	9047.77	430.432	742.151	546.509	764.928	698.954	904.124
FBgn0036321	CG14120	CG14120	-2.54174	2.0536e-05	-2.74844	3.31219e-06	2.31118	0.000302734	3.43078	4.98747e-09	18268.8	12360.9	2045.83	2868.37	2047.02	2186.77	99.8103	114.804	901.32	246.589	1403.71	1177.07
FBgn0051465	CG31465	CG31465	6.45343	2.17813e-05	0	1	0	1	0	1	0	0	86.798	163.629	0	0	0	0	0	0	0	0
FBgn0001341	Mybbp1A	CG6189	0.795223	2.22989e-05	0.745424	0.000106774	0.368642	0.0968019	0.561048	0.00307848	258.201	229.292	430.518	419.244	465.168	359.86	721.545	694.007	911.41	917.159	1063.77	1025.81
FBgn0261675	Npc1b	CG12092	-3.70346	2.22989e-05	0.721649	0.49716	-1.5978	0.183651	-0.12395	0.951108	6195.9	10740.8	754.274	267.113	14989	14104.5	583.266	775.481	291.752	104.423	179.92	1056.52
FBgn0036043	Ae2	CG8177	-1.24293	2.26663e-05	-1.03263	0.000614027	1.21415	7.19367e-05	0.685848	0.0642143	5165.85	4241.9	2101.38	1842.37	2255.78	2312.96	800.561	882.878	1886.72	2051.97	1025.63	1697.93
FBgn0036309	Hip1	CG10971	-1.1549	2.26663e-05	0.0825261	0.821874	0.333582	0.417317	-0.0728596	0.890377	2183.22	2206.06	1200.42	758	2125.48	2522.96	1753.96	1759.09	2160.81	2274.65	1531.4	1808.25
FBgn0039470	CG6296	CG6296	-2.5746	2.34242e-05	-0.591259	0.418557	0.536148	0.52783	2.43372	0.000124464	32535.1	32610.4	6916.06	3234.55	20232	22296.5	1770.59	1866.49	3466.55	1895.97	5459.8	15696.5
FBgn0044826	Pak3	CG14895	-1.09992	2.37946e-05	0.135802	0.686218	-0.187486	0.6048	-0.185562	0.74684	3400.71	3691.83	1862.68	1427.55	4280.38	3518.74	5163.1	4921.75	4368.71	4478.86	3644.84	5216.62
FBgn0086370	sra	CG6072	-0.802833	2.46503e-05	-1.25292	7.77534e-12	0.319763	0.240303	0.835556	1.56085e-05	1506.02	1456.81	772.502	922.514	570.251	666.48	908.689	837.697	1156.92	1021.58	1439.36	1684.29
FBgn0035165	CG13887	CG13887	-1.13207	2.47917e-05	-0.627795	0.0349797	-0.492367	0.180903	-0.332378	0.491938	8508.68	8886.79	3993.57	3895.26	4864.65	6353.25	4667.17	4383.28	2584.57	3834.71	3237.74	3938.34
FBgn0027095	Manf	CG7013	-0.81784	2.51417e-05	-0.134534	0.576264	-0.794675	7.19367e-05	-0.0585626	0.875274	2789.67	2864.99	1709.05	1491.24	2324.44	2821.7	3561.98	3541.88	1868.22	2220.56	3106.74	3715.44
FBgn0042206	GstD10	CG18548	-1.57091	2.51994e-05	-2.53443	1.68002e-12	0.19676	0.721478	-0.184242	0.797953	927.133	1044.55	265.602	387.403	154.122	176.479	321.264	278.492	253.917	436.563	257.029	269.531
FBgn0014861	Mcm2	CG7538	0.883664	2.53438e-05	0.473228	0.0469762	0.656807	0.0035628	0.907962	1.12277e-05	434.622	447.003	826.317	804.878	647.312	579.72	895.173	894.728	1193.91	1638.05	1729.56	1637.66
FBgn0260991	Incenp	CG12165	0.930945	2.53438e-05	0.381242	0.1441	0.989246	5.27633e-06	1.29989	3.06955e-10	492.511	462.058	890.547	936.666	741.186	508.734	1127.02	1085.08	2117.93	2288.49	2815.71	2653.23
FBgn0033210	U2A	CG1406	0.688253	2.53438e-05	0.260762	0.194266	0.0465209	0.847315	0.108831	0.745492	245.337	252.453	383.647	419.244	305.441	291.832	530.242	562.909	533.057	600.116	602.775	576.592
FBgn0011638	La	CG10922	0.646782	2.53438e-05	0.406364	0.0153279	0.346132	0.0632811	0.651329	1.83118e-05	1043.83	1104.77	1598.82	1768.08	1395.5	1452.26	2980.79	2779.73	3421.99	3906.42	4187.09	4870.9
FBgn0034279	CG18635	CG18635	-2.20056	2.6464e-05	-0.411244	0.516594	0.467018	0.547107	-0.328372	0.77842	525.59	922.957	207.447	93.755	524.014	556.058	36.3892	43.6995	54.6509	57.8729	28.1903	35.2551
FBgn0086451	l(2)k09022	CG10805	0.761406	2.66957e-05	1.13611	3.97718e-11	0.524696	0.00682327	0.480157	0.0167874	411.651	397.207	697.856	676.628	980.775	806.481	948.197	1001.38	1404.95	1404.05	1239.54	1486.4
FBgn0283477	SF2	CG6987	0.672435	2.67996e-05	0.779995	6.87113e-07	0.0660154	0.784565	-0.159496	0.624665	2158.41	2002.25	3273.15	3368.1	3413.1	3741.56	5399.11	5140.24	4871.5	6167.23	4639.79	4793.56
FBgn0039882	Rift	CG11576	-1.17738	2.75611e-05	-0.421227	0.201151	-0.15559	0.706919	0.374033	0.440523	1142.15	997.072	496.484	443.125	759.4	834.086	496.972	494.767	400.213	490.661	512.4	777.888
FBgn0027556	CG4928	CG4928	-1.31712	2.80575e-05	0.131184	0.75193	0.530678	0.236881	-0.33772	0.590537	17816.8	18943.2	8530.5	6080.81	19059.3	21237.7	1992.05	2148.68	2702.28	3305.04	2016.44	1249.85
FBgn0010408	RpS9	CG3395	1.50918	2.81856e-05	-0.473567	0.268338	0.234513	0.648388	0.398157	0.567793	10057	10949.3	27789.2	32890.3	7738.32	7319.45	15514.3	13262.4	11604.5	22331.4	16526.1	21544.3
FBgn0035790	Cyp316a1	CG8540	-3.54696	2.94211e-05	-2.85015	0.000909443	0.529055	0.667964	-0.789796	0.699955	73.5091	76.4306	3.47192	7.07585	7.00554	10.8451	8.31752	8.88803	17.6565	7.54863	6.63301	2.27453
FBgn0052107	CG32107	CG32107	-3.32741	2.96528e-05	0.0618795	0.960342	1.57626	0.15417	2.33854	0.0129102	497.105	948.434	92.0058	29.1879	633.301	879.439	19.7541	15.5541	91.6454	25.1621	118.565	89.8437
FBgn0042103	CG18746	CG18746	-2.69518	3.13546e-05	-1.08022	0.143934	0.438986	0.669551	0.660286	0.66816	232.472	284.878	45.1349	28.3034	114.891	122.254	17.6747	10.3694	9.24862	30.1945	25.7029	19.3335
FBgn0050082	CG30082	CG30082	-2.29534	3.13546e-05	-0.853395	0.171953	0.079397	0.94455	-0.225532	0.846748	147.937	136.649	28.6433	26.5344	85.4676	70.0002	10.3969	25.9234	15.9749	23.904	16.5825	14.7844
FBgn0029795	CG15773	CG15773	-2.41951	3.18919e-05	-0.554331	0.424157	-0.99494	0.243121	-0.281437	0.799968	1241.38	1017.92	293.377	103.484	763.604	754.227	116.445	134.802	52.1286	70.4539	73.7922	131.922
FBgn0004108	Nrt	CG9704	1.32013	3.33302e-05	1.48258	2.21438e-06	0.317183	0.480703	-0.171767	0.784435	401.543	426.158	1256.83	830.528	1331.05	1009.58	1344.32	1300.62	1387.29	1917.35	1181.51	1163.42
FBgn0025712	CG13920	CG13920	1.40895	3.35274e-05	-0.224162	0.604522	0.405591	0.463918	-0.434711	0.562106	274.74	292.984	642.305	881.828	231.183	253.381	68.6196	62.9569	67.2627	109.455	45.6019	51.1768
FBgn0038354	CG5404	CG5404	2.2152	3.56031e-05	3.3472	3.46856e-11	-0.603989	0.463094	-0.672241	0.508173	90.0486	67.1663	309.001	458.161	722.971	995.777	54.0639	74.8076	57.1733	25.1621	47.2602	31.8434
FBgn0264541	CG43920	CG43920	-6.06685	3.63472e-05	-5.77105	9.29689e-05	0.0557461	0.988197	-1.12756	0.737887	11.0264	2277.86	8.6798	0	8.40665	3.94367	2.07938	2.96268	1.68157	3.77432	0	0
FBgn0285954	caz	CG3606	0.98495	3.65152e-05	0.44926	0.10229	0.0251963	0.956674	0.0630089	0.890377	1364.51	1240.26	2627.37	2550.84	2007.79	1558.74	4134.85	4055.9	3479.16	4860.06	4081.79	4477.4
FBgn0035619	Alp10	CG10592	-1.75784	3.67724e-05	0.230147	0.670863	1.11904	0.0286984	0.0519374	0.957819	1228.52	1611.99	410.554	409.515	1700.94	1640.57	159.073	182.945	475.043	279.299	124.369	232.002
FBgn0031549	Spindly	CG15415	0.973938	3.73389e-05	0.782189	0.00167542	0.312038	0.333024	0.630158	0.00963838	148.856	145.913	280.357	301.608	271.815	238.592	540.639	502.914	717.189	576.212	878.874	736.946
FBgn0039454	CG14247	CG14247	-2.16211	3.90736e-05	-0.538885	0.385277	-2.84588	1.95857e-06	-2.41907	4.50891e-05	572.452	1336.38	210.919	197.239	574.454	724.65	108.128	114.804	15.1341	12.5811	14.0951	25.0198
FBgn0042104	CG18747	CG18747	-2.22012	3.9528e-05	-0.858298	0.172304	1.55152	0.0109612	1.36118	0.0341212	1285.49	1404.7	283.829	264.46	644.509	810.424	1032.41	989.534	1980.89	4153.01	1574.51	3779.12
FBgn0028938	Vajk1	CG16886	2.68979	4.02016e-05	2.14733	0.00185805	-0.440611	0.556701	-1.59066	0.0108992	5.51318	11.5804	71.1743	52.1844	50.4399	33.5212	334.78	305.156	313.612	152.231	92.8622	112.589
FBgn0037138	P5CDh1	CG7145	0.611396	4.04849e-05	-0.470905	0.00257154	0.495173	0.00333423	0.505818	0.00254675	3907.93	3395.37	5415.33	5756.2	2621.47	2645.22	1071.92	1090.27	1591.6	1456.89	1669.03	1401.11
FBgn0037151	CG7130	CG7130	-1.39852	4.04849e-05	-1.09427	0.00195303	-0.430027	0.409495	0.149245	0.813164	617.476	567.439	272.546	171.589	238.188	310.564	319.185	242.94	208.514	206.329	299.315	324.12
FBgn0043470	lambdaTry	CG12350	-4.09895	4.13432e-05	-2.04595	0.0701505	-1.22125	0.418185	1.5767	0.302198	2536.98	2367.03	181.408	16.8051	445.552	560.987	177.787	188.13	31.9498	105.681	311.752	951.889
FBgn0000996	dup	CG8171	0.767697	4.24352e-05	0.223447	0.326813	0.534971	0.00817118	0.724571	8.82204e-05	391.436	320.777	591.094	627.097	428.739	406.198	661.243	690.304	892.912	1071.91	1094.45	1144.09
FBgn0032925	CG9246	CG9246	1.01899	4.34995e-05	0.551739	0.0498086	0.10501	0.775495	0.427776	0.218116	423.596	400.681	820.241	858.831	706.158	508.734	1146.78	1001.38	1015.67	1297.11	1417.81	1476.17
FBgn0028519	hll	CG4500	5.2822	4.57451e-05	7.06248	1.2569e-08	-1.05496	0.54405	-2.45352	0.149772	0	0	475.653	12.3827	1108.28	1048.03	425.233	486.62	332.95	39.0013	41.4563	65.9612
FBgn0052485	CG32485	CG32485	-1.73099	4.69474e-05	-0.674567	0.172262	1.34221	0.00483235	1.38516	0.00335702	1068.64	1266.89	322.888	364.406	683.74	766.058	171.549	179.983	606.205	300.687	559.66	376.434
FBgn0034318	CG14500	CG14500	-4.7694	4.8478e-05	-2.1067	0.118645	-2.47387	0.102561	0.675389	0.777288	5012.4	3976.71	143.217	35.3793	672.532	993.805	132.041	153.319	5.88549	23.904	491.672	13.6472
FBgn0263605	l(3)72Dn	CG5018	1.12958	4.88336e-05	1.07385	0.000148971	0.151675	0.686402	0.51046	0.141374	112.101	127.384	256.922	269.767	214.369	289.86	368.05	337.004	349.766	435.305	470.115	536.788
FBgn0037386	CG1208	CG1208	-2.8511	4.95869e-05	-1.60418	0.0378541	-6.40206	1.00105e-23	-1.20171	0.22911	584.397	795.573	83.3261	85.7947	205.963	218.874	11856.6	11243.4	163.112	49.0661	2271.81	7366.05
FBgn0000014	abd-A	CG10325	0.86357	5.14527e-05	1.8869	2.40228e-22	-0.305996	0.361075	-0.423093	0.164072	670.77	720.3	1372.28	1164.86	2725.15	2450.01	405.479	401.443	344.721	305.72	342.429	255.884
FBgn0033582	CG9084	CG9084	-1.93283	5.19538e-05	-0.164715	0.794176	-0.318876	0.647102	0.652725	0.427181	1287.33	1344.48	456.557	210.507	941.544	1399.02	162.192	142.949	124.436	118.262	194.845	291.139
FBgn0062928	hpRNA		1.51609	5.37523e-05	0.935352	0.0225323	-0.34412	0.509415	-0.144258	0.833269	232.472	232.766	560.715	791.611	355.881	541.269	731.942	544.392	449.819	552.308	504.938	648.24
FBgn0002121	l(2)gl	CG2671	-1.04896	5.58741e-05	-0.0152093	0.970822	-0.173913	0.635384	-0.186637	0.745619	7995.95	7984.68	4323.41	3360.14	7173.67	8636.64	6070.75	5883.14	5106.08	5481.57	4265.86	6229.92
FBgn0040211	hgo	CG4779	-2.74062	5.63897e-05	-2.71285	6.83401e-05	0.770365	0.46824	0.0486913	0.978559	448.405	968.121	120.649	72.5275	78.462	118.31	13.516	22.2201	27.7459	36.4851	26.532	10.2354
FBgn0267035	asRNA		2.01034	5.64014e-05	0.32169	0.627319	-0.0797912	0.939739	-1.17129	0.185041	32.1602	26.6349	132.801	112.329	37.8299	36.479	13.516	20.7387	18.4972	13.8392	5.80388	9.0981
FBgn0267665	lncRNA		1.557	5.6903e-05	1.36394	0.000634836	0.184096	0.746106	-1.91041	2.01326e-05	56.0507	45.1635	156.236	147.708	147.116	119.296	66.5402	79.2516	85.7599	80.5188	24.0447	12.5099
FBgn0263020	CG43315	CG43315	-2.91765	5.84285e-05	-2.04777	0.00730889	-1.93448	0.0652689	-3.22977	0.0015305	433.704	897.48	62.4945	95.524	105.083	193.24	24.9526	22.2201	8.40784	1.25811	1.65825	1.13726
FBgn0030479	Rbp1-like	CG1987	0.803722	5.85175e-05	1.12644	3.30963e-09	-0.895984	6.98603e-06	-0.508547	0.029393	773.683	808.311	1498.13	1269.23	1644.9	1818.03	1811.14	1695.39	819.764	1063.1	1188.97	1272.6
FBgn0037146	CG7470	CG7470	1.10949	5.89535e-05	0.74425	0.011428	-0.80241	0.0099666	-0.747448	0.0198709	4409.63	4313.7	10073.8	8865.16	8251.12	6424.24	5284.75	5762.41	2561.03	3747.9	2900.28	3654.02
FBgn0262142	lncRNA		2.66332	6.04537e-05	0.896093	0.258171	0.44723	0.643696	-0.0756168	0.961043	52.3752	35.8992	290.773	321.067	63.0498	106.479	29.1113	34.8115	26.9051	62.9053	19.0699	42.0787
FBgn0051301	CG31301	CG31301	0.604081	6.1111e-05	0.594195	9.98699e-05	0.196853	0.345786	0.406359	0.00972882	465.864	443.529	710.007	674.859	693.548	682.255	1395.26	1332.46	1468.01	1661.96	1692.25	1926.52
FBgn0263979	Caf1-55	CG4236	0.701067	6.1472e-05	0.579693	0.001295	0.0909978	0.714428	0.364492	0.0987929	1099.88	1052.66	1735.96	1769.85	1476.77	1742.12	2680.32	2358.29	2472.75	2896.16	3434.24	3053.55
FBgn0029507	Tsp42Ed	CG12846	-1.92371	6.22544e-05	-0.98527	0.0684811	-0.321347	0.635831	0.331637	0.752071	4888.35	5474.05	1577.12	1064.92	2325.84	2820.71	1187.33	1098.41	606.205	1214.07	1022.31	1871.93
FBgn0052163	CG32163	CG32163	3.2534	6.24264e-05	-0.966014	0.345417	-0.602939	0.59631	-0.654266	0.721694	16.5395	27.7929	203.975	290.994	5.60443	14.7888	45.7464	26.6641	30.2682	15.0973	11.6078	32.9806
FBgn0000276	CecA1	CG1365	-5.22626	6.30484e-05	-4.18982	0.00178124	0.708031	0.706919	0.746825	0.777288	19.2961	2639.17	19.0956	4.42241	23.8188	44.3663	82.1355	63.6976	78.1929	197.523	172.458	112.589
FBgn0032923	Pld3	CG9248	-0.780198	6.44661e-05	-0.631203	0.00170656	-0.172278	0.521901	-0.0361501	0.927675	2223.65	2165.53	1329.74	1220.58	1433.33	1396.06	2232.21	2139.05	1861.5	2016.74	1805.84	2459.9
FBgn0037811	CG12592	CG12592	2.90909	6.64088e-05	-1.2602	0.24791	1.07353	0.236649	1.1831	0.180658	6.43205	8.10627	60.7586	63.6827	2.80222	1.97184	40.5479	32.5894	105.939	51.5823	106.128	64.824
FBgn0039159	mRpS24	CG13608	1.76139	6.64088e-05	-0.857992	0.10856	-0.100678	0.896525	0.245523	0.784428	90.0486	118.12	287.301	434.28	58.8465	54.2255	87.334	84.4363	89.9639	69.1958	126.027	77.3339
FBgn0037020	Pex14	CG4289	-1.03251	6.64088e-05	-0.525238	0.0717821	0.568256	0.0814496	0.585058	0.0708059	1624.55	1771.8	812.429	839.373	1028.41	1323.1	873.34	776.962	1013.99	1441.79	1179.02	1303.3
FBgn0035762	Rint1	CG8605	0.580455	6.75547e-05	0.0546317	0.782678	-0.177344	0.423359	0.0347859	0.903141	629.422	634.605	894.887	996.81	626.295	684.227	665.402	668.824	591.912	587.535	638.427	731.26
FBgn0037327	PEK	CG2087	-0.764772	6.79509e-05	-0.525847	0.0098731	-0.161683	0.541664	0.0132384	0.977139	2537.9	2376.3	1455.6	1431.09	1939.13	1473.95	1759.16	1736.13	1679.05	1441.79	1687.27	1841.23
FBgn0050343	Tsen15	CG30343	4.30929	6.82132e-05	0.786789	0.602603	-1.58746	0.298471	-0.205838	0.911484	0.918864	1.15804	35.5872	32.7258	1.40111	2.95775	8.31752	6.66602	1.68157	2.51621	4.97476	7.96084
FBgn0031305	Iris	CG4715	3.22757	7.00624e-05	0.837685	0.382481	0.804618	0.488727	0.89592	0.569934	232.472	157.493	1545	2760.47	343.271	386.48	67.5799	50.3655	72.3074	144.682	34.8233	197.884
FBgn0038388	CG4287	CG4287	-0.558492	7.03971e-05	-0.154631	0.349722	-0.223946	0.285231	-0.286415	0.135843	1435.26	1511.24	1050.26	948.164	1213.36	1427.61	860.863	845.844	742.412	717.12	702.27	696.005
FBgn0031580	CG15423	CG15423	-2.02971	7.03971e-05	-0.66404	0.268166	-3.8011	5.30391e-14	-1.38603	0.0211019	6923.64	9145.03	2725.46	1061.38	4140.27	5875.08	560.393	564.39	32.7906	40.2594	238.788	178.55
FBgn0032475	Sfmbt	CG16975	0.654827	7.03971e-05	0.690825	2.55122e-05	0.0200014	0.948297	0.164915	0.615002	620.233	628.815	1027.69	941.088	1060.64	960.284	848.387	891.025	965.22	795.123	1006.56	943.928
FBgn0029079	icln	CG4924	1.02653	7.29796e-05	0.763842	0.00540427	-0.359835	0.32495	0.029431	0.957361	191.124	187.602	361.08	414.822	343.271	303.663	614.457	596.979	446.456	496.952	718.853	515.18
FBgn0034479	CG8654	CG8654	-1.78017	7.3128e-05	-1.52815	0.000838281	0.373272	0.548619	0.597535	0.436787	3154.46	2737.6	690.044	980.89	842.066	1154.51	395.082	370.335	614.613	381.206	410.418	759.691
FBgn0262567	CG43107	CG43107	4.12432	7.35693e-05	-0.558792	0.719498	-1.51774	0.395833	-0.749981	0.757754	3.67545	2.31608	65.9665	76.9499	2.80222	0.985918	6.23814	2.96268	0	2.51621	2.48738	2.27453
FBgn0028406	Drep4	CG9414	1.69507	7.35898e-05	1.14481	0.013416	-0.684911	0.242389	-0.783201	0.164474	50.5375	72.9565	247.374	160.091	121.896	153.803	214.176	181.464	110.983	133.359	99.4952	128.511
FBgn0051454	CG31454	CG31454	-2.10516	7.37259e-05	-0.391141	0.537002	0.532644	0.491076	1.45249	0.0202553	283.01	332.357	64.2305	72.5275	194.754	270.141	47.8257	55.5502	79.8745	71.712	86.2291	208.119
FBgn0036837	CG18135	CG18135	1.82762	7.37259e-05	2.80601	9.17623e-11	-1.33003	0.0103819	-1.77153	0.000210546	2093.17	2217.64	10773.4	4981.4	16834.3	14684.3	6090.5	6364.57	2459.29	2390.4	1252.81	2293.86
FBgn0028948	CG15253	CG15253	-2.48851	7.39674e-05	-2.31158	0.000289949	2.89158	0.000969751	4.62922	1.64246e-09	180.097	184.128	24.3034	36.2637	32.2255	36.479	0	4.44402	15.9749	33.9688	76.2796	96.6673
FBgn0263093	CR43361	CR43361	6.10036	7.58587e-05	0	1	0	1	0	1	0	0	112.837	99.9464	0	0	0	0	0	0	0	0
FBgn0036948	CG7298	CG7298	-1.66122	7.64919e-05	-0.660391	0.175031	-2.45829	1.287e-09	-2.25351	3.59211e-08	40260.9	68808.4	20204	13560	33440.2	34995.2	2491.1	2639.75	332.11	571.18	583.705	458.317
FBgn0039941	CG17167	CG17167	-2.63983	7.70643e-05	-1.03734	0.179135	-0.227552	0.830301	0.833944	0.485783	1413.21	1398.91	298.585	114.098	522.613	801.551	83.1752	93.3243	109.302	39.0013	134.318	191.06
FBgn0000153	b	CG7811	2.12287	7.7099e-05	4.80583	1.38004e-23	-0.909556	0.210815	-1.6134	0.00779318	18.3773	28.951	143.217	71.643	755.197	687.185	81.0958	59.2535	35.3129	37.7432	23.2155	20.4707
FBgn0052354	CG32354	CG32354	1.50124	7.79231e-05	1.50733	7.80177e-05	-2.6229	4.11137e-14	-2.71911	3.37267e-15	73.5091	48.6376	178.804	175.127	186.347	169.578	420.035	422.181	82.3968	49.0661	58.868	65.9612
FBgn0010278	Ssrp	CG4817	0.817104	8.04993e-05	0.406722	0.0847831	-0.150902	0.593739	0.296283	0.368001	1259.76	1220.57	1946.88	2434.98	1860.67	1435.5	2994.31	2921.94	2751.04	2574.08	3823.1	3447.04
FBgn0261854	aPKC	CG42783	-0.833285	8.25902e-05	0.202551	0.417964	-0.238787	0.445181	-0.444084	0.104418	1965.45	2452.73	1405.26	1066.68	2590.65	2495.36	1691.58	1632.43	1348.62	1466.95	1185.65	1254.4
FBgn0032715	CG17597	CG17597	-1.43376	8.36807e-05	-1.30968	0.000368947	0.122116	0.830024	0.255221	0.750321	5589.45	6445.65	2269.77	2123.64	2517.79	2276.48	1352.64	1342.09	1119.08	1819.22	1203.89	2022.05
FBgn0015778	rin	CG9412	0.750473	8.39237e-05	0.832244	8.82027e-06	-0.482543	0.0312236	-0.298298	0.30283	7118.44	7157.84	12326.2	11738.8	12782.3	12691.7	15410.3	15760.7	12995.2	9281.04	12933.5	12395
FBgn0035112	CG13877	CG13877	6.04335	8.57006e-05	0	1	-0.669853	0.772654	-0.693923	0.808382	0	0	78.1182	99.9464	0	0	1.03969	0	0	0	0	0
FBgn0262028	lncRNA		-2.1946	8.75185e-05	-0.449319	0.489877	0.610254	0.493617	1.12808	0.186078	161.72	170.232	46.0029	22.9965	106.484	134.085	13.516	14.8134	15.1341	30.1945	30.6777	34.1179
FBgn0085227	CG34198	CG34198	-2.76732	8.78842e-05	-1.15554	0.154384	0.22985	0.838295	-0.395479	0.783131	747.036	1233.31	131.065	130.903	390.909	461.41	72.7783	66.6602	37.8353	128.327	73.7922	29.5688
FBgn0031419	CG15390	CG15390	2.99968	8.92376e-05	-0.469661	0.66655	1.03599	0.409998	1.32618	0.286123	8.26977	11.5804	92.0058	85.7947	5.60443	7.88734	5.19845	5.92535	17.6565	6.29053	11.6078	19.3335
FBgn0264556	Gr39a	CG31622	-4.2057	8.95429e-05	0.249708	0.84581	0.0992281	0.959632	-0.701533	0.753884	66.1582	47.4796	1.73596	1.76896	89.6709	48.31	10.3969	13.332	20.1788	5.03242	2.48738	11.3726
FBgn0284442	Mcm3	CG4206	1.13401	8.97239e-05	0.736659	0.0187014	0.738562	0.0268145	0.960385	0.0016944	353.762	274.455	732.575	658.054	592.668	462.395	492.813	488.101	756.705	888.223	1106.88	810.868
FBgn0036225	CG5883	CG5883	-1.41431	8.99192e-05	-1.20073	0.00111931	-6.72004	1.29286e-21	-5.943	2.2667e-24	3462.28	3541.28	1631.8	962.316	1454.35	1559.72	231.851	275.529	0.840784	1.25811	3.31651	2.27453
FBgn0033913	CG8468	CG8468	-1.15255	9.19379e-05	-1.05056	0.000415043	0.757435	0.0273957	0.284527	0.641525	5218.23	4454.98	2273.24	2046.69	2606.06	2034.93	3116.99	3250.06	4440.18	6377.34	3299.09	4471.72
FBgn0035371	AhcyL1	CG9977	-0.494811	9.20693e-05	0.0893257	0.561913	-0.176742	0.35393	-0.264234	0.112389	3449.41	3272.62	2560.54	2207.67	3721.34	3434.94	2185.43	2055.36	1825.34	1926.16	1780.13	1747.97
FBgn0001301	kel	CG7210	0.894089	9.2489e-05	0.882615	0.000110627	0.185287	0.553722	-0.112455	0.79555	1099.88	1246.05	2464.19	1908.71	2456.14	1885.07	1379.67	1342.09	1626.08	1469.47	1281	1235.07
FBgn0050456	CG30456	CG30456	-1.36231	9.39126e-05	0.0251538	0.96286	-1.3206	0.000232582	-0.952468	0.016037	1401.27	1686.1	715.215	470.544	1552.43	1589.3	6238.14	6065.34	2270.12	2600.5	2386.23	3921.28
FBgn0053523	CG33523	CG33523	-0.673812	9.42188e-05	-0.931163	1.98626e-08	0.121669	0.608155	-0.0954492	0.78138	2279.7	2206.06	1453	1355.03	1060.64	1283.66	2042.99	2004.99	2367.65	2034.36	1764.38	2025.46
FBgn0000536	eas	CG3525	-0.898526	9.60282e-05	0.583209	0.0170963	-0.735184	0.00292684	-0.540834	0.0495583	1393	1344.48	764.69	698.74	1780.81	2326.77	2483.82	2251.63	1318.35	1519.79	1439.36	1810.52
FBgn0038660	Sgsh	CG14291	0.961866	9.77521e-05	1.03442	2.23852e-05	-0.742573	0.00551524	0.0177227	0.974939	419.002	401.84	834.128	772.152	808.439	880.425	1221.64	1060.64	559.962	802.671	1223.79	1084.95
FBgn0082582	tmod	CG1539	0.434142	9.83494e-05	0.486177	8.85872e-06	-0.673592	5.98704e-10	-0.772511	4.26017e-13	5051.91	4577.73	6630.5	6388.61	6865.43	6634.24	3270.87	3016.01	1873.27	2068.33	1872.17	1802.56
FBgn0028514	CG4793	CG4793	2.32571	9.87171e-05	2.82331	1.04327e-06	-2.239	0.000129287	-0.588728	0.601129	42.2677	33.5831	243.902	169.82	273.216	318.451	7225.85	6838.6	825.65	2002.9	2945.06	6282.24
FBgn0035722	CG10075	CG10075	1.40155	9.88599e-05	-0.642798	0.140566	0.225475	0.667922	0.362903	0.628438	148.856	132.016	299.453	452.854	86.8687	91.6903	116.445	117.026	147.137	125.811	174.117	126.236
FBgn0028939	NimC2	CG18146	4.92614	0.000101254	8.44898	7.0409e-13	-4.76527	0.000185476	-5.05622	5.48194e-05	0.918864	0	374.099	4.42241	3578.43	3166.77	2370.49	2276.82	58.8549	25.1621	25.7029	38.6669
FBgn0037312	CG11999	CG11999	-0.786721	0.000101672	-0.594855	0.00491201	-0.345304	0.217321	0.0575786	0.880984	1203.71	1366.49	703.064	782.766	797.23	899.157	1280.9	1124.34	868.53	1024.1	1148.34	1355.62
FBgn0038613	Vha100-4	CG7678	-3.2745	0.000102232	-2.26038	0.0113116	0.507226	0.673806	1.24534	0.352362	7087.19	6156.14	933.946	210.507	1284.82	1167.33	132.041	135.542	236.26	157.263	123.54	566.357
FBgn0011666	msi	CG5099	0.642891	0.000104064	1.28967	1.57695e-17	-0.204666	0.389333	-0.382169	0.0466315	703.849	597.548	1122.3	915.438	1601.47	1593.24	2159.44	2260.52	1945.57	1888.42	1680.64	1709.31
FBgn0032373	Vha100-5	CG12602	-1.93764	0.000104979	-1.19103	0.0280682	0.93342	0.175364	2.1637	2.5017e-05	9311.76	9888.5	2633.45	2206.78	3935.71	4296.63	114.366	134.802	186.654	300.687	326.676	844.986
FBgn0037358	elm	CG2185	-1.27644	0.000104996	-0.885053	0.0110934	0.442694	0.36941	0.536528	0.271155	4079.75	4212.95	1684.75	1704.4	1846.66	2610.71	1316.25	1226.55	1357.87	2112.36	1573.68	2131.23
FBgn0033350	CG8237	CG8237	-0.698165	0.000106766	-0.637126	0.000540529	-0.0559409	0.839261	-0.0164165	0.96783	817.789	811.785	472.181	530.689	476.377	566.903	1013.7	993.237	1042.57	884.448	1036.41	946.202
FBgn0034504	CG8929	CG8929	0.730275	0.000108922	0.957353	1.24388e-07	-0.443748	0.0491635	-0.45606	0.0413938	811.357	950.75	1560.63	1365.64	1870.48	1559.72	1718.61	1711.69	1199.8	1321.01	1176.53	1322.64
FBgn0037468	CG1943	CG1943	0.787137	0.000109867	1.02077	1.69756e-07	-0.693312	0.00132444	-0.344747	0.235175	2473.58	2406.41	4707.92	3733.4	4713.33	5217.48	6621.79	6418.64	3516.16	4535.47	5221.84	5035.8
FBgn0031544	CG17593	CG17593	-0.544182	0.000109867	-0.224123	0.169301	-0.247426	0.196617	-0.324542	0.0590694	1888.26	1960.56	1282.01	1355.03	1584.65	1706.62	1950.46	1783.53	1447.83	1699.7	1446	1534.17
FBgn0028518	CG18480	CG18480	-2.44409	0.000110584	-0.344154	0.665597	0.0276855	0.98502	0.232511	0.844259	3022.14	3654.77	838.468	301.608	2131.08	3076.06	237.049	237.014	138.729	345.979	261.175	300.237
FBgn0028418	Lk	CG13480	5.95941	0.000114158	0	1	1.0992	0.608808	0	1	0	0	92.8738	89.3326	0	0	0	0	1.68157	0	0	0
FBgn0029882	CG3226	CG3226	-0.673559	0.000115875	-0.905915	7.17447e-08	-0.570575	0.00266205	-0.0776359	0.808762	2387.21	2522.21	1512.02	1561.11	1277.81	1335.92	2135.52	1827.97	1447.83	1212.81	2018.92	1732.05
FBgn0034537	DMAP1	CG11132	0.606158	0.000118318	0.409136	0.0179206	0.0726127	0.737267	0.130331	0.685096	340.898	324.251	502.56	512.115	449.756	435.776	647.727	659.196	644.881	733.476	754.505	674.397
FBgn0266253	lncRNA		-3.54846	0.000120072	-4.53538	1.38697e-05	-7.51809	7.12752e-21	-1.19909	0.307904	35.8357	53.2698	4.3399	0.884481	0	0.985918	1279.86	1184.33	2.52235	6.29053	253.713	771.064
FBgn0039299	CG11854	CG11854	3.38497	0.000120985	5.88502	5.56027e-13	-4.23711	9.76536e-07	-2.89043	0.00217188	87.292	83.3788	1929.52	332.565	6426.88	8325.09	1989.97	1966.48	110.983	45.2918	336.625	105.765
FBgn0050049	CG30049	CG30049	-2.51642	0.000121827	-1.02825	0.167655	1.69512	0.0457787	2.36645	0.00151777	249.931	276.771	44.267	40.6861	123.297	127.183	12.4763	12.5914	59.6956	27.6783	38.9689	105.765
FBgn0032850	Kua	CG10723	-2.05772	0.00012274	-0.538024	0.391423	1.64101	0.00680556	1.72486	0.00388538	1291.92	1409.33	310.737	310.453	837.862	1001.69	71.7386	82.955	369.104	132.101	320.872	212.668
FBgn0036752	Adgf-A	CG5992	-1.97271	0.000128647	-0.989085	0.0885571	-0.795011	0.279019	-0.658921	0.453794	2068.36	2072.89	618.002	395.363	898.11	1146.62	5819.15	5706.86	2152.41	4390.79	2421.05	4787.88
FBgn0033659	Damm	CG18188	-2.29126	0.000134183	-0.957799	0.165413	-0.904082	0.311174	0.635854	0.590537	2442.34	3046.8	790.73	264.46	1129.29	1626.76	194.422	211.091	81.556	129.585	260.346	382.12
FBgn0053012	CG33012	CG33012	-2.77181	0.000135438	-2.0635	0.00631112	-1.41916	0.146274	-1.87177	0.0350539	702.012	471.322	83.3261	70.7585	137.309	122.254	105.009	91.1023	20.1788	49.0661	38.9689	9.0981
FBgn0034948	PPP1R15	CG3825	-0.612969	0.000136305	-0.25283	0.172492	-0.108253	0.630305	0.107334	0.756662	2013.23	1843.6	1265.51	1254.19	1527.21	1706.62	1499.23	1413.2	1355.34	1344.91	1409.51	1730.91
FBgn0028916	CG33090	CG33090	-1.53615	0.000136305	-0.487895	0.296915	-0.401445	0.481903	0.0308847	0.973839	1080.58	1241.42	381.911	404.208	906.517	740.424	571.83	567.353	519.604	337.172	412.905	752.868
FBgn0036765	CG7408	CG7408	-1.69368	0.000136804	-0.149485	0.797018	-0.896374	0.11527	0.0809812	0.928221	954.699	1044.55	394.931	207.853	814.043	983.946	779.768	712.524	351.448	440.337	589.509	991.693
FBgn0038681	Cyp12a4	CG6042	-2.57588	0.000138769	-0.512964	0.527953	1.66153	0.0382455	1.31381	0.143553	5362.49	6135.29	857.564	903.94	3942.72	3976.21	418.995	448.105	870.211	2049.45	1794.23	469.689
FBgn0030396	CG2556	CG2556	-2.35185	0.00014039	-0.616828	0.394954	-3.36724	1.90996e-08	-0.0667544	0.961235	5872.46	7167.1	1615.31	773.037	3711.53	4646.63	1570.97	1545.04	138.729	132.101	707.245	2263.15
FBgn0250820	meigo	CG5802	-0.981208	0.000144175	-0.605498	0.0307387	-0.358359	0.348825	0.120628	0.799968	1405.86	1595.78	759.482	753.578	839.263	1124.93	1116.63	1073.23	776.884	929.74	1028.12	1355.62
FBgn0033915	CG8485	CG8485	0.589689	0.00014616	0.212823	0.247314	-0.219544	0.322671	-0.265961	0.210606	720.389	717.984	1069.35	1097.64	927.533	745.354	1411.9	1424.31	1223.34	1211.56	1123.47	1236.2
FBgn0026061	Mipp1	CG4123	-1.67466	0.000148524	-1.30463	0.00425304	0.200996	0.762232	0.862731	0.148532	4035.65	3400	1230.8	1044.57	1310.04	1645.5	192.343	259.234	254.757	266.718	259.517	575.455
FBgn0022213	Cse1	CG13281	0.611804	0.000148524	0.55253	0.000732402	-0.0327803	0.903832	0.140093	0.683307	1397.59	1159.2	2058.85	1856.53	1818.64	1937.33	3349.88	3213.02	2985.62	3432.11	3585.14	3648.34
FBgn0028554	x16	CG10203	0.82894	0.000148797	0.857974	7.6495e-05	-0.142157	0.632883	-0.0597901	0.882628	601.856	633.447	1185.66	1014.5	1218.96	1028.31	2079.38	2106.46	1763.96	2029.32	2253.57	1759.35
FBgn0262844	CG43208	CG43208	-2.91012	0.000150877	-1.69887	0.0358154	-2.548	0.0630366	-0.275966	0.869049	94.6429	82.2208	6.94384	14.1517	19.6155	31.5494	9.35721	5.18468	0.840784	0	5.80388	5.68631
FBgn0031058	CG14227	CG14227	-3.19844	0.000153102	0.510497	0.438496	-0.024823	0.981289	0.159759	0.855557	21.1339	16.2125	0.86798	1.76896	32.2255	22.6761	58.2226	76.2889	67.2627	65.4215	69.6466	81.8829
FBgn0035083	Tina-1	CG2803	-1.13988	0.000160098	-1.58733	3.00541e-08	0.69576	0.0603435	1.50517	3.27063e-07	9173.02	9324.53	3511.85	4820.42	2741.97	3349.16	1282.98	1152.48	1577.31	2387.88	3260.12	3722.26
FBgn0036484	Pex3	CG6859	-0.658326	0.000161774	-0.776771	5.68982e-06	0.483295	0.0138625	0.412353	0.0486131	1529.91	1539.03	961.722	980.005	940.143	849.861	1173.81	1113.23	1778.26	1416.63	1608.51	1435.23
FBgn0032444	CCT4	CG5525	-0.538176	0.000164077	-0.546876	0.000114235	-0.173547	0.410277	-0.0809145	0.777288	5291.74	5931.48	3819.11	3902.33	3711.53	3961.42	7726.98	7357.07	6092.32	7283.17	6934.81	7325.11
FBgn0037753	CG12947	CG12947	2.35071	0.000166345	0.663903	0.38269	-0.413869	0.606394	-0.658456	0.546105	13.783	25.4769	122.385	91.1016	25.2199	37.4649	110.207	110.36	85.7599	78.0025	43.9437	94.3928
FBgn0032105	borr	CG4454	0.904727	0.000168992	0.69643	0.00598672	0.0521183	0.890552	0.387482	0.226171	243.499	194.551	381.911	444.01	353.079	360.846	826.554	808.811	785.292	912.127	1188.14	951.889
FBgn0003557	Su(dx)	CG4244	-1.28777	0.000169782	-0.394564	0.322083	0.508757	0.305491	0.40589	0.505867	3032.25	3521.6	1642.22	1012.73	2862.46	2107.89	1715.49	1827.97	2343.26	2721.28	2039.65	2672.57
FBgn0034181	CG8963	CG8963	0.579998	0.000179397	0.702961	2.75879e-06	-0.247579	0.252546	-0.202732	0.432642	2091.33	2067.1	3197.64	3024.93	3301.01	3475.36	3231.36	3148.58	2751.89	2618.12	3091.81	2445.11
FBgn0036454	CG17839	CG17839	2.28977	0.000183624	3.23702	2.17742e-08	-0.823131	0.363741	0.522365	0.696948	849.03	851.159	6470.79	2406.67	10473.3	7092.69	1393.18	1669.47	864.326	825.317	1320.8	3145.67
FBgn0000442	Pkg21D	CG3324	3.72499	0.000183624	-0.47073	0.718416	2.29722	0.108254	1.11815	0.634915	23.8905	34.7412	495.616	508.577	28.0222	12.8169	0	2.96268	11.771	13.8392	9.12039	0
FBgn0001089	Gal	CG9092	1.47931	0.000183748	0.931748	0.0302068	-1.98576	1.01517e-07	-2.41201	2.41045e-11	208.582	252.453	619.738	688.126	448.354	440.705	10048.6	10010.9	1850.57	3111.29	1361.43	2314.33
FBgn0261278	grp	CG17161	0.78405	0.000184332	0.876975	1.9079e-05	0.0530527	0.874029	0.0459765	0.909093	825.139	782.834	1537.19	1239.16	1531.41	1431.55	1595.92	1426.53	1577.31	1557.53	1744.48	1372.68
FBgn0035830	CG8209	CG8209	0.588984	0.000192082	0.404683	0.0163405	-0.195996	0.395248	-0.0227269	0.948163	1336.03	1247.21	1835.78	2055.53	1608.47	1812.12	2732.31	2617.53	2185.2	2486.02	2785.04	2478.1
FBgn0015240	Hr96	CG11783	-1.32361	0.00019743	0.492491	0.229323	-0.270832	0.577989	-0.350146	0.627537	1220.25	2123.84	703.064	616.483	2317.43	2405.64	722.585	696.229	524.649	649.182	473.431	636.867
FBgn0085205	CG34176	CG34176	-1.65412	0.000198222	-0.147043	0.800307	-1.26127	0.0136414	0.231749	0.787436	2513.09	3408.11	1181.32	656.285	2146.5	3188.46	395.082	445.883	179.928	163.554	390.519	601.612
FBgn0085284	Blos3	CG34255	1.71086	0.000199711	0.353235	0.533445	-0.16037	0.818731	-0.0657018	0.949338	60.645	78.7467	230.883	236.157	78.462	99.5777	119.564	99.9903	68.9443	128.327	90.3748	119.413
FBgn0260962	pic	CG7769	0.515731	0.000200336	0.332565	0.0270561	0.101485	0.582247	0.150924	0.548138	1531.75	1285.42	1945.14	2090.03	1817.24	1737.19	3105.55	3094.52	3389.2	3262.27	3283.34	3603.98
FBgn0039094	CG10184	CG10184	-0.888304	0.000202587	-2.30699	9.59593e-26	0.0436545	0.927141	-0.792728	0.0107262	1951.67	1691.89	908.775	1053.42	362.887	366.761	164.271	158.503	137.889	197.523	97.0078	87.5692
FBgn0003525	stg	CG1395	1.21833	0.000202587	0.929417	0.00640738	0.846318	0.0231934	0.913509	0.0122784	642.286	602.18	1453.87	1470.01	1029.81	1356.62	1404.62	1414.68	1972.48	3131.42	2280.1	3068.33
FBgn0037770	Art4	CG5358	0.857271	0.000203607	0.824716	0.000361905	-0.0907604	0.792094	0.0291203	0.954422	577.046	589.442	1178.72	941.088	1070.45	1002.68	978.348	922.874	883.664	900.804	1112.69	824.515
FBgn0035252	CG7970	CG7970	-1.19623	0.000204653	-0.987835	0.00269794	-0.0507502	0.929725	0.12691	0.829699	3120.46	3491.49	1325.4	1534.58	1465.56	1842.68	1736.28	1629.47	1196.44	2054.49	1819.1	1859.42
FBgn0036306	CG10973	CG10973	-1.02335	0.000205744	-0.92986	0.000856487	0.319144	0.435757	0.348096	0.466335	953.78	984.333	412.29	535.996	423.134	586.621	470.98	429.588	618.817	504.5	596.971	550.435
FBgn0265979	lncRNA		-2.72394	0.000208815	-2.31628	0.00193363	-1.21283	0.388126	0.431311	0.787098	109.345	94.9592	9.54778	18.5741	18.2144	19.7184	5.19845	8.88803	1.68157	3.77432	6.63301	13.6472
FBgn0035742	Acbp4	CG8629	1.32561	0.000209962	-1.483	3.16904e-05	-3.52048	9.80299e-10	-4.41829	6.03776e-11	894.973	822.208	2129.15	2223.59	226.979	377.606	65.5005	62.9569	3.36314	6.29053	1.65825	2.27453
FBgn0260954	CG42586	CG42586	0.987439	0.000210772	0.204558	0.522579	-0.304826	0.44844	-0.404639	0.348977	1496.83	1444.07	2800.97	3058.54	2065.23	1330.99	426.273	451.068	336.314	373.657	315.068	346.865
FBgn0024984	CG3457	CG3457	2.2204	0.000211849	0.630393	0.38231	0.278186	0.752551	-2.01064	0.0072545	33.0791	24.3188	95.4778	188.395	39.231	51.2677	37.4288	37.7741	39.5168	52.8404	9.94952	6.82358
FBgn0260226	CG42500	CG42500	3.24635	0.000211887	-0.0536418	0.96889	-3.11709	0.000662799	-2.7876	0.00313201	544.886	370.572	9099.03	1499.2	326.458	552.114	3345.72	2949.34	241.305	353.528	581.218	183.099
FBgn0036290	CG10638	CG10638	0.825314	0.000211887	-0.14141	0.609001	-0.510307	0.0551595	0.113285	0.787917	858.219	832.63	1453	1552.26	710.362	820.284	2118.89	2042.77	1328.44	1590.25	1925.23	2580.45
FBgn0023495	Lip3	CG8823	-4.42827	0.000215367	-5.07058	2.30486e-05	0.735394	0.657052	-0.0436079	0.991019	19.2961	430.791	6.94384	4.42241	2.80222	2.95775	25.9923	16.2947	31.109	46.5499	15.7534	25.0198
FBgn0261363	PPO3	CG42640	-2.93253	0.000215732	-1.74679	0.0373417	-2.99813	5.42852e-05	-0.136553	0.926312	80.86	99.5914	6.94384	12.3827	28.0222	20.7043	1870.4	1872.41	135.366	281.816	692.321	2696.45
FBgn0261286	Mat89Ba	CG12785	0.658591	0.000215957	0.796651	4.53071e-06	0.315721	0.14526	0.365264	0.0753108	312.414	288.352	494.748	456.392	539.426	508.734	692.434	714.005	821.446	933.514	842.392	973.497
FBgn0031412	CG16995	CG16995	-2.42384	0.00022268	0.656169	0.376729	-4.35611	2.53101e-06	-3.12319	0.000116104	214.095	215.395	35.5872	38.9172	263.408	424.931	44.7067	43.6995	0	2.51621	7.46214	0
FBgn0013469	klu	CG12296	1.0471	0.000232784	1.80445	4.92618e-12	1.30417	6.92042e-07	1.12138	3.37752e-05	129.56	136.649	295.981	257.384	535.223	406.198	256.803	245.162	544.828	704.539	517.375	581.141
FBgn0027617	CG5808	CG5808	1.41222	0.000235019	0.377755	0.413019	0.0581565	0.931482	-0.0466577	0.955565	99.2373	97.2753	261.262	269.767	159.726	98.5918	187.144	159.244	147.978	213.878	177.433	156.942
FBgn0265052	St3	CG44167	-2.25966	0.000235641	-1.91773	0.0021292	1.81894	0.00660376	1.09198	0.19331	1424.24	1369.96	254.318	291.879	309.645	389.438	915.967	873.99	2090.19	4551.83	1000.76	2934.14
FBgn0017577	Mcm5	CG4082	0.926827	0.000245748	0.214485	0.479311	0.754156	0.00511353	0.936491	0.000216291	486.079	367.098	844.544	787.188	510.003	483.1	862.943	771.037	1178.78	1587.73	1546.32	1592.17
FBgn0010328	woc	CG5965	1.29697	0.000246349	1.10956	0.00200353	0.0420134	0.949414	0.154382	0.809459	1101.72	1144.14	3117.78	2465.05	3155.29	1742.12	2034.67	2238.3	2393.71	2006.68	2576.1	2185.82
FBgn0031533	CG2772	CG2772	-1.92474	0.000246954	-2.02409	9.30027e-05	2.19323	9.39962e-05	4.03235	8.27321e-16	1171.55	1136.04	297.717	287.456	269.013	276.057	32.2304	39.2555	160.59	187.458	344.917	948.477
FBgn0022774	Oat	CG8782	1.10906	0.000247274	1.5839	2.72409e-08	-2.52482	5.4053e-21	-2.47444	3.88805e-20	637.691	686.717	1570.18	1307.26	2062.43	1949.16	7902.68	7874.05	1145.15	1555.02	1100.25	1696.8
FBgn0033355	CG13748	CG13748	-2.85675	0.000251658	-3.67726	9.24611e-07	1.78366	0.0702278	0.32229	0.829046	2293.48	2523.37	212.655	375.02	158.325	161.691	24.9526	25.9234	27.7459	168.586	29.8485	35.2551
FBgn0030984	tgy	CG7440	-2.02719	0.000252012	-1.09873	0.0731071	-1.17385	0.161982	0.266129	0.806169	588.073	692.507	181.408	119.405	281.623	302.677	40.5479	31.1081	23.5419	5.03242	38.9689	47.765
FBgn0022160	Gpo1	CG8256	1.51536	0.000254711	-0.465791	0.332911	2.12475	1.24899e-07	1.59458	0.000184262	2203.43	2195.64	6109.71	6699.95	1776.6	1391.13	424.194	368.853	1114.04	2441.98	1164.09	1280.56
FBgn0263607	l(3)72Dp	CG32155	-1.35981	0.000256482	-0.731063	0.0763868	-0.156007	0.782912	-0.105089	0.883059	476.89	481.744	198.767	169.82	240.99	331.268	175.708	157.763	126.118	173.619	121.882	188.786
FBgn0050081	Ir51b	CG30081	-4.28891	0.000263479	1.2552	0.209103	-0.74858	0.521834	-0.403429	0.798007	29.4036	8.10627	0	0	56.0443	41.4085	46.7861	44.4402	35.3129	16.3554	32.3359	35.2551
FBgn0038007	Cyp313a3	CG10093	1.4956	0.000264176	-2.67102	2.31128e-09	-1.61924	0.0487375	-1.97099	0.015546	166.314	156.335	508.636	414.822	19.6155	28.5916	13.516	17.0354	5.88549	2.51621	4.14563	2.27453
FBgn0033209	CG12107	CG12107	-0.437992	0.000267559	-0.520184	1.2473e-05	-0.441186	0.000399298	-0.471124	0.000110979	1119.18	1114.03	779.446	868.561	781.818	774.931	1110.39	1093.23	826.49	793.865	827.468	758.554
FBgn0284220	Top2	CG10223	1.04212	0.00026757	0.901365	0.00185741	-0.0126252	0.984845	0.328232	0.521449	2469.91	2079.84	4705.32	4722.25	5144.87	3402.4	5191.17	5195.05	5696.31	4597.12	7239.1	5823.92
FBgn0261649	tinc	CG31247	1.37248	0.000276796	1.30069	0.00058158	1.90219	1.81271e-07	0.701644	0.171945	257.282	231.608	699.592	584.642	788.824	434.79	185.065	175.539	759.228	613.956	311.752	278.629
FBgn0027567	CG8108	CG8108	0.642499	0.000281612	0.438892	0.0196625	-0.230144	0.375484	0.124537	0.745242	2206.19	2233.86	3482.33	3458.32	3408.89	2620.57	3755.36	3677.42	3163.03	3170.43	3765.89	4340.93
FBgn0032929	Mcm10	CG9241	0.961394	0.000281612	0.606279	0.0380493	0.215578	0.524691	0.267849	0.569531	173.665	159.809	334.172	319.298	283.024	228.733	530.242	485.879	508.674	674.345	653.352	569.769
FBgn0053514	CG33514	CG33514	-1.53328	0.000282668	-0.802584	0.0885518	0.24323	0.695795	1.08515	0.0319582	1543.69	1181.2	545.091	378.558	837.862	709.861	128.922	127.395	152.182	152.231	189.87	363.924
FBgn0032495	CG16820	CG16820	1.02686	0.000282668	0.654242	0.0334647	-1.34607	6.54946e-05	-0.477671	0.313421	342.736	292.984	611.926	691.664	430.14	572.818	139.318	113.322	45.4023	52.8404	87.0583	93.2555
FBgn0028684	Rpt5	CG10370	0.568826	0.000288675	0.995615	5.42648e-12	-0.468805	0.00570652	-0.367246	0.0484467	2418.45	2511.79	3938.02	3381.37	5206.52	4642.69	4865.75	4638.07	3318.57	3544.08	3951.62	3408.38
FBgn0034141	CG8311	CG8311	-1.43952	0.000289822	-0.688655	0.124314	-0.115313	0.853476	0.0971998	0.896932	1540.93	1527.45	587.622	525.382	846.269	1042.12	941.959	832.512	697.01	939.805	648.377	1253.26
FBgn0039742	CG15528	CG15528	1.79499	0.00029576	1.50758	0.00298493	-1.08618	0.107881	-1.88586	0.00136621	55.1318	112.33	311.605	283.918	235.386	250.423	64.4608	66.6602	27.7459	32.7107	21.5573	11.3726
FBgn0265068	asRNA		2.79742	0.00029664	0.209252	0.85055	0.415766	0.683006	0.0889021	0.955568	13.783	4.63216	74.6463	75.1809	5.60443	15.7747	34.3098	37.0335	62.218	33.9688	36.4816	39.8042
FBgn0031256	shv	CG4164	-0.800113	0.000298433	-0.764371	0.000559861	-1.05596	8.22357e-07	-0.260044	0.502463	1841.4	1885.29	1166.56	967.623	1095.67	1092.4	2472.38	2413.84	1080.41	1263.14	1744.48	2334.8
FBgn0262733	Src64B	CG7524	0.906457	0.000302856	1.43295	7.69682e-10	-0.230812	0.492903	-0.262661	0.563345	294.036	289.51	650.985	447.548	776.214	809.438	947.158	922.874	816.401	774.993	722.169	835.888
FBgn0053532	lectin-37Da	CG33532	-3.07308	0.000305008	-0.725171	0.457416	-0.937137	0.477662	-2.20781	0.0789537	202.15	264.033	27.7754	19.4586	110.687	161.691	8.31752	18.5167	10.9302	1.25811	0.829126	3.41179
FBgn0011260	Sema2a	CG4700	1.04178	0.000306245	1.8151	7.82366e-12	-0.533239	0.152142	-0.199404	0.746355	729.578	661.24	1643.95	1238.27	2170.32	2776.34	2998.47	2879.72	2244.89	1802.87	2913.55	2198.33
FBgn0032521	CG7110	CG7110	0.924238	0.00030814	0.875507	0.000707118	0.423102	0.199045	0.775777	0.00281361	192.961	208.447	347.192	417.475	375.497	363.804	539.599	480.694	596.956	774.993	802.594	949.614
FBgn0032876	Cen	CG1962	0.80623	0.000308187	1.20861	7.4778e-09	-0.24293	0.443231	-0.165197	0.729627	436.46	398.365	766.426	698.74	945.748	992.819	1083.36	1074.71	782.77	1042.97	882.19	1042.87
FBgn0003377	Sgs7	CG18087	4.93393	0.000313675	9.10329	3.72895e-13	-6.12572	4.96933e-06	-7.57915	4.16239e-09	22.9716	3.47412	6984.63	16.8051	87835.4	131584	24737.3	23475.5	37.8353	117.004	3.31651	5.68631
FBgn0037315	Cerk	CG16708	-0.656366	0.000314698	-0.599956	0.00109452	-1.01552	3.27141e-09	-0.82324	3.51143e-06	1963.61	1858.65	1302.84	1118.87	1329.65	1190.99	2435.99	2484.2	1216.61	1211.56	1232.08	1546.68
FBgn0264326	DNApol-epsilon255	CG6768	1.18912	0.000314698	0.912857	0.00801527	0.529592	0.239551	0.78679	0.0392092	231.554	230.45	493.88	569.606	554.839	324.367	431.471	403.665	577.618	632.827	678.225	771.064
FBgn0010342	Map60	CG1825	0.94794	0.000314698	0.939559	0.000330709	0.133636	0.715557	0.41472	0.269197	451.162	487.534	961.722	857.062	951.352	857.748	1318.33	1248.77	1288.08	1531.11	2031.36	1394.28
FBgn0051201	GluRIIE	CG31201	0.747425	0.000315394	-0.625434	0.00467795	-0.0233656	0.965721	-0.944853	0.00360766	564.182	532.698	847.148	998.579	348.876	360.846	72.7783	75.5483	78.1929	66.6796	41.4563	34.1179
FBgn0035312	CG15820	CG15820	1.2337	0.000315394	1.34751	5.88943e-05	-0.0594306	0.921886	-0.424731	0.476066	381.328	326.567	900.963	781.881	872.89	949.439	421.075	405.146	291.752	503.242	276.099	337.767
FBgn0039645	CG11898	CG11898	-2.8212	0.000317971	-0.225829	0.825289	-0.0714836	0.963995	1.78957	0.0667954	732.334	1290.06	180.54	70.7585	1133.5	579.72	37.4288	29.6268	46.2431	16.3554	83.7418	172.864
FBgn0022772	Orc1	CG10667	1.0216	0.000320175	0.627033	0.0480319	0.420961	0.288693	0.600968	0.0788269	122.209	114.646	258.658	225.543	204.562	164.648	172.589	152.578	190.858	246.589	254.542	238.825
FBgn0267790	rump	CG9373	0.746202	0.000320563	0.648189	0.00203642	-0.495522	0.0409237	-0.228378	0.547247	2011.39	2026.57	3298.32	3490.16	3542	2801.98	5535.31	5353.56	4203.08	3506.34	5106.59	4179.44
FBgn0036978	Toll-9	CG5528	-2.4315	0.000324822	-0.764517	0.323437	0.421882	0.673062	2.08479	0.00616709	449.324	379.837	84.194	57.4913	233.985	242.536	23.9129	28.8861	36.9945	35.227	53.0641	192.197
FBgn0262732	mbf1	CG4143	-0.737047	0.000333567	-0.805187	6.31219e-05	0.0409189	0.906917	0.259991	0.456172	4517.13	4404.02	2485.89	2855.11	2293.61	2797.05	3085.8	3001.93	3490.93	2769.09	3881.97	3411.79
FBgn0262475	bru2	CG43065	-0.767743	0.000336275	-0.0694833	0.802696	1.09306	1.80569e-06	0.988568	2.30824e-05	1418.73	1360.7	865.376	763.307	1318.44	1330	160.112	163.688	306.045	391.271	286.049	361.649
FBgn0001234	lncRNA		-1.20046	0.000338132	-0.383808	0.321006	-0.294667	0.517825	0.282293	0.699955	5303.68	4226.84	2247.2	1860.95	4089.83	3194.37	1520.03	2166.46	1338.53	1661.96	1898.7	2597.51
FBgn0035155	RabX6	CG12015	0.906916	0.000338699	0.326477	0.287339	0.0405195	0.927325	-0.306965	0.488092	95.5618	108.856	199.635	183.972	128.902	127.183	148.676	127.395	146.296	135.875	113.59	108.04
FBgn0266449	Kr-h2	CG9159	-0.831285	0.000338732	-0.406794	0.119601	0.0124651	0.980044	-0.0395489	0.933704	3260.13	3239.04	2010.24	1630.98	2019	2871.98	2683.44	2573.83	2625.77	2677.25	2627.5	2486.06
FBgn0026361	Sep5	CG2916	1.02724	0.000340141	0.664248	0.0383114	0.0281486	0.953525	0.575081	0.0555936	87.292	64.8502	155.368	159.207	131.704	113.381	304.629	302.934	307.727	312.01	504.109	401.454
FBgn0036376	Liprin-beta	CG10743	-0.76249	0.000346851	-0.212534	0.389357	-0.157956	0.582621	-0.248909	0.508384	2231.92	2353.14	1391.37	1304.61	1901.3	2051.69	2049.23	1973.88	1581.51	2025.55	1485.79	1899.23
FBgn0031004	CG7992	CG7992	-2.10638	0.000348038	-0.674158	0.321144	1.18315	0.115061	0.460147	0.723669	3573.46	4261.58	1110.15	615.599	2243.17	2586.06	255.764	288.12	318.657	958.676	337.454	420.787
FBgn0035538	DopEcR	CG18314	-1.57123	0.000350913	-0.532425	0.290629	0.137999	0.859409	-0.383593	0.72766	692.823	592.916	218.731	205.2	424.536	458.452	46.7861	38.5148	63.0588	28.9364	39.7981	23.8825
FBgn0004106	Cdk1	CG5363	1.02381	0.000362362	0.813377	0.00620948	0.254739	0.508892	0.432275	0.299914	405.219	310.354	708.271	758	559.042	704.931	1293.37	1239.88	1607.58	1417.88	1995.71	1428.4
FBgn0263102	psq	CG2368	0.921806	0.000366385	1.34477	2.93884e-08	-0.321811	0.394373	-0.173527	0.752154	1617.2	1746.32	3577.81	2821.5	5038.38	3561.13	5870.09	6049.05	5177.55	4342.98	4999.63	5561.21
FBgn0000042	Act5C	CG4027	-1.29849	0.000374709	-0.54866	0.187432	-0.471634	0.379601	-0.884874	0.0386196	120982	145076	59322.9	47517	87381.5	93567.5	267206	257731	138857	238032	112855	169065
FBgn0027563	CG9631	CG9631	-3.4336	0.000386265	-0.730468	0.449666	-3.77584	5.30599e-06	-0.739644	0.633907	21.1339	37.0572	2.60394	0.884481	16.8133	16.7606	106.048	131.098	3.36314	11.3229	46.4311	92.1183
FBgn0265298	SC35	CG5442	0.61341	0.000389467	0.646009	0.000153778	0.216604	0.380759	-0.14256	0.697985	927.133	936.854	1334.08	1521.31	1352.07	1565.64	2521.25	2340.51	2642.58	3010.65	2331.5	2068.68
FBgn0065032	Arpc3B	CG8936	-1.86638	0.00039044	-0.258361	0.695787	-0.430626	0.541664	-0.719441	0.391606	1173.39	1596.94	453.085	277.727	951.352	1351.69	2822.76	2787.14	1466.33	2662.15	1164.09	2196.05
FBgn0004197	Ser	CG6127	1.30771	0.000390643	1.82306	1.54616e-07	1.6468	3.25675e-06	1.23557	0.00111888	243.499	260.559	700.46	563.415	1174.13	643.804	488.654	530.319	1720.24	1519.79	1314.99	1112.24
FBgn0037370	CG1236	CG1236	0.765146	0.000392401	1.92405	8.42777e-24	-0.626403	0.00699574	-0.713372	0.00143763	935.403	912.535	1762.87	1385.98	3413.1	3642.97	2612.74	2531.61	1517.61	1810.41	1407.03	1725.23
FBgn0005696	DNApol-alpha73	CG5923	0.940168	0.000397945	0.130581	0.713849	0.773322	0.00346487	0.901712	0.000340604	101.075	107.698	204.843	197.239	127.501	102.535	190.263	192.574	289.23	369.883	353.208	365.061
FBgn0039581	Moca-cyp	CG1866	0.695727	0.000397945	0.197142	0.390361	0.0393976	0.90418	0.161293	0.701201	992.373	957.698	1607.5	1557.57	1224.57	1015.5	2240.53	2356.07	2238.17	2488.53	2270.98	2875
FBgn0283479	Alp1	CG5656	1.99231	0.000400824	2.8126	1.10614e-07	-1.53511	0.0152753	-0.713714	0.453794	1037.4	808.311	4718.34	2971.86	7200.29	6629.31	1228.91	1216.18	320.339	493.177	1077.86	386.669
FBgn0038608	WRNexo	CG7670	1.12458	0.000401505	0.552888	0.128254	0.354998	0.430862	0.803985	0.0216459	195.718	157.493	431.386	346.717	290.029	232.677	420.035	407.368	449.819	612.697	799.278	651.651
FBgn0039093	CG10183	CG10183	-4.10646	0.000402309	-2.26022	0.0610261	-0.294301	0.902598	0.108961	0.973016	46.862	86.8529	3.47192	1.76896	9.80775	13.8028	0	1.48134	0.840784	0	1.65825	0
FBgn0051778	CG31778	CG31778	1.43506	0.000405369	2.25206	2.25276e-09	-1.37568	0.00122178	-1.79437	6.971e-06	883.947	647.344	2493.71	1718.55	3001.17	4487.9	1591.77	1519.85	575.937	603.891	333.309	545.886
FBgn0035998	CG3437	CG3437	1.79812	0.000410377	-0.0181394	0.985474	-0.0941747	0.919903	-0.474066	0.683521	33.998	56.7439	163.18	160.091	53.2421	36.479	43.667	37.0335	45.4023	28.9364	25.7029	31.8434
FBgn0036503	CG13454	CG13454	-4.20659	0.000413933	0.258522	0.800098	-0.582369	0.57974	-0.818167	0.587553	11.9452	15.0545	0	0	16.8133	15.7747	14.5557	19.9981	9.24862	13.8392	9.94952	9.0981
FBgn0038274	Nup93-2	CG7262	0.894394	0.000421186	-0.011622	0.978624	0.267886	0.459783	0.378954	0.319397	362.032	328.883	607.586	682.82	353.079	333.24	421.075	412.553	563.325	439.079	615.212	468.552
FBgn0033221	CG12825	CG12825	-1.55307	0.000421559	-0.384835	0.453365	0.582038	0.370092	0.430226	0.627468	4111.91	4470.03	1680.41	1182.55	2687.32	3850.01	583.266	570.315	563.325	1180.1	782.695	781.299
FBgn0032280	CG17105	CG17105	2.65258	0.000431652	-0.862898	0.322083	-0.734446	0.483402	-5.26638	7.79169e-13	519.158	362.466	4268.72	1906.06	233.985	232.677	548.956	572.537	290.911	362.334	19.0699	1.13726
FBgn0039356	CG5039	CG5039	1.40334	0.000438437	1.08037	0.0101212	-0.347462	0.533018	-0.0469904	0.957819	63.4016	68.3243	158.84	194.586	130.303	150.845	85.2546	63.6976	47.9247	69.1958	62.1845	81.8829
FBgn0037671	ATP6AP2	CG8444	-1.06203	0.000440988	-0.957697	0.00159313	-0.248019	0.541843	-0.471774	0.289429	14687.1	14366.6	6796.28	7025.43	7113.42	7754.24	8165.73	7799.25	5082.54	8342.5	4926.67	6551.77
FBgn0029994	Ldsdh1	CG2254	-1.58846	0.000440988	-1.54975	0.000553564	-0.0577616	0.944126	0.246004	0.782269	6092.98	5625.75	1538.06	2271.35	1647.7	2266.62	529.202	544.392	335.473	696.99	553.027	725.573
FBgn0020369	Rpt6	CG1489	0.685209	0.000442133	0.817975	1.35413e-05	-0.320608	0.230308	-0.320134	0.248457	2529.63	2763.08	4764.34	3759.93	4783.38	4566.77	3891.56	3850.74	2780.47	3417.01	3198.77	2996.69
FBgn0030676	CG12379	CG12379	1.84524	0.000448068	0.204748	0.783305	0.729295	0.336428	0.704962	0.403064	18.3773	17.3706	59.8906	73.4119	19.6155	21.6902	27.0319	17.7761	34.4721	40.2594	39.7981	32.9806
FBgn0032713	Ugt36D1	CG17323	2.69682	0.000464885	3.49537	1.8977e-06	-0.380203	0.728133	-2.02024	0.0213025	108.426	193.393	1663.05	553.685	2094.66	1893.95	475.138	482.176	210.196	513.307	151.73	61.4122
FBgn0010774	Ref1	CG1101	0.600221	0.000469298	0.572838	0.000838281	-0.170862	0.473523	-0.0899667	0.784428	1525.31	1419.76	2164.74	2306.73	2070.84	2313.95	3247.99	3069.33	2517.31	3096.2	3118.34	2813.59
FBgn0031518	CG3277	CG3277	-2.18337	0.000469393	0.0754883	0.932253	0.333206	0.732443	1.48815	0.0646582	509.969	563.965	153.632	68.9895	582.861	551.128	21.8335	21.4794	31.109	23.904	36.4816	93.2555
FBgn0005585	Calr	CG9429	-1.15687	0.000480051	-0.577132	0.120122	-1.22947	0.000264537	-0.441186	0.413059	30064.3	34638.1	14218.4	14541.8	23632.5	19545.8	58460.7	55385	18615.8	29483.7	33720.6	49849.6
FBgn0012037	Ance	CG8827	-1.23115	0.000481992	-0.18963	0.663367	-0.765146	0.0750406	-0.589448	0.234586	15197.1	14118.8	6742.47	5612.03	12814.5	12848.5	10962.5	10883.4	4384.69	8386.53	6578.29	7866.44
FBgn0262838	BomT1	CG43202	-5.51717	0.00048323	-4.74976	0.00294168	0.129517	0.966877	-1.02558	0.758333	0	377.521	0	0	1.40111	0.985918	4.15876	2.22201	2.52235	5.03242	0.829126	0
FBgn0267656	lncRNA		3.02852	0.000487906	2.38838	0.00897969	0.790765	0.447159	0.403064	0.778493	5.51318	1.15804	25.1714	48.6465	26.621	19.7184	38.4685	36.2928	44.5615	89.3255	48.0893	52.3141
FBgn0004584	Rrp1	CG3178	0.776722	0.000491602	0.522218	0.0286526	-0.113791	0.712805	0.32708	0.31994	824.221	797.889	1387.03	1400.13	1363.28	975.073	2971.43	2737.51	2435.75	2839.54	3728.58	3439.08
FBgn0037517	CG10086	CG10086	-2.51091	0.00050929	-1.2345	0.126968	1.52855	0.0883786	0.961564	0.420966	1764.22	2245.44	349.796	289.225	818.247	809.438	95.6515	105.916	232.056	390.013	338.284	70.5103
FBgn0039867	CstF50	CG2261	0.869006	0.00050929	0.0475597	0.891685	0.137232	0.688585	0.257883	0.574231	220.527	218.869	374.099	431.627	215.771	237.606	382.606	328.857	403.576	377.432	480.893	367.336
FBgn0038455	CG14907	CG14907	-1.5416	0.000513561	-0.627911	0.213045	0.136313	0.839929	0.402245	0.660259	730.497	858.107	304.661	229.081	434.343	583.663	749.617	695.488	608.727	983.839	705.587	1215.73
FBgn0030930	Pgant7	CG6394	1.42427	0.00051929	1.02225	0.0176138	-0.36393	0.513521	-0.510285	0.462784	747.036	757.358	2802.71	1303.73	1727.57	1366.48	1538.74	1519.11	1210.73	1154.94	1029.77	1104.28
FBgn0052636	lncRNA		-1.77665	0.000522682	-0.783277	0.168301	-0.496768	0.581989	0.622687	0.598365	118.533	137.807	45.1349	27.4189	70.0554	76.9016	10.3969	14.0727	9.24862	7.54863	16.5825	22.7453
FBgn0285925	Fas1	CG6588	0.9901	0.000523667	1.10682	6.57139e-05	0.565366	0.117554	1.09124	0.000150824	1484.88	1413.97	3068.31	2722.43	3034.8	3247.61	1162.37	1090.27	2058.24	1282.01	2210.45	2619.12
FBgn0040069	vanin-like	CG32754	-2.74169	0.000530537	-0.409704	0.675986	-2.37759	0.00552927	1.13377	0.354811	4240.56	5512.27	869.716	410.399	3490.16	3717.9	653.965	758.445	63.8996	174.877	633.453	2644.14
FBgn0034052	CG8299	CG8299	-3.17753	0.000545812	-1.99143	0.0445246	-0.740066	0.548236	1.4	0.305776	9196.91	9908.18	1050.26	666.014	1999.38	2241.98	540.639	552.539	177.405	440.337	299.315	2893.2
FBgn0261245	sing	CG13011	-3.05548	0.000550363	0.353418	0.70925	-0.799994	0.46575	-1.1091	0.363039	24.8093	40.5314	4.3399	1.76896	33.6266	50.2818	38.4685	22.9607	11.771	22.6459	13.266	13.6472
FBgn0265174	PIG-V	CG44239	-0.946281	0.000553528	-1.04881	9.4271e-05	0.120895	0.756668	-0.206849	0.726287	849.949	954.224	413.158	518.306	376.898	488.029	1117.67	1012.49	1320.87	993.903	956.812	885.927
FBgn0022893	Df31	CG2207	0.793691	0.000553528	0.842279	0.000180722	0.00908191	0.986044	0.179696	0.718713	10161.7	9645.31	18034.9	16400.9	18302.7	17319.6	24527.3	23689.6	21595.5	26929.7	31811.1	22834
FBgn0000547	ed	CG12676	1.21274	0.000558803	1.75224	1.00592e-07	-0.358078	0.468509	0.305649	0.682032	1089.77	1057.29	2773.2	2256.31	4381.26	2964.65	2690.72	2698.26	2498.81	1690.89	3880.31	2796.53
FBgn0029915	CG14434	CG14434	0.968025	0.000562852	0.765339	0.00885658	0.180418	0.619666	0.779463	0.00698001	185.61	200.341	377.571	381.211	348.876	310.564	674.759	695.488	641.518	915.901	1054.65	1307.85
FBgn0031948	CG7149	CG7149	-1.64582	0.000562852	-0.927212	0.076763	-0.23392	0.728133	-0.414728	0.681915	881.19	721.458	294.245	204.315	347.475	482.114	800.561	798.441	566.688	788.832	397.981	794.946
FBgn0020880	CG7179	CG7179	2.34388	0.000575454	3.5941	8.18156e-09	-0.916601	0.441515	-2.84127	0.0190343	7.35091	9.26431	49.4748	39.8017	112.089	105.493	9.35721	7.40669	3.36314	5.03242	0.829126	0
FBgn0266742	lncRNA		-1.88594	0.000579531	-0.290007	0.657856	-0.72661	0.417317	0.175585	0.871495	144.262	151.703	42.531	34.4948	86.8687	152.817	22.8732	33.3301	12.6118	21.3878	28.1903	36.3924
FBgn0085415	CG34386	CG34386	-2.31308	0.000579531	-1.16465	0.117398	0.97173	0.355279	3.32769	7.85437e-07	285.767	267.507	57.2867	45.993	121.896	116.338	16.635	15.5541	48.7655	16.3554	115.249	253.61
FBgn0001224	Hsp23	CG4463	-2.01956	0.000581008	1.09425	0.092167	-3.81448	1.11109e-12	-2.55697	7.879e-06	14138.6	14275.1	4365.07	2288.15	28909.1	33414.7	55860.5	55056.9	4792.47	2371.53	12513.2	5183.64
FBgn0038391	GATAe	CG10278	-1.52759	0.000586204	-0.0162052	0.983467	-0.0701614	0.931805	0.846459	0.160505	945.511	1163.83	468.709	247.655	1146.11	939.58	108.128	115.544	97.5309	115.746	160.851	247.923
FBgn0001218	Hsc70-3	CG4147	-1.06759	0.000613244	-0.558727	0.106633	-1.4034	3.29925e-06	-0.579639	0.155742	40956.5	44519.7	24196.7	16293	31597.8	26215.6	56445.8	56071.6	18541	23597	31447.1	43551.5
FBgn0266700	asRNA		3.8241	0.000616252	0.267973	0.868498	0.891215	0.555413	0.155635	0.951597	1.83773	3.47412	56.4187	51.2999	1.40111	4.92959	2.07938	4.44402	10.9302	2.51621	4.14563	3.41179
FBgn0259174	Nedd4	CG42279	-0.606532	0.000629821	-0.0310539	0.89703	0.328805	0.151265	0.157477	0.673947	2884.31	3163.76	2176.89	1789.31	2844.25	3072.12	2031.55	2112.39	2701.44	2506.15	2126.71	2499.7
FBgn0039323	CG10559	CG10559	1.49328	0.000637781	0.23161	0.674053	0.340011	0.597729	-0.203276	0.816672	148.856	103.065	381.911	342.294	137.309	159.719	48.8654	35.5521	50.447	56.6147	46.4311	25.0198
FBgn0263314	CG43400	CG43400	-3.2223	0.000651352	0.332991	0.748293	-1.81884	0.190349	-2.95554	0.0277647	24.8093	46.3216	3.47192	2.65344	42.0332	48.31	10.3969	7.40669	2.52235	1.25811	0.829126	0
FBgn0263762	CG43679	CG43679	1.95947	0.000654209	5.32419	1.83733e-26	-6.00346	1.29429e-19	-7.95799	2.84332e-18	29.4036	45.1635	199.635	101.715	1375.89	1932.4	281.756	336.264	3.36314	3.77432	0	0
FBgn0040759	CG13177	CG13177	2.35292	0.000663543	4.00501	2.32449e-10	-2.37368	0.0010224	-2.8415	4.19334e-05	158.963	157.493	1367.07	389.172	2400.1	3422.12	410.678	370.335	48.7655	89.3255	60.5262	36.3924
FBgn0037730	CG9444	CG9444	2.51138	0.000669407	3.0125	2.07441e-05	-0.765437	0.464038	-2.05041	0.0133356	79.0223	84.5368	836.732	196.355	689.345	800.565	195.462	165.91	121.073	84.2931	30.6777	48.9023
FBgn0266667	Exo70	CG7127	0.664168	0.000673512	0.183764	0.427594	0.0254846	0.939686	-0.119719	0.760387	379.491	330.041	519.92	608.523	407.722	400.283	650.846	648.826	606.205	719.636	584.534	611.847
FBgn0038827	Fancd2	CG17269	0.832304	0.000677424	0.987862	3.2972e-05	0.101136	0.752551	0.429293	0.12958	128.641	128.542	242.166	217.582	255.002	257.325	362.852	393.295	433.004	377.432	455.19	567.494
FBgn0010105	comm	CG17943	1.25169	0.000677424	1.5994	5.17532e-06	-1.05536	0.00446464	-1.38407	6.43497e-05	86.3732	86.8529	211.787	206.084	239.589	292.818	565.591	506.618	194.221	319.559	184.895	221.766
FBgn0035851	MED24	CG7999	0.560046	0.000687586	0.228553	0.237444	-0.36043	0.0732692	-0.398669	0.0386196	366.627	399.523	579.81	549.263	452.558	444.649	507.369	462.178	378.353	374.915	342.429	393.493
FBgn0023174	Prosbeta2	CG3329	0.550002	0.000694522	0.82002	5.65529e-08	-0.33994	0.0850985	-0.245144	0.304865	2388.13	2489.78	3510.11	3637.87	4026.78	4593.39	4135.89	3772.97	2812.42	3435.89	3282.51	3386.77
FBgn0265705	asRNA		2.37741	0.000695747	-0.737364	0.398707	-0.6499	0.550049	-0.142103	0.927533	25.7282	24.3188	115.441	164.514	9.80775	18.7324	13.516	11.11	8.40784	6.29053	15.7534	5.68631
FBgn0003380	Sh	CG12348	0.987474	0.000696475	1.35132	8.4583e-07	-0.279485	0.494744	-0.719489	0.0397375	580.722	719.142	1239.48	1350.6	1621.08	1718.45	388.844	412.553	340.517	318.301	186.553	300.237
FBgn0053926	CG33926	CG33926	-1.66805	0.000698437	-0.137804	0.828968	-0.428881	0.517825	0.673075	0.388886	1497.75	1793.8	701.328	305.146	1420.72	1563.67	540.639	532.541	396.009	395.045	651.693	1080.4
FBgn0051632	sens-2	CG31632	-1.44846	0.000700628	0.434865	0.36151	-0.438708	0.53569	-0.10359	0.917129	229.716	274.455	83.3261	98.1774	407.722	278.029	29.1113	22.9607	17.6565	20.1297	29.0194	18.1962
FBgn0041225	Gr94a	CG31280	-3.68539	0.000701144	0.0673798	0.953108	-0.0644875	0.964397	0.80859	0.529885	16.5395	12.7384	0.86798	0	14.0111	16.7606	13.516	17.0354	14.2933	15.0973	21.5573	34.1179
FBgn0030519	CG11151	CG11151	-1.43718	0.000701144	-0.996923	0.0259267	0.101007	0.88182	0.164837	0.829246	11625.5	11347.6	4111.62	4220.74	4734.34	6633.25	3357.16	3480.4	2605.59	4739.28	2866.29	4816.31
FBgn0011305	Rsf1	CG5655	0.705513	0.000701144	1.0541	5.44093e-08	-0.549469	0.0153034	-0.435221	0.0812349	784.709	763.148	1234.27	1295.77	1517.4	1705.64	2865.39	2597.53	1646.25	2083.42	2203.82	1828.72
FBgn0033259	Tmem63	CG11210	-1.04967	0.000707888	0.239473	0.508378	-0.0516257	0.924897	0.0745088	0.899118	2061.93	2231.54	1229.93	829.643	2209.55	2865.08	714.267	662.158	582.663	746.057	665.788	784.711
FBgn0038964	Nop56	CG13849	0.748887	0.000708566	0.781669	0.000318182	0.246727	0.43243	0.527207	0.0358045	806.762	918.325	1420.01	1485.04	1333.85	1635.64	2781.17	2810.1	2951.15	3691.28	3678.83	4394.38
FBgn0033792	CG13325	CG13325	-4.65511	0.000746044	-1.40727	0.369499	1.69162	0.400017	-1.21965	0.681915	580.722	772.412	14.7557	6.19137	152.721	265.212	16.635	5.92535	113.506	0	1.65825	3.41179
FBgn0044323	Cka	CG7392	0.781609	0.000746044	0.743138	0.00125087	-0.0352208	0.930905	-0.123013	0.783131	1708.17	1812.33	3249.72	2818.84	3345.84	2565.36	2429.76	2424.95	2669.49	2064.55	2302.48	2152.84
FBgn0053054	CG33054	CG33054	0.902593	0.000748576	-1.2593	9.42823e-06	0.155723	0.662237	-0.184858	0.740791	203.069	192.234	332.436	410.399	65.8521	95.634	446.027	388.851	447.297	483.113	348.233	385.532
FBgn0033777	CG17574	CG17574	-1.95461	0.000755396	-0.782514	0.235748	1.16972	0.103758	1.3678	0.0437195	6874.02	7441.56	2101.38	1419.59	3134.28	5032.12	2279	2204.23	3301.76	7078.1	3721.95	8241.74
FBgn0035107	mri	CG1216	0.399103	0.000786029	0.367195	0.00233957	-0.1205	0.463439	-0.173055	0.317537	868.326	874.319	1226.46	1071.99	1122.29	1125.92	1311.05	1298.39	1176.26	1225.39	1158.29	1155.46
FBgn0265101	Sgt1	CG9617	-0.721841	0.000790318	-0.673976	0.00167588	-0.225601	0.458998	-0.171916	0.711861	2399.15	2467.78	1410.47	1533.69	1440.34	1602.12	2242.61	2119.05	2104.48	1619.18	2135	1732.05
FBgn0032906	RPA2	CG9273	0.806375	0.000793767	0.547298	0.034356	0.321116	0.328889	0.71681	0.00301461	328.034	276.771	510.372	552.801	395.112	490.001	1002.26	1013.24	1123.29	1400.27	1541.35	1780.95
FBgn0052442	Arv1	CG32442	1.36798	0.00080105	0.401904	0.406317	-0.186933	0.743965	-0.316408	0.716768	62.4827	71.7984	170.124	181.319	65.8521	110.423	148.676	109.619	104.257	122.036	103.641	102.354
FBgn0037073	Tsr1	CG7338	0.689579	0.000809777	0.44813	0.0436734	0.18283	0.505883	0.329024	0.246793	754.387	714.51	1171.77	1202.89	1074.65	934.65	1642.71	1596.88	1677.36	2004.16	1800.86	2274.53
FBgn0037019	Pex16	CG3947	-1.24951	0.000812224	-0.797036	0.0465551	-0.162636	0.762576	0.084137	0.904397	1081.5	1218.26	492.144	463.468	596.872	715.776	553.115	599.942	363.219	668.054	543.078	681.22
FBgn0259238	CG42336	CG42336	-0.840009	0.000817857	-0.616783	0.0182871	-0.296301	0.417317	-0.11075	0.805829	4353.58	4636.79	2192.52	2811.77	2498.17	3346.2	2163.6	2127.2	1552.93	1938.74	2025.56	1945.86
FBgn0004647	N	CG3936	1.80899	0.00082411	2.53319	5.84467e-07	0.823067	0.271174	1.04968	0.126172	706.606	667.03	3014.49	1990.08	6115.83	2278.46	2541	3128.59	5799.73	4402.11	5258.32	6734.87
FBgn0033548	CG7637	CG7637	1.31477	0.000826012	0.825056	0.054942	0.222344	0.675041	0.510602	0.405732	96.4807	135.491	278.621	305.146	162.528	249.437	258.883	251.828	243.827	354.786	348.233	383.257
FBgn0025865	Cortactin	CG3637	-1.03117	0.000826913	-0.164958	0.661661	-0.814971	0.0168398	-0.860129	0.0103246	3159.97	3425.48	1705.58	1494.77	3299.61	2569.3	9570.35	8974.69	4182.06	6306.88	4381.93	5779.57
FBgn0035210	msd5	CG2213	0.960122	0.000826913	0.717202	0.0197347	0.32679	0.38408	0.697336	0.0138427	84.5354	88.011	151.896	185.741	117.693	164.648	272.399	252.568	322.02	337.172	431.975	420.787
FBgn0037383	Sec20	CG2023	-0.63354	0.000830249	-0.526729	0.00761498	0.325592	0.199658	0.127974	0.752221	337.223	339.305	223.071	212.276	229.782	238.592	248.486	210.35	281.663	291.88	255.371	243.374
FBgn0261239	Hr39	CG8676	0.545144	0.000856095	0.966441	8.09072e-11	-0.0148664	0.960633	-0.29686	0.157628	661.582	559.333	944.362	842.026	1210.56	1184.09	985.626	973.98	998.01	939.805	754.505	841.574
FBgn0014380	RhoL	CG9366	-1.29495	0.000856702	-0.149542	0.761793	-0.937384	0.0347026	-0.977912	0.0258576	2389.96	2622.96	1100.6	914.554	2163.31	2348.46	5435.5	5187.65	2090.19	3405.69	1972.49	3368.57
FBgn0052407	CG32407	CG32407	-1.72949	0.000861784	-1.84444	0.000298315	-1.62924	0.00276359	-0.817065	0.265783	483.322	400.681	105.894	152.131	100.88	136.057	511.528	512.543	212.718	106.939	216.402	357.1
FBgn0039684	Obp99d	CG15505	3.34789	0.000863911	0.770581	0.518355	3.4036	0.00336116	5.73787	1.63042e-08	17.4584	17.3706	160.576	302.493	29.4233	34.5071	2.07938	1.48134	8.40784	61.6472	125.198	291.139
FBgn0032024	CG14273	CG14273	2.15397	0.000864414	-1.23949	0.0954702	-0.556431	0.754587	-1.15978	0.673225	97.3995	91.4851	545.959	339.641	47.6377	30.5634	0	2.22201	0.840784	0	0	0
FBgn0053181	CG33181	CG33181	-1.05324	0.000880814	-0.0845296	0.837097	-1.57923	1.37614e-07	-1.3305	1.65229e-05	2671.14	3219.35	1499	1318.76	2676.12	2874.94	3048.37	3007.86	961.016	1044.23	880.532	1508.01
FBgn0030347	CG15739	CG15739	-1.51483	0.000926551	-0.725552	0.155251	1.47288	0.00268415	1.57874	0.00100451	821.464	1078.13	412.29	237.925	596.872	540.283	122.683	108.138	261.484	395.045	281.903	425.336
FBgn0037012	Rcd2	CG4786	-1.48732	0.000932659	-0.0295453	0.965173	0.389784	0.528018	-0.207816	0.803018	798.492	1119.82	434.858	235.272	805.637	1071.69	117.485	125.914	178.246	142.166	118.565	90.981
FBgn0038715	CG7333	CG7333	-4.73024	0.000939446	-1.39058	NA	-2.26067	NA	-3.0278	NA	17.4584	16.2125	0	0	5.60443	5.91551	4.15876	5.18468	0.840784	0	0	0
FBgn0039890	ABCD	CG2316	-1.54551	0.000941062	-0.491557	0.354902	-0.428976	0.499002	-0.215718	0.798478	8559.21	7770.44	3158.58	2304.96	4798.79	6728.89	5709.98	5455.77	3188.25	5052.55	3179.7	6405.06
FBgn0058263	MFS17	CG40263	-1.38956	0.000941308	0.0294941	0.962783	-0.449678	0.44876	-0.370391	0.671924	1486.72	1483.45	618.87	495.31	1331.05	1700.71	2807.16	2704.92	1408.31	2608.05	1674.84	2571.35
FBgn0015926	dah	CG6157	1.17213	0.000942734	0.805703	0.036894	0.83217	0.0237933	1.48984	1.52302e-06	56.9695	68.3243	149.293	135.326	96.6764	122.254	139.318	151.837	213.559	310.752	418.709	408.277
FBgn0031904	CG5149	CG5149	-1.06561	0.00094385	-0.0783048	0.852071	-0.184728	0.676087	-0.0234766	0.974053	1235.87	1246.05	678.76	497.963	1081.66	1266.9	1130.14	1067.3	769.317	1163.75	965.932	1196.4
FBgn0030081	CG7246	CG7246	0.784087	0.000945576	1.00352	9.98529e-06	0.244189	0.427476	0.563235	0.016037	123.128	113.488	226.543	183.088	240.99	236.62	304.629	306.637	335.473	391.271	451.045	453.768
FBgn0031032	CG14204	CG14204	-4.54661	0.000949942	-0.485081	0.772802	1.24915	0.493219	-1.12691	0.70154	35.8357	115.804	0	1.76896	60.2476	41.4085	3.11907	11.8507	42.88	2.51621	2.48738	2.27453
FBgn0038436	Gyc89Db	CG14886	5.0652	0.000976471	2.1194	NA	0.114603	NA	-0.652178	NA	0	0	19.9635	34.4948	2.80222	1.97184	0	0.740669	0.840784	0	0	0
FBgn0015569	alpha-Est10	CG1131	-0.964177	0.00100208	-1.2394	9.6705e-06	1.17134	0.000100878	0.959033	0.00261328	1260.68	1029.5	537.279	630.635	453.959	508.734	217.295	179.242	492.699	403.852	446.07	326.394
FBgn0267587	asRNA		4.83302	0.00100244	-0.682514	0.73258	-0.778653	0.716399	-0.813971	0.78304	0.918864	0	45.1349	31.8413	0	0	1.03969	1.48134	0.840784	0	0.829126	0
FBgn0036975	CG5618	CG5618	-1.39501	0.00100455	-0.170933	0.748924	-0.294346	0.608573	0.257353	0.765653	1474.78	1167.3	621.473	366.175	1228.77	1114.09	310.867	375.519	336.314	220.168	349.062	475.376
FBgn0032050	CG13096	CG13096	0.771195	0.00101169	0.399489	0.126887	0.0927045	0.782767	0.409561	0.182176	880.271	792.099	1259.44	1604.45	1196.55	1015.5	2114.73	2176.83	2340.74	2236.91	3200.43	2506.53
FBgn0027548	nito	CG2910	0.890494	0.00102797	1.0207	9.42236e-05	-0.108029	0.78181	-0.119355	0.802697	706.606	661.24	1420.88	1126.83	1633.69	1159.44	1430.61	1613.92	1355.34	1469.47	1512.33	1288.52
FBgn0015396	jumu	CG4029	0.717435	0.00103001	1.32044	2.17946e-11	0.600192	0.00889848	0.829473	7.29967e-05	581.641	518.801	1012.93	802.225	1504.79	1260	1437.89	1376.9	1985.09	2291.01	2610.92	2401.9
FBgn0265540	asRNA		4.73242	0.00104718	0.596498	0.759134	0.595181	0.790204	0.47358	0.865743	0	1.15804	50.3428	29.1879	1.40111	0.985918	1.03969	0	0.840784	1.25811	1.65825	0
FBgn0026150	ApepP	CG6291	-1.06951	0.00104718	-0.628233	0.0768644	0.289108	0.509717	0.266797	0.701362	3136.08	3181.13	1456.47	1530.15	1905.51	2162.12	3739.77	3469.29	3401.81	5427.47	3561.1	5130.19
FBgn0034417	CG15117	CG15117	-1.44873	0.00105183	-0.35179	0.490312	1.50938	0.00109904	1.23425	0.0123418	702.012	726.09	275.15	237.925	575.855	538.311	114.366	134.802	262.325	465.499	221.377	377.571
FBgn0027348	bgm	CG4501	-1.73054	0.00105183	-0.635523	0.288095	0.210393	0.786161	1.76275	0.00122961	5212.71	5806.41	1400.92	1810.53	3546.2	3461.56	449.146	479.954	438.889	641.634	875.557	2393.94
FBgn0034717	CG5819	CG5819	-1.88097	0.00105981	-0.138921	0.852845	0.752286	0.370002	0.487163	0.693035	2494.71	2820.98	942.626	439.587	2182.93	2629.44	192.343	225.163	215.241	503.242	339.942	252.472
FBgn0036538	CG15715	CG15715	-0.696849	0.00108535	-0.00903595	0.979916	0.286409	0.350536	0.367963	0.200512	1897.45	1832.02	1069.35	1226.78	1556.63	2145.36	1199.8	1222.1	1488.19	1468.21	1609.33	1519.38
FBgn0011481	Ssdp	CG7187	0.717817	0.00108887	0.95894	3.72205e-06	-0.340402	0.256454	-0.217944	0.604591	1256.09	1177.73	2134.36	1878.64	2681.72	2068.46	2045.07	2016.84	1693.34	1509.73	1909.48	1578.52
FBgn0033224	Nop17l	CG1553	-0.663025	0.00113451	-1.06627	1.39783e-08	0.568218	0.0100915	0.536233	0.0179668	3748.96	4111.04	2539.71	2414.63	2117.07	1628.74	2186.47	2187.94	3480.84	3013.16	3406.05	2945.51
FBgn0002778	mnd	CG3297	1.32623	0.00113674	1.31539	0.00103968	-0.201525	0.720054	0.104712	0.887911	371.221	412.262	1005.99	988.85	909.319	1069.72	1855.85	1733.91	1216.61	1899.74	1373.03	2492.88
FBgn0264464	asRNA		5.14413	0.00114348	0	1	1.67976	0.457095	1.47575	0.647477	0	0	32.1152	53.9534	0	0	0	0	3.36314	0	1.65825	1.13726
FBgn0032665	CG15152	CG15152	-1.57382	0.00115494	-0.344331	0.542068	-0.216357	0.75904	-0.0247565	0.984436	1653.04	1805.38	705.667	427.204	1256.79	1452.26	207.938	230.348	116.028	261.686	218.06	212.668
FBgn0259785	pzg	CG7752	0.859997	0.00115531	0.880089	0.000680811	0.000700399	1	0.25042	0.628883	1578.61	1633.99	3343.46	2511.04	3406.09	2533.81	3520.39	3400.41	3210.11	3715.19	4485.57	3755.24
FBgn0034530	Rcd6	CG11175	0.806883	0.00116102	0.258618	0.375621	0.847479	0.00803455	0.369132	0.475212	162.639	157.493	262.13	299.839	179.342	203.099	49.9051	53.3282	89.9639	98.1322	67.9884	65.9612
FBgn0036801	MYPT-75D	CG6896	-1.10457	0.00117115	-0.488894	0.199523	0.9944	0.00791966	0.908774	0.0193636	1323.16	1679.16	759.482	624.444	1203.55	928.735	237.049	219.979	359.015	561.115	412.076	452.63
FBgn0046253	CG3502	CG3502	4.08349	0.00117361	6.70439	5.13234e-09	-2.48042	0.0945542	-3.1457	0.0234519	1.83773	1.15804	113.705	10.6138	427.338	548.17	47.8257	35.5521	5.0447	5.03242	4.97476	0
FBgn0039086	Ugt303B1	CG16732	-1.79647	0.00119553	-0.334236	0.609392	0.426335	0.604594	0.533432	0.679378	368.464	343.938	114.573	83.1412	239.589	321.409	25.9923	19.9981	44.5615	16.3554	29.0194	38.6669
FBgn0035583	CG13704	CG13704	-1.63926	0.00119613	-0.137758	0.832538	-0.300708	0.671385	-0.12781	0.892304	1499.59	2380.93	766.426	444.01	1604.27	1913.67	201.7	205.906	110.143	220.168	173.287	199.021
FBgn0030332	CG9360	CG9360	-2.02876	0.00119613	-3.06522	5.10167e-07	0.464151	0.567012	1.24049	0.101754	138.748	297.616	51.2108	49.531	21.0166	25.6339	159.073	150.356	167.316	265.46	256.2	499.258
FBgn0034569	dgt3	CG3221	1.03966	0.00119693	0.314102	0.405213	0.56094	0.145428	0.88793	0.00581659	114.858	107.698	185.748	275.958	124.699	151.831	297.351	270.344	452.342	386.238	533.128	522.003
FBgn0035766	eco	CG8598	0.47605	0.00123024	0.247302	0.134962	0.394523	0.014339	0.400607	0.012317	844.436	845.368	1151.81	1200.24	1095.67	915.918	857.744	898.432	1141.78	1170.04	1112.69	1210.05
FBgn0044511	mRpS21	CG32854	1.361	0.00124814	-0.273211	0.593992	0.0650534	0.929725	0.034913	0.971459	169.071	172.548	363.683	528.035	110.687	169.578	182.985	171.835	168.157	203.813	218.06	144.432
FBgn0261562	CG42676	CG42676	0.694858	0.00125634	0.230936	0.358764	-0.115868	0.702478	-0.18962	0.67938	211.339	237.398	351.532	375.02	260.606	265.212	271.359	228.126	214.4	246.589	214.744	221.766
FBgn0015222	Fer1HCH	CG2216	-1.23415	0.00126091	-0.647715	0.125164	0.132266	0.815273	0.184672	0.793864	32941.3	33929.4	15933.5	12145.7	19122.3	23286.4	13377.7	12683.2	10935.2	17667.6	11364.8	18311.1
FBgn0020506	Amyrel	CG8221	-4.42482	0.00126091	-2.90879	0.0455746	-1.42889	0.469929	-1.49508	0.568802	55.1318	1286.58	25.1714	7.07585	50.4399	71.972	5.19845	8.88803	0	2.51621	0	2.27453
FBgn0028695	Rpn1	CG7762	0.677665	0.00127644	1.30304	5.41722e-12	-0.250122	0.408374	-0.259645	0.456172	3137	3061.86	5667.04	4268.51	8374.42	6983.26	6079.07	5783.15	4681.48	5286.56	5005.44	4894.78
FBgn0027538	beta4GalNAcTA	CG8536	-1.06345	0.00128146	-0.377758	0.309763	-0.420219	0.376562	-0.390825	0.485783	818.707	782.834	385.383	375.02	540.828	687.185	645.648	585.129	382.557	535.953	378.911	558.396
FBgn0025457	Bub3	CG7581	0.656	0.00128198	0.296711	0.198296	0.261224	0.360987	0.482213	0.0330669	640.448	579.02	920.926	1005.66	693.548	804.509	1313.13	1253.95	1378.04	1703.47	1906.16	1682.01
FBgn0034295	CG10911	CG10911	-3.29159	0.00128895	-0.284034	0.828968	-0.25081	0.876286	-0.998793	0.614513	16598.4	36936.8	2037.15	2171.4	19340.9	23753.7	992.904	1016.94	1557.97	88.0674	557.173	348.002
FBgn0003961	Uro	CG7171	-2.80517	0.00129418	-0.407352	0.706031	4.08334	7.86393e-07	1.5826	0.163833	5425.89	6365.74	755.142	674.859	3974.94	4719.59	286.954	331.82	6184.81	7270.59	1864.71	192.197
FBgn0263260	sel	CG12918	-1.28234	0.00130118	-0.672094	0.126541	-0.890457	0.0575199	-0.0489556	0.954574	3378.66	3616.56	1560.63	1275.42	1857.87	2499.3	3098.28	3005.64	1246.04	2016.74	2244.45	3654.02
FBgn0283451	br	CG11491	1.79607	0.00131562	3.57638	8.92076e-13	-2.06546	0.000210061	-2.21994	4.73198e-05	2152.9	1965.19	10708.3	4181.83	33329.5	19816	17876.4	20447.7	5385.22	3366.69	4346.28	3490.26
FBgn0267443	lncRNA		-2.61752	0.00131813	-1.00771	0.254668	-0.321804	0.803104	-0.768898	0.682135	74.4279	83.3788	9.54778	13.2672	30.8244	44.3663	8.31752	14.8134	5.0447	13.8392	9.12039	3.41179
FBgn0028662	VhaPPA1-1	CG7007	-1.13581	0.001368	-1.02834	0.0036417	-0.282145	0.545834	-0.540755	0.293035	13346.5	13544.4	6085.41	6034.82	6170.48	6898.47	6680.01	6186.81	3669.18	6889.39	3871.19	4933.44
FBgn0035270	CG13933	CG13933	1.13606	0.00138047	0.735926	0.053711	-0.382197	0.446972	-0.272656	0.719455	317.927	378.679	814.165	730.582	559.042	607.325	520.885	508.099	316.975	471.79	334.967	516.317
FBgn0038830	CG17272	CG17272	-0.889073	0.00138341	-0.332361	0.288302	-0.126057	0.752436	0.10538	0.832348	1268.03	1400.07	739.519	694.318	898.11	1214.65	600.941	587.351	454.023	636.601	673.251	605.024
FBgn0037021	CG11399	CG11399	0.662986	0.00139559	1.1856	2.29768e-10	0.30038	0.282085	0.13691	0.748246	292.199	334.673	540.751	451.97	780.417	650.706	479.297	485.138	581.822	607.665	536.445	524.278
FBgn0031117	GstT3	CG1702	-1.05301	0.00139559	0.0909832	0.828627	-0.395894	0.406251	-0.343267	0.574432	761.738	774.728	382.779	352.024	762.202	874.509	503.21	488.101	334.632	417.691	293.511	487.886
FBgn0003346	RanGAP	CG9999	0.647726	0.00140463	0.271702	0.237766	-0.167528	0.524535	0.136081	0.745909	892.217	815.259	1280.27	1401.02	1062.04	1002.68	2327.87	2142.02	1907.74	2070.84	2781.72	2127.82
FBgn0262529	CG43083	CG43083	2.83423	0.00141009	5.24874	3.42712e-11	-4.78035	8.1143e-07	-6.09093	2.5148e-08	7.35091	8.10627	98.9497	30.9568	306.843	457.466	71.7386	78.5109	0.840784	2.51621	0	0
FBgn0033507	CG12909	CG12909	0.660816	0.00141311	0.241937	0.323132	0.510908	0.0110352	0.63646	0.000651617	163.558	144.755	227.411	262.691	190.551	176.479	358.693	324.413	483.451	489.403	524.837	536.788
FBgn0017590	klg	CG6669	0.926745	0.00141448	0.934974	0.00113768	0.390145	0.452417	-1.36491	0.00389127	147.937	132.016	271.678	263.575	278.82	260.282	31.1907	39.9961	52.1286	41.5175	12.4369	14.7844
FBgn0086908	egg	CG12196	0.719365	0.00143663	0.313917	0.219954	0.0201809	0.961873	0.294896	0.406994	540.292	574.387	966.929	872.099	814.043	576.762	755.855	762.889	764.272	776.251	923.647	941.653
FBgn0015288	RpL22	CG7434	-1.24925	0.00143775	-0.45444	0.302341	0.388863	0.471955	0.546739	0.362173	13283.1	14487.1	5938.72	5590.81	9391.62	10778.1	16062.2	16071	14885.2	27361.3	18370.1	28837.6
FBgn0027499	wde	CG12340	0.934794	0.00146436	0.889984	0.00220358	-0.112667	0.79052	-0.133948	0.798007	725.902	673.979	1450.39	1240.93	1569.24	1042.12	1778.91	1727.98	1817.77	1421.66	1684.78	1508.01
FBgn0031568	CG10019	CG10019	1.54687	0.0014951	2.47703	2.38479e-08	-1.5328	0.00614998	-2.45621	5.37576e-06	63.4016	70.6404	241.298	159.207	439.948	334.226	68.6196	87.399	19.338	33.9688	14.9243	11.3726
FBgn0283427	FASN1	CG3523	1.74772	0.00149959	0.104134	0.885993	0.597785	0.443247	0.350586	0.758275	24331.5	20616.6	80267.3	76206	32842	15577.5	4395.81	6647.51	10154.1	6777.41	4758.36	9432.46
FBgn0033812	Pex13	CG4663	-0.720151	0.00153106	-0.42758	0.0827655	0.408059	0.163608	0.203798	0.664073	1766.06	1828.54	1127.51	1048.99	1343.66	1325.07	975.229	918.43	1052.66	1466.95	1007.39	1175.93
FBgn0261243	Psa	CG1009	-0.789164	0.00153425	-0.742953	0.00257276	0.228982	0.495614	0.163246	0.753903	5710.74	5450.89	3066.57	3371.64	3642.88	3008.04	3739.77	3801.86	5259.1	3584.34	4136.51	4314.77
FBgn0026418	Hsc70Cb	CG6603	-0.419628	0.00154603	-0.587119	2.22276e-06	0.0224066	0.921288	0.151201	0.507608	9660.01	9487.81	7480.25	6828.2	6646.85	6093.96	8085.67	7887.39	8398.59	7821.64	9511.74	8224.68
FBgn0085290	CG34261	CG34261	1.39345	0.00154963	0.191876	0.748381	0.0926364	0.882192	0.636052	0.235175	35.8357	20.8447	78.1182	76.0654	32.2255	33.5212	92.5324	85.9176	105.098	84.2931	126.856	152.393
FBgn0033740	dgt5	CG8828	0.995366	0.00154963	0.492036	0.170775	-0.207291	0.59002	0.0678061	0.89969	120.371	86.8529	180.54	237.925	142.913	150.845	432.511	439.217	411.984	340.947	430.317	484.474
FBgn0034331	BomBc2	CG15067	-4.67177	0.00154963	-1.52423	0.358066	-0.743014	0.716071	-1.71448	0.500088	0.918864	2005.72	10.4158	14.1517	315.249	227.747	39.5082	31.1081	9.24862	22.6459	3.31651	5.68631
FBgn0000183	BicD	CG6605	-0.545707	0.00154963	0.0815861	0.700775	0.00063585	1	0.0739109	0.809459	2542.5	2413.35	1877.44	1514.23	2817.63	2431.27	1394.22	1413.2	1399.91	1409.08	1517.3	1437.5
FBgn0035518	CG15011	CG15011	-0.971798	0.00155411	-0.200286	0.577813	-0.745937	0.0315784	-0.441564	0.334449	705.687	646.186	337.644	347.601	633.301	543.241	577.028	628.828	357.333	358.56	339.942	548.161
FBgn0001197	His2Av	CG5499	0.583165	0.00156937	0.397544	0.0417773	0.0646616	0.810932	0.317678	0.191407	2812.64	2750.34	4115.09	4230.47	3575.63	3758.32	6368.1	6175.7	5835.04	7289.46	8591.41	7049.89
FBgn0034628	Acox57D-p	CG9707	-1.49279	0.00163283	-0.653525	0.217188	0.582503	0.393899	0.635535	0.394344	2579.25	2915.94	1071.95	836.719	1772.4	1686.91	489.694	520.69	511.197	1017.81	571.268	1015.58
FBgn0267485	asRNA		4.8564	0.00164658	1.87514	NA	0.840084	NA	1.37177	NA	0	0	15.6236	28.3034	2.80222	0.985918	0	0	0.840784	0	0.829126	1.13726
FBgn0013997	Nrx-IV	CG6827	0.739903	0.00165429	0.903397	5.3297e-05	-0.669722	0.00687842	-0.709941	0.00362683	1637.41	1315.53	2667.3	2280.19	2705.54	2838.46	4365.66	4472.16	3125.19	2414.3	2901.94	2486.06
FBgn0003268	rod	CG1569	0.859132	0.00165906	0.952589	0.000311605	0.744983	0.00876182	1.16395	3.96079e-06	326.197	274.455	552.903	543.072	672.532	499.86	609.258	628.087	1161.96	917.159	1284.32	1504.6
FBgn0027951	MTA1-like	CG2244	0.63976	0.00167542	0.89669	2.37515e-06	0.00308523	0.999224	-0.0762609	0.83108	1013.51	1197.41	1864.42	1584.11	2261.39	1865.36	1861.05	1896.11	2012	1751.28	1790.08	1772.99
FBgn0040066	wds	CG17437	0.577717	0.00167542	0.838579	9.42067e-07	0.01385	0.967606	0.222241	0.434861	519.158	579.02	799.409	840.257	919.127	1044.09	1687.42	1587.99	1489.87	1820.48	1879.63	1942.44
FBgn0031882	Rab30	CG9100	-1.01993	0.00169275	-0.291257	0.428711	0.605955	0.138758	0.419639	0.422893	780.115	809.469	427.914	350.255	577.256	717.748	410.678	366.631	704.577	480.596	586.192	454.905
FBgn0027779	VhaSFD	CG17332	-0.858548	0.00169368	-0.635219	0.0251906	0.191387	0.59531	0.078369	0.875751	12541.6	12267.1	6627.89	6996.25	7406.25	8515.37	6083.23	5916.47	5391.11	8327.4	5723.46	6952.09
FBgn0267036	lncRNA		-4.10846	0.00169817	-0.0134026	0.997285	-0.790098	0.557645	-1.12383	0.547247	9.18864	16.2125	0	0	15.4122	9.85918	14.5557	8.88803	4.20392	8.80674	4.14563	5.68631
FBgn0038353	CG5399	CG5399	-1.71254	0.00170442	-0.689655	0.259907	-2.00655	0.000214271	-1.44774	0.0153666	36468.8	42465.3	16761.6	6501.82	19437.6	28829.2	10925.1	10676.7	2175.11	2977.94	3028.8	4653.68
FBgn0002932	neur	CG11988	0.910642	0.00173574	0.288382	0.386558	0.537867	0.132163	0.0508166	0.927973	254.525	280.245	528.6	481.158	322.255	331.268	415.876	427.366	594.434	634.085	344.087	532.239
FBgn0036487	Prp31	CG6876	0.581282	0.00173821	-0.127315	0.568986	0.274824	0.262271	0.353361	0.113707	543.048	529.224	748.198	858.831	517.009	466.339	1063.6	976.943	1336.85	1128.52	1353.96	1252.13
FBgn0265375	lncRNA		2.47366	0.00174146	-0.659016	0.498317	-1.0877	0.305491	0.660288	0.671413	19.2961	19.6867	136.273	108.791	7.00554	15.7747	198.581	211.091	49.6062	135.875	197.332	467.415
FBgn0028494	CG6424	CG6424	-1.88656	0.00176222	0.243013	0.735628	-0.670381	0.515033	0.860413	0.447354	107.507	119.278	29.5113	29.1879	156.924	113.381	7.27783	13.332	4.20392	8.80674	14.0951	26.157
FBgn0026190	PH4alphaMP	CG9726	2.34524	0.00182298	1.97304	0.00939914	-1.97351	0.0188621	0.0664359	0.968304	127.722	132.016	999.913	451.085	539.426	565.917	207.938	183.686	47.9247	42.7756	328.334	81.8829
FBgn0261393	alpha-Est5	CG1089	-0.861639	0.00184793	-0.844706	0.0019086	1.01838	0.000685607	0.988339	0.00104104	1674.17	1605.04	989.497	807.531	765.005	1050.99	151.795	139.246	330.428	260.428	303.46	276.355
FBgn0030929	CG15043	CG15043	-2.9526	0.00185189	-0.486319	0.671703	-2.02246	0.0720534	-2.45448	0.0189639	34491.4	62604.7	7874.31	2496.89	27681.7	39653.6	3591.09	3555.95	1317.51	178.651	713.878	353.689
FBgn0263235	Phae2	CG16997	-2.54391	0.00185418	-0.987441	0.281192	-3.27556	4.30731e-05	-3.84107	7.68949e-07	4546.54	7284.07	1271.59	533.342	2692.93	3018.88	879.578	903.616	131.162	21.3878	49.7476	50.0396
FBgn0037870	CG18577	CG18577	-2.1299	0.00186968	0.945685	0.203301	-2.19534	0.00416732	-1.11818	0.25177	214.095	199.183	67.7024	20.3431	304.04	513.663	69.6592	71.8449	15.1341	12.5811	30.6777	31.8434
FBgn0263080	CG43348	CG43348	-3.48767	0.00189176	-0.557758	0.68049	-2.26962	0.103947	-1.31087	0.496263	124.047	866.213	44.267	17.6896	246.595	394.367	54.0639	70.3636	2.52235	16.3554	29.8485	12.5099
FBgn0010316	dap	CG1772	0.792789	0.00190178	0.720386	0.00477094	0.253723	0.466388	0.357325	0.344092	491.592	419.21	794.201	790.726	658.521	845.917	799.522	759.927	927.385	933.514	1141.71	856.359
FBgn0034605	Ugt49C1	CG15661	-2.1832	0.00190502	-1.16248	0.122977	1.84362	0.067543	2.5996	0.00261944	86.3732	97.2753	18.2276	19.4586	37.8299	41.4085	2.07938	5.18468	10.9302	21.3878	18.2408	37.5297
FBgn0262366	CG43064	CG43064	-1.00139	0.00190995	-0.0542358	0.898602	-0.0942052	0.852531	0.15908	0.792985	532.022	714.51	346.324	271.536	521.212	676.34	226.652	208.869	183.291	225.201	228.839	258.159
FBgn0035981	CG4452	CG4452	0.564768	0.00191892	0.553558	0.00203642	0.31788	0.169542	0.421287	0.041035	875.677	884.742	1426.96	1179.9	1171.33	1411.83	1150.94	1088.78	1359.55	1434.24	1519.79	1480.72
FBgn0015805	HDAC1	CG7471	0.662845	0.00193066	0.872135	1.40962e-05	-0.309402	0.283588	0.274199	0.406961	881.19	909.061	1600.55	1239.16	1735.97	1550.85	3345.72	3164.14	2357.56	2893.64	3969.03	3908.77
FBgn0038720	CG6231	CG6231	1.08091	0.00195576	1.07488	0.00164182	0.0395715	0.950926	-0.268252	0.719799	799.411	906.745	1948.61	1691.13	1726.16	1897.89	604.06	591.054	464.953	766.186	411.247	580.004
FBgn0266452	CTPsyn	CG45070	0.514637	0.00195576	0.640144	5.15947e-05	0.542873	0.000831068	0.692513	5.6138e-06	714.876	739.987	1044.18	1035.73	1045.23	1220.57	1427.49	1448.01	1927.92	2269.62	2232.01	2422.37
FBgn0010395	Itgbn	CG1762	-2.33899	0.00196568	0.0277431	0.98276	-1.97136	0.016625	-0.631346	0.688425	995.129	1168.46	280.357	106.138	1006	1201.83	1696.77	1708.72	205.151	596.342	640.915	1503.46
FBgn0052750	CG32750	CG32750	-1.83914	0.00198048	-0.676833	0.306571	1.24959	0.0884999	1.8086	0.00447391	601.856	524.592	208.315	92.8705	351.678	342.113	53.0242	59.2535	160.59	115.746	135.977	278.629
FBgn0004583	ex	CG4114	1.0519	0.00198942	1.266	8.93521e-05	-0.11836	0.811964	0.185804	0.777288	779.196	770.096	1696.03	1542.54	2210.95	1553.81	1699.89	1686.5	1827.86	1287.04	2269.32	1586.48
FBgn0004428	LysE	CG1180	-4.24963	0.00203168	-2.1395	0.158996	-0.866851	0.638503	-2.44553	0.171641	35266	33368.9	968.665	608.523	5086.02	6078.18	4961.4	4969.89	4483.06	67.9377	952.666	25.0198
FBgn0261508	CG42656	CG42656	1.62663	0.00203548	2.86695	1.29281e-09	-2.63134	1.2521e-06	-3.19796	5.66164e-09	67.9959	49.7957	196.163	179.55	330.661	573.804	102.929	133.32	20.1788	15.0973	14.9243	7.96084
FBgn0000078	Amy-d	CG17876	-2.5987	0.00204407	-2.33608	0.00542283	-0.106203	0.951098	-1.79959	0.197498	226.959	548.91	67.7024	45.993	60.2476	77.8875	15.5954	3.70335	8.40784	8.80674	2.48738	1.13726
FBgn0037772	Spn85F	CG12807	3.05077	0.00206094	1.09263	0.35199	-2.19062	0.0273248	-0.97546	0.505867	3.67545	2.31608	34.7192	32.7258	8.40665	6.90142	55.1036	54.8095	16.8157	3.77432	34.8233	18.1962
FBgn0030334	Karl	CG4139	1.69694	0.00206096	0.602579	0.33092	0.387728	0.584828	0.289964	0.779987	132.316	216.553	624.077	550.147	242.392	293.803	5796.27	5537.24	5354.11	9586.76	4306.48	9629.2
FBgn0030893	RhoGAP16F	CG7122	-1.58307	0.0020746	-0.500282	0.38395	1.07397	0.0752017	1.37985	0.011879	682.716	873.161	247.374	256.5	594.07	495.917	1775.79	1753.9	3029.34	4541.76	2727	6681.42
FBgn0038306	Art3	CG6563	0.699062	0.0020773	0.534675	0.0241807	0.264633	0.393907	0.437653	0.0986789	329.872	298.774	455.689	568.721	404.92	505.776	793.284	745.113	942.519	905.836	1086.16	998.516
FBgn0015221	Fer2LCH	CG1469	-1.42723	0.00208086	-0.696241	0.173486	0.0532041	0.949414	0.168065	0.836588	35962.5	36480.5	15365	11020.6	20103.1	24159.9	15929.1	14816.3	11898.8	20027.8	11581.2	23048.9
FBgn0051901	Mur29B	CG31901	-1.86855	0.00208086	0.313522	0.66833	-3.25774	8.3199e-09	-1.37816	0.0507296	6130.66	6579.98	2189.04	1133.91	6630.04	9285.37	1054.25	1071.01	48.7655	154.747	392.177	395.767
FBgn0034092	CG7798	CG7798	4.95592	0.00210681	-0.62095	0.760196	0	1	0.798163	0.790031	0.918864	0	48.6069	76.9499	0	0	0	0	0	0	0	1.13726
FBgn0036828	CG6841	CG6841	0.679469	0.00212357	0.505677	0.0294988	0.0878172	0.775446	0.233485	0.538953	382.247	339.305	604.114	555.454	588.465	442.677	661.243	634.754	690.283	686.926	724.656	800.633
FBgn0263234	Phae1	CG16996	-1.67144	0.0021236	-1.0331	0.076763	-2.44017	2.86223e-06	-2.51246	1.19083e-06	4806.58	5277.18	2212.48	850.871	2272.6	2556.48	1010.58	953.982	141.252	202.555	198.99	126.236
FBgn0052772	CG32772	CG32772	0.70645	0.00214951	0.850836	0.000104846	-0.317912	0.313707	-0.127558	0.774404	422.677	428.474	691.78	700.509	759.4	779.861	940.92	868.064	638.155	813.994	728.802	928.006
FBgn0030864	CG8173	CG8173	0.921368	0.00214951	0.469855	0.162188	0.999092	0.000607466	1.374	3.57625e-07	251.769	178.338	356.74	465.237	287.227	311.55	487.615	404.405	954.29	835.382	1194.77	1131.58
FBgn0000639	Fbp1	CG17285	4.44997	0.00215557	8.4084	8.48687e-11	-2.67838	0.139443	-5.72431	4.42879e-05	67.9959	15.0545	19855.9	55.7223	294796	264618	21480	26173	3844.06	218.91	9.12039	15.9217
FBgn0000454	Dip-B	CG9285	-0.907616	0.00217797	-0.872902	0.00270357	-1.28707	4.36941e-06	-1.14907	6.08316e-05	8412.2	7823.71	4370.28	4239.32	4145.88	4674.24	15709.7	15491.8	4936.24	7758.74	6049.31	7928.99
FBgn0036279	Ncc69	CG4357	0.944526	0.00218832	1.869	9.06617e-12	0.816128	0.0147231	0.435241	0.347628	1081.5	943.802	2174.29	1747.74	4364.45	3124.37	933.642	1006.57	1652.14	1782.74	1095.28	1537.58
FBgn0260857	Bet1	CG14084	-0.806379	0.00220142	-0.374738	0.198529	-0.0706029	0.861466	-0.000861703	1	951.024	874.319	508.636	531.573	661.323	743.382	683.076	712.524	550.713	781.284	627.649	768.789
FBgn0043806	CG32032	CG32032	0.755154	0.0022199	0.470556	0.0791485	-0.961696	0.00100119	-0.83594	0.00505695	334.466	361.308	535.543	641.249	470.772	493.945	153.874	144.43	64.7404	89.3255	77.9379	88.7065
FBgn0029123	SoxN	CG18024	1.18515	0.0022199	1.55252	1.90037e-05	0.369535	0.486858	-0.793879	0.112389	215.933	225.818	627.549	388.287	700.554	615.213	147.636	181.464	177.405	251.621	92.8622	95.5301
FBgn0029118	ScsbetaG	CG10622	-0.767722	0.00223312	-0.738901	0.00277998	-0.152915	0.650972	-0.141805	0.774929	3491.68	3496.12	2017.18	2074.11	2065.23	2108.88	2293.56	2097.58	1610.1	2340.08	1782.62	2196.05
FBgn0030753	rngo	CG4420	0.659319	0.00223312	0.573447	0.00801527	-0.0133309	0.974951	-0.0893055	0.813272	2546.17	2613.69	4497	3667.94	4235.55	3458.6	2058.59	1975.36	1782.46	2216.78	1894.55	1895.82
FBgn0046689	Takl1	CG31421	-2.27206	0.00224381	-0.104159	0.91778	-1.75487	0.0488551	-2.35076	0.00429128	249.012	422.684	85.062	42.4551	313.848	308.592	75.8974	81.4736	10.9302	32.7107	8.29126	19.3335
FBgn0063493	GstE7	CG17531	-1.44351	0.00226318	-1.56534	0.000600496	0.861959	0.154432	0.714417	0.302198	3212.35	2687.81	1347.1	776.575	757.999	1189.02	253.684	259.975	345.562	602.633	422.854	429.885
FBgn0038118	timeout	CG7855	0.822617	0.00226411	0.375725	0.21925	0.567348	0.0594456	0.81477	0.00198228	203.069	200.341	362.816	353.793	309.645	217.888	423.154	437.736	707.099	569.922	734.606	785.848
FBgn0262124	uex	CG42595	-0.925783	0.00232599	-0.0481223	0.905722	-0.792943	0.0162448	-0.840651	0.00944056	4015.43	3910.7	2202.06	1946.74	3278.59	4383.39	5835.78	5497.25	2855.3	3656.05	2558.68	3739.32
FBgn0034540	Lrt	CG11136	0.702408	0.00233377	0.647757	0.00501333	0.229213	0.509717	-0.201595	0.721078	360.195	323.093	550.299	565.184	556.24	518.593	120.604	119.988	130.321	153.489	119.394	87.5692
FBgn0010660	Nup214	CG3820	0.850472	0.00238126	0.668248	0.019927	0.272163	0.471955	0.393724	0.339231	718.551	664.714	1244.68	1261.27	1248.39	960.284	1445.17	1559.11	2163.34	1466.95	2008.14	1946.99
FBgn0003654	sw	CG18000	-0.499792	0.00238562	-0.236048	0.195969	0.299996	0.144164	0.0182796	0.958384	929.89	965.805	703.064	635.942	872.89	739.438	748.577	729.559	859.281	963.709	739.581	757.417
FBgn0030000	CG2260	CG2260	0.881319	0.00239499	0.74761	0.0115786	0.419148	0.265366	0.387727	0.353727	178.26	163.284	283.829	349.37	337.667	241.55	412.757	385.889	491.018	579.987	509.913	536.788
FBgn0035501	CG1299	CG1299	1.86188	0.0024058	1.93094	0.00116875	0.144584	0.880986	-0.512854	0.692103	444.73	405.314	1963.37	1277.19	1771	1634.65	248.486	271.085	145.456	432.788	223.035	135.334
FBgn0039111	PTPMT1	CG10371	0.804563	0.00242156	-0.44163	0.146892	0.413142	0.247844	0.252985	0.622592	248.093	224.66	423.574	405.977	147.116	198.169	237.049	245.902	283.344	363.592	284.39	292.276
FBgn0026616	alpha-Man-IIb	CG4606	1.43105	0.00243141	1.06932	0.0295598	1.32491	0.00905731	1.40071	0.00505628	124.965	121.594	374.099	305.146	329.26	198.169	85.2546	84.4363	201.788	232.75	165.825	293.414
FBgn0283535	Vha26	CG1088	-0.980812	0.00250656	-0.753367	0.0237115	-0.219004	0.606394	-0.374396	0.494911	33538.5	31338.9	16469	16182.5	17424.2	20862	17686.2	16680.6	10788.1	18696.7	12042.2	14401.2
FBgn0003502	Btk29A	CG8049	0.780044	0.00250682	0.989433	4.6432e-05	-0.933213	0.000207928	-0.733018	0.00639553	863.732	854.633	1689.96	1271	1933.53	1495.64	2911.13	2926.38	1446.99	1599.05	1585.29	1917.42
FBgn0031736	CG11030	CG11030	0.465748	0.00251897	0.646123	7.98219e-06	0.175619	0.388284	0.306024	0.0691257	442.892	426.158	607.586	594.371	708.96	655.635	1051.13	963.611	1077.04	1200.23	1198.09	1293.07
FBgn0035154	hiro	CG3344	-2.14912	0.00251934	-1.36007	0.0733506	-3.26552	1.61044e-06	-2.59032	0.000257513	12349.5	10131.7	3070.91	1649.56	4166.89	4210.85	619.655	680.675	21.8604	96.8741	69.6466	125.099
FBgn0036124	CG7839	CG7839	0.756692	0.00252351	0.641376	0.011476	0.0326059	0.938827	0.380574	0.266403	481.485	496.799	813.297	844.68	851.873	680.283	1276.74	1228.03	1278.83	1283.27	1366.4	1901.5
FBgn0037122	CG14570	CG14570	-3.58691	0.00252351	-0.0504888	0.972282	0.510195	0.683006	0.323566	0.843025	14.7018	16.2125	0	0.884481	22.4177	7.88734	19.7541	19.2574	23.5419	33.9688	14.9243	35.2551
FBgn0036514	CG12301	CG12301	0.569445	0.00253133	0.56492	0.00266735	0.0691459	0.776677	0.298546	0.176565	248.093	232.766	371.495	344.063	397.915	319.437	690.354	659.196	698.691	717.12	824.152	835.888
FBgn0040260	Ugt37D1	CG17932	-1.41624	0.00255759	-2.3038	7.36777e-08	-0.999277	0.0695747	-0.411189	0.667535	3472.39	3256.41	859.3	1609.76	662.724	653.663	4026.72	3835.93	1431.85	2445.76	2323.21	3555.08
FBgn0039638	dgt6	CG11881	0.762412	0.00256611	0.630922	0.0162269	0.600991	0.0168398	0.893792	5.49177e-05	142.424	110.014	203.975	228.196	219.974	176.479	294.232	279.973	435.526	436.563	524.837	544.749
FBgn0027783	SMC2	CG10212	0.77271	0.00260215	0.439095	0.11759	0.464678	0.138779	0.794096	0.00200367	561.426	525.75	885.339	979.121	871.489	609.297	1187.33	1141.37	1565.54	1654.41	2223.72	1825.31
FBgn0038053	CG18549	CG18549	1.55031	0.00261057	2.63996	1.29555e-08	-0.868943	0.184113	-1.17067	0.04419	231.554	260.559	966.929	516.537	1628.09	1590.29	2630.42	2397.55	1029.96	1683.35	772.746	1417.03
FBgn0053138	AGBE	CG33138	0.987422	0.00261512	-0.932126	0.00409572	0.555237	0.198387	0.228027	0.744008	2976.2	2836.04	5233.05	6370.03	1573.44	1453.24	692.434	596.239	702.054	1201.49	715.536	796.084
FBgn0019952	Orct	CG6331	1.63506	0.00262781	3.39606	1.40532e-12	-0.902364	0.196429	-1.55416	0.0060675	276.578	253.611	1099.73	604.985	2933.92	3046.49	2757.26	2618.27	1156.08	1670.76	537.274	1239.62
FBgn0030747	CG4301	CG4301	-1.79439	0.00263511	0.118427	0.877765	0.295742	0.71901	0.604849	0.585521	3012.03	3815.74	1329.74	555.454	4131.87	3300.85	332.701	426.625	412.825	527.146	374.765	799.496
FBgn0013753	Bgb	CG7959	0.791272	0.00265663	0.837559	0.00108547	-0.13991	0.690289	0.150995	0.766185	266.47	213.079	418.366	416.591	431.541	430.846	421.075	417.737	364.059	397.561	537.274	392.356
FBgn0033540	Elp2	CG11887	0.667212	0.00266691	0.395171	0.10229	-0.0499382	0.88182	-0.0450081	0.91048	578.884	577.861	951.306	889.788	784.62	739.438	2351.78	2326.44	2148.2	2371.53	1907.82	2629.35
FBgn0028504	CG12182	CG12182	1.01661	0.00268881	0.355069	0.362115	-0.0882172	0.860195	-0.0964113	0.870913	99.2373	90.327	202.239	184.857	119.094	124.226	159.073	208.128	195.062	149.715	154.218	191.06
FBgn0250785	vari	CG9326	0.553145	0.00268881	0.323768	0.106368	-0.26599	0.284833	-0.300981	0.216543	1117.34	1218.26	1730.75	1699.09	1525.81	1400	2592.99	2657.52	1903.53	2465.89	2157.39	2101.66
FBgn0039118	CG10208	CG10208	-0.847039	0.0026897	-0.344486	0.271577	0.575363	0.101025	0.925167	0.00152342	370.302	397.207	230.883	193.701	294.233	308.592	145.557	165.91	200.947	267.976	269.466	327.532
FBgn0003093	Pkc98E	CG1954	1.04791	0.0027344	1.1473	0.000644	-0.257355	0.569944	-0.273827	0.710149	871.083	916.009	2019.79	1706.16	2168.91	1826.91	1790.35	1859.82	1365.43	1683.35	1101.91	1912.88
FBgn0037975	CG3397	CG3397	3.8565	0.00274258	8.06728	8.30768e-13	-1.58812	0.311943	-3.16231	0.00909516	0	0	47.7389	2.65344	722.971	680.283	253.684	248.865	64.7404	79.2606	10.7786	29.5688
FBgn0015838	Vang	CG8075	0.915545	0.00275265	1.23773	1.38873e-05	-0.556225	0.142645	-0.414483	0.370267	580.722	567.439	1133.58	1044.57	1427.73	1301.41	1142.62	1093.23	875.256	637.86	1002.41	668.71
FBgn0265301	lncRNA		-2.59342	0.00277114	-1.32406	0.141885	-1.05813	0.487894	-1.1462	0.587037	42.2677	46.3216	6.94384	6.19137	18.2144	15.7747	4.15876	3.70335	1.68157	1.25811	2.48738	0
FBgn0262972	lncRNA		0.909522	0.00278218	-0.0738564	0.849663	2.72498	1.58663e-25	0.262444	0.677621	8505	8443.26	16083.7	15926	7714.5	8380.3	1386.95	1462.08	10461.9	8692.25	2151.58	1269.18
FBgn0036141	wls	CG6210	0.549983	0.00278481	0.961723	6.17844e-09	-0.224595	0.370092	-0.311167	0.17431	530.184	511.853	808.089	719.968	944.346	1087.47	1341.2	1350.24	1202.32	1098.33	1171.56	993.967
FBgn0038523	Sgs5bis	CG7587	4.72495	0.00279315	5.93011	6.63549e-05	-4.23753	0.0124128	-4.24904	0.0122251	0	0	5019.53	0.884481	5901.46	8609.03	1838.17	1645.03	2.52235	1.25811	3.31651	0
FBgn0033725	Cpr49Ac	CG8502	1.68137	0.00279315	4.84968	8.6455e-24	-3.62116	3.00417e-13	-3.04118	2.1412e-09	2242.03	1764.85	10052.9	3286.73	57117.5	71025.5	34463.6	32454.6	2856.98	2174.01	3566.07	4053.2
FBgn0038968	CG12499	CG12499	0.722363	0.00282023	1.11002	5.33596e-07	0.319813	0.32495	0.388535	0.211034	373.977	343.938	649.249	539.534	829.456	729.579	1018.9	1079.16	1396.54	1224.14	1206.38	1546.68
FBgn0263855	BubR1	CG7838	0.797013	0.00284859	0.856446	0.000946154	0.665088	0.0166748	0.856427	0.000842727	349.168	231.608	535.543	481.158	505.8	553.1	919.086	962.87	1584.04	1407.82	1634.21	1786.64
FBgn0041713	yellow-c	CG4182	2.64858	0.00286087	1.09209	0.268753	2.01142	0.053469	0.206234	0.902726	146.099	171.39	1045.92	1252.43	313.848	406.198	29.1113	26.6641	31.9498	227.717	22.3864	43.216
FBgn0030054	Caf1-180	CG12109	1.03015	0.00287627	0.673616	0.067947	0.324261	0.479834	0.477189	0.34881	413.489	352.044	868.848	708.47	760.801	470.283	918.046	908.801	999.692	1294.59	1334.89	1216.87
FBgn0004227	nonA	CG4211	0.755114	0.00290929	1.10856	2.09062e-06	-0.496836	0.102008	-0.482036	0.122168	1538.18	1417.44	2805.31	2199.7	3565.82	2840.43	4108.86	4013.69	2514.78	3232.07	2747.72	3056.96
FBgn0038582	CG7988	CG7988	0.830543	0.00292822	0.0888714	0.809796	0.271665	0.476227	0.0465904	0.933704	101.994	121.594	193.559	204.315	117.693	119.296	116.445	119.988	126.958	161.038	118.565	126.236
FBgn0032482	Pect	CG5547	0.878554	0.00293457	0.383667	0.241919	0.602453	0.0847451	0.390587	0.390102	2463.47	2016.15	3985.76	4293.27	2555.62	3300.85	5599.77	5321.71	7931.11	8707.35	5739.21	8611.35
FBgn0262872	milt	CG43227	-0.780164	0.00293644	-0.54221	0.0486936	0.501926	0.118641	0.35863	0.370138	7221.35	7222.69	4168.91	4212.78	5694.1	4203.95	2257.17	2289.41	3787.73	2662.15	2908.58	2930.73
FBgn0034784	CG9826	CG9826	-2.42432	0.00294321	-0.873122	0.332777	-0.525828	0.644765	3.30143	3.11957e-05	690.067	627.657	135.405	84.0257	350.277	342.113	30.151	33.3301	32.7906	8.80674	165.825	578.867
FBgn0259139	glo	CG6946	0.555503	0.00299113	0.807254	2.94692e-06	-0.560174	0.00350347	-0.0974078	0.781809	2278.78	2441.15	3656.8	3287.62	4637.67	3640.01	4884.46	4804.72	3216	3347.82	4237.66	4818.58
FBgn0038416	CG17930	CG17930	-2.63698	0.00299189	-1.2022	0.219907	-1.69831	0.140419	0.100974	0.95776	2077.55	2034.67	416.63	158.322	766.406	914.932	46.7861	64.4382	26.0643	2.51621	81.2544	38.6669
FBgn0031170	ABCA	CG1718	-1.54441	0.00299189	-0.449555	0.441775	0.786835	0.263724	1.30241	0.0236225	2804.37	2137.74	925.266	722.621	1866.28	1724.37	404.439	431.069	776.043	686.926	583.705	1529.62
FBgn0023515	CG14814	CG14814	0.773586	0.00299635	0.922038	0.000216051	0.786871	0.00145115	1.1143	7.89107e-07	158.045	156.335	274.282	265.344	320.854	279.015	337.899	320.71	654.971	480.596	725.486	705.103
FBgn0051453	pch2	CG31453	0.793394	0.00302224	1.25275	2.6725e-07	-0.37095	0.288459	-0.102555	0.816672	292.199	244.346	442.67	492.656	542.229	743.382	1385.91	1326.54	974.468	1120.97	1354.79	1169.11
FBgn0037685	Or85f	CG16755	-3.9726	0.00303563	-0.804263	0.516322	0.331702	0.831097	0.104253	0.963289	9.18864	13.8965	0	0	4.20332	7.88734	11.4366	4.44402	10.0894	10.0648	9.94952	6.82358
FBgn0032780	CG13085	CG13085	-1.52296	0.00304389	-0.530006	0.341043	-0.0928647	0.924653	0.31816	0.772716	79.0223	120.436	32.9832	34.4948	64.4509	71.972	24.9526	20.7387	16.8157	26.4202	30.6777	26.157
FBgn0025716	Bap55	CG6546	0.475988	0.0030439	0.272896	0.122977	4.07832e-05	1	0.276019	0.158841	649.637	605.654	874.056	874.752	721.57	794.65	1338.08	1293.95	1233.43	1401.53	1693.91	1490.95
FBgn0029968	Ir7g	CG15325	-3.43471	0.00304548	0.987011	0.294486	1.15835	0.257084	2.41638	0.00168823	11.9452	10.4224	0	0	28.0222	19.7184	119.564	86.6583	182.45	298.171	300.144	900.712
FBgn0036334	CG11267	CG11267	-0.628153	0.00304744	-0.906516	4.00558e-06	-0.231666	0.437234	0.0339883	0.936206	3440.23	3632.77	1981.6	2586.22	1689.74	2070.43	2467.18	2359.03	1965.75	2142.55	2510.59	2430.33
FBgn0026702	l(1)G0045	CG32763	0.734465	0.00308736	0.614945	0.0175187	0.467989	0.0655372	0.5595	0.0177625	97.3995	108.856	174.464	168.936	180.743	138.028	270.319	267.382	364.059	381.206	388.031	406.003
FBgn0032770	CG13086	CG13086	-1.79544	0.00314508	-1.0762	0.0983971	-0.703413	0.414097	-0.266282	0.801057	534.779	544.278	141.481	155.669	226.979	271.127	275.518	277.751	84.9192	250.363	176.604	280.904
FBgn0033918	CG8531	CG8531	-0.447317	0.00314941	-0.822507	1.98792e-09	0.386252	0.018448	0.355025	0.0366333	2412.94	2487.47	1651.77	1939.67	1413.72	1354.65	2058.59	1979.81	2830.08	2445.76	2566.15	2600.92
FBgn0262619	DNAlig1	CG5602	0.870974	0.00316503	0.482584	0.138302	0.294229	0.453066	0.567209	0.0975159	203.988	200.341	339.38	404.208	290.029	277.043	587.425	492.545	567.529	759.896	888.823	713.064
FBgn0035006	CG4563	CG4563	-3.23167	0.00316503	-4.38048	1.77446e-05	-3.88311	0.0004295	-3.95219	0.000305997	3182.02	2970.37	282.093	222.005	102.281	100.564	326.463	358.484	28.5866	0	21.5573	5.68631
FBgn0020496	CtBP	CG7583	0.504105	0.00320531	0.560854	0.000618665	0.0595102	0.809982	0.231779	0.369784	4564.91	4778.07	6909.99	6352.34	6900.45	6895.51	7811.19	7798.51	7323.23	8950.16	8414.8	9926.03
FBgn0034329	BomS1	CG18108	-4.53449	0.00320531	-1.2861	0.455827	0.101354	0.972821	-1.54458	0.586004	2.75659	8380.73	53.8147	31.8413	1094.26	1601.13	193.382	168.132	34.4721	368.625	6.63301	43.216
FBgn0035833	CG7565	CG7565	-1.52209	0.00322873	-0.469338	0.415813	1.23694	0.0327812	1.25777	0.0296345	1075.07	1131.4	448.746	298.955	857.478	723.664	194.422	231.089	436.367	591.31	319.214	724.436
FBgn0034803	CG9849	CG9849	-0.826298	0.00322873	-1.06485	6.33247e-05	0.6197	0.0649599	0.437525	0.283878	764.494	777.044	374.967	490.887	320.854	410.142	253.684	244.421	423.755	342.205	362.328	312.747
FBgn0264376	lncRNA		4.80052	0.00322873	1.91736	0.289632	-1.63828	0.464785	0.151745	0.965733	0	0	202.239	0.884481	9.80775	2.95775	6.23814	2.96268	0	0	0.829126	10.2354
FBgn0004427	LysD	CG9118	-4.09375	0.00325326	-2.72661	0.0636473	-0.680467	0.71998	-2.17359	0.259054	267992	266645	8261.43	6172.79	23202.3	28572.9	35281.9	34930.7	37572.9	514.565	8829.37	239.962
FBgn0030670	Pis	CG9245	-1.01045	0.00327565	-0.104802	0.807191	-0.318521	0.488164	-0.298074	0.671413	2703.3	3030.59	1492.06	1332.03	2289.41	3036.63	1664.54	1520.59	1017.35	1532.37	1075.38	1510.28
FBgn0038484	CG5246	CG5246	-2.08625	0.00329094	-1.11975	0.146307	-0.842683	0.403011	1.4392	0.091956	4240.56	5163.7	1504.21	556.339	1881.69	2284.37	671.64	690.304	404.417	330.882	924.476	2964.84
FBgn0012034	AcCoAS	CG9390	1.21848	0.00329094	-0.613692	0.175738	0.851926	0.083356	0.407209	0.601129	11787.2	11109.1	28536.6	25470.4	7955.49	6905.37	2433.91	2655.3	4233.35	5043.75	2144.12	4638.89
FBgn0034289	CG10910	CG10910	-2.49366	0.00329171	-1.2678	0.171884	-4.88691	2.26878e-10	-1.63349	0.118418	68577.5	78629.7	17350.9	5951.67	33074.5	24689.4	1791.39	2030.91	58.8549	32.7107	179.92	940.516
FBgn0036332	Cul6	CG11261	-0.913672	0.00331055	0.0232437	0.959416	0.275008	0.496379	0.0896107	0.870464	576.127	557.017	269.074	329.027	504.399	645.776	868.141	712.524	927.385	987.613	696.466	987.144
FBgn0051514	asRNA		-1.76786	0.00331068	0.306022	0.618707	0.118326	0.862645	-0.511677	0.503558	28.4848	35.8992	5.20788	12.3827	39.231	40.4226	202.74	182.945	248.031	169.844	120.223	148.981
FBgn0035588	CG10672	CG10672	-1.14346	0.00331541	-0.953221	0.0152599	0.349379	0.500305	0.289365	0.725624	2118.9	2441.15	953.042	1087.91	1111.08	1221.55	708.029	739.929	649.926	1204.01	751.188	1024.67
FBgn0030304	Cyp4g15	CG11715	1.86909	0.00331541	-0.3683	0.628814	1.07703	0.288693	-0.848004	0.574231	128.641	121.594	400.139	557.223	121.896	70.9861	8.31752	11.8507	31.9498	12.5811	6.63301	3.41179
FBgn0016685	Nlp	CG7917	0.557656	0.00332651	0.430716	0.0273451	-0.284204	0.261958	0.0378288	0.914839	3069.92	2991.21	4225.33	4708.09	3959.53	4217.76	9315.62	8573.99	6421.91	8263.24	9659.32	8704.61
FBgn0047205	lncRNA		-1.99142	0.00332798	1.09291	0.0479039	-0.119911	0.860904	-0.0133698	0.993549	21.1339	22.0027	5.20788	4.42241	53.2421	41.4085	101.89	111.1	96.6901	99.3903	83.7418	128.511
FBgn0087007	bbg	CG42230	-1.55215	0.00332798	-0.62901	0.283052	-0.176163	0.81889	0.546402	0.568471	9893.4	10746.6	4025.69	2815.3	7812.58	5383.11	768.331	868.064	942.519	499.468	1615.14	799.496
FBgn0030407	Fpgs	CG2543	1.05229	0.00332823	-0.225407	0.623866	0.603081	0.222571	0.27268	0.73573	53.2941	63.6921	120.649	122.943	49.0388	50.2818	44.7067	48.1435	67.2627	75.4863	63.0136	48.9023
FBgn0029672	CG2875	CG2875	0.841068	0.00333429	1.19474	6.65493e-06	0.0310226	0.949563	0.288579	0.550406	200.312	193.393	392.327	316.644	409.123	496.903	658.124	614.755	564.166	738.508	714.707	842.712
FBgn0039840	pHCl-2	CG11340	-2.65544	0.0033997	-1.32842	0.179057	1.44282	0.236164	-1.58392	0.210907	996.048	998.23	184.88	87.5636	334.865	404.226	33.2701	48.1435	91.6454	153.489	21.5573	1.13726
FBgn0266685	asRNA		4.24987	0.00342363	1.06229	0.536716	-2.10135	0.332401	-1.49885	0.598365	0	2.31608	40.795	49.531	1.40111	4.92959	4.15876	1.48134	0	0	0.829126	0
FBgn0031554	CG15418	CG15418	4.18318	0.00347514	0.0725272	0.974124	1.87696	0.350456	1.20122	0.685096	4.59432	0	61.6266	143.286	4.20332	0.985918	3.11907	2.22201	27.7459	3.77432	14.9243	2.27453
FBgn0031693	Cyp4ac1	CG14032	-0.931842	0.00350126	-0.873868	0.00553186	-2.51561	4.25046e-20	-1.46876	5.49232e-07	1813.84	1529.77	797.673	944.626	888.302	925.777	3913.39	3604.84	488.495	807.704	1262.76	1428.4
FBgn0030817	CG4991	CG4991	-1.06031	0.00351136	0.224733	0.583394	-0.184948	0.753238	1.06622	0.0106551	177.341	184.128	81.5901	90.2171	197.556	224.789	47.8257	39.2555	28.5866	49.0661	87.0583	96.6673
FBgn0034293	CG14495	CG14495	-2.36738	0.00353542	0.27241	0.784661	-0.651155	0.549347	0.822849	0.588597	374.896	533.856	111.969	45.993	458.162	651.692	47.8257	38.5148	42.88	8.80674	88.7165	70.5103
FBgn0036668	Zcchc7	CG9715	0.47718	0.00359399	0.429551	0.00870606	0.361206	0.0514589	0.380954	0.0363244	1233.11	1190.46	1711.66	1665.48	1803.23	1469.02	1599.04	1535.41	2096.91	1928.68	1949.28	2135.78
FBgn0265899	lncRNA		-4.76666	0.00359399	-3.84843	0.0210216	0	1	0	1	59.7261	57.902	0	0	0	1.97184	0	0	0	0	0	0
FBgn0039296	Sil1	CG10420	-0.910019	0.00362135	-0.555076	0.0978209	-0.185147	0.653775	0.026715	0.968937	557.75	641.554	321.152	313.106	423.134	390.423	634.211	564.39	434.685	620.246	518.204	703.965
FBgn0032166	CG4619	CG4619	0.670411	0.00364865	0.265136	0.308605	0.309439	0.324432	0.227453	0.583773	288.523	281.403	454.821	454.623	327.859	356.902	420.035	377.741	449.819	540.985	417.051	518.592
FBgn0037875	ZnT86D	CG6672	-0.870674	0.00365566	-0.659323	0.0327431	0.0889876	0.84006	0.0220921	0.973526	1496.83	1796.12	865.376	926.052	1028.41	1048.03	1445.17	1268.77	1134.22	1756.32	1271.05	1485.26
FBgn0260000	CG17570	CG17570	-1.51428	0.00371242	-1.43561	0.00512091	0.239923	0.747116	0.711966	0.382377	2196.08	1836.65	774.238	600.563	683.74	770.002	150.755	117.026	97.5309	221.427	275.27	168.315
FBgn0028692	Rpn2	CG11888	0.817189	0.00372033	1.18473	4.81814e-06	-0.284058	0.461287	-0.388487	0.354811	3484.33	3679.09	7193.82	5480.25	9806.35	6579.03	6752.79	6726.02	5622.32	5431.24	5473.06	4802.66
FBgn0033889	CG6701	CG6701	-0.818566	0.00372303	-0.0253217	0.950785	0.671269	0.0304198	0.844084	0.00337472	2673.89	2712.13	1671.73	1369.18	2604.66	2686.63	3278.14	3418.93	5360.84	5340.66	4691.2	7385.38
FBgn0003444	smo	CG11561	0.798093	0.00372303	0.879704	0.000889828	-0.552579	0.084663	-0.362395	0.378208	358.357	320.777	680.496	505.923	570.251	684.227	743.378	783.628	493.54	546.018	652.522	532.239
FBgn0036833	CG3819	CG3819	-3.7046	0.00374449	-4.45692	0.000220093	0.951805	0.563606	-4.20867	0.00102522	67869.1	48476.7	4063.88	1821.15	1523	1604.09	980.428	948.057	4240.91	95.616	2.48738	25.0198
FBgn0034126	jtb	CG4398	1.27525	0.00374856	0.95958	0.0358924	-0.475657	0.422885	-0.190041	0.798251	109.345	127.384	334.172	248.539	221.375	244.508	1397.34	1317.65	835.739	1107.13	830.785	1545.54
FBgn0261394	Prosalpha3	CG9327	0.325022	0.00375971	0.695962	1.55457e-12	-0.379517	0.000542304	-0.244506	0.0538153	2582.93	2536.11	3272.28	3142.56	4078.62	4217.76	4508.1	4495.12	3318.57	3604.47	4021.26	3572.14
FBgn0037963	Cad87A	CG6977	0.885597	0.00378875	1.07232	0.000206844	0.0603098	0.903233	0.451367	0.298433	636.772	557.017	1204.76	1013.62	1485.17	1045.07	764.172	790.294	937.474	681.893	1073.72	1057.65
FBgn0034365	CG5335	CG5335	-1.47599	0.00395399	-0.356332	0.540496	-0.262444	0.705912	0.0621524	0.954368	2068.36	2414.51	881.867	689.011	1508.99	1970.85	784.966	802.885	401.054	918.417	655.01	1005.34
FBgn0023537	CG17896	CG17896	-1.22001	0.00398268	-1.85512	1.65094e-06	1.16232	0.00896798	1.06164	0.0215978	12310	14051.6	5255.62	5901.26	3656.89	3473.39	3407.06	3525.59	4937.08	10795.8	6565.02	8088.21
FBgn0033928	Arc2	CG13941	-1.41503	0.00398424	-1.16304	0.0192259	-0.163863	0.816714	0.189258	0.822043	636.772	735.355	250.846	252.077	302.639	298.733	583.266	591.054	397.691	649.182	431.146	913.222
FBgn0032253	LManI	CG5322	-1.613	0.00401194	-1.23208	0.0322373	-0.276434	0.714238	-0.0680337	0.954018	1892.86	1164.99	514.712	450.201	531.02	735.495	11740.2	10618.2	6048.6	12310.6	7171.11	14129.3
FBgn0259923	Sep4	CG9699	-1.50906	0.00401521	-0.22623	0.720762	-0.931939	0.165868	0.113646	0.906311	519.158	738.829	276.018	153.9	608.081	463.381	225.613	202.203	98.3717	122.036	166.654	297.963
FBgn0267425	asRNA		4.68034	0.00407301	0	NA	1.81943	NA	1.14594	NA	0	0	19.0956	34.4948	0	0	0	0	2.52235	1.25811	1.65825	0
FBgn0035016	CG4612	CG4612	0.766771	0.00408161	1.16268	1.86048e-06	-0.649811	0.0256065	-0.524224	0.10302	801.249	838.42	1595.35	1203.78	1841.06	1848.6	1390.07	1477.64	982.035	839.156	1142.54	844.986
FBgn0023181	Orc4	CG2917	0.697459	0.00408512	0.203719	0.469169	0.8293	0.000232541	0.387978	0.206249	181.935	181.812	287.301	304.262	196.155	221.831	263.042	312.562	496.903	532.179	415.392	338.904
FBgn0036030	CG6767	CG6767	0.92483	0.00413312	1.23642	3.64368e-05	-0.00890294	0.992071	0.179128	0.774797	1898.37	1955.93	4325.14	3037.31	4004.37	5150.43	3083.72	3143.4	2826.72	3362.92	4139	2918.22
FBgn0035983	CG4080	CG4080	-0.605978	0.00418409	0.521788	0.0128579	-0.224318	0.440018	-0.273548	0.394555	1228.52	1561.04	928.738	899.517	2122.68	1887.05	1820.5	1868.71	1732.86	1420.4	1495.74	1554.64
FBgn0033474	CG1407	CG1407	0.413325	0.0041907	-0.10294	0.546611	-0.0385653	0.851886	-0.413356	0.00386819	601.856	561.649	754.274	797.802	521.212	560.987	1108.31	1019.16	1052.66	1015.29	763.625	833.613
FBgn0260749	Utx	CG5640	0.457479	0.00420259	0.766557	1.04038e-07	-1.60827	9.32601e-36	-1.50246	2.46624e-31	870.164	789.783	1201.28	1081.72	1324.05	1502.54	4694.2	4330.69	1508.37	1443.05	1514.81	1664.95
FBgn0014163	fax	CG4609	1.28514	0.00420804	1.96225	1.64486e-06	-3.01458	1.0897e-14	-2.27527	1.90481e-08	3046.95	3161.45	8488.84	6903.38	12209.3	12621.7	47613.7	45947.4	7663.74	3466.08	11014.1	7751.58
FBgn0261986	RASSF8	CG5053	0.53311	0.00421421	0.734774	2.20595e-05	-0.0796318	0.74488	-0.174322	0.595336	503.537	411.104	711.743	616.483	781.818	747.326	1367.19	1304.32	1279.67	1246.78	1126.78	1240.75
FBgn0029944	Dok	CG2079	0.524223	0.00433625	0.753809	8.85872e-06	-0.0255242	0.934297	0.245701	0.360111	430.947	470.164	686.572	609.408	807.038	715.776	620.695	608.089	611.25	595.084	674.909	784.711
FBgn0261794	kcc	CG5594	-1.20395	0.00434227	-0.581419	0.206405	0.0297204	0.970271	0.195649	0.79555	4301.2	4289.38	1908.69	1768.96	3003.97	2699.44	1925.51	1977.59	1624.39	2362.72	1480.82	3001.24
FBgn0028690	Rpn5	CG1100	0.487493	0.00436025	0.9825	6.02186e-11	-0.537412	0.00173771	-0.420309	0.0239952	3387.85	3298.1	5118.48	4264.08	6445.09	6789.03	6044.76	5537.98	3796.98	4176.91	4630.67	4014.54
FBgn0260393	CG17147	CG17147	-1.64483	0.0043904	-1.44103	0.0121592	0.298719	0.706733	1.51803	0.0152464	3343.74	3340.94	1262.91	800.456	1084.46	1302.4	190.263	154.059	132.003	295.655	344.917	677.808
FBgn0023094	cyc	CG8727	0.659655	0.00441603	1.58661	4.45018e-16	-0.653507	0.000400269	-0.297572	0.234174	109.345	103.065	171.86	165.398	309.645	332.254	780.807	707.339	452.342	493.177	563.806	647.102
FBgn0041100	park	CG10523	2.13029	0.00443921	-0.524467	0.548581	0.316266	0.76391	0.0104326	0.999616	67.9959	55.5859	247.374	338.756	36.4288	47.3241	49.9051	61.4755	109.302	30.1945	68.8175	43.216
FBgn0033741	CG8545	CG8545	0.653104	0.00446088	0.52814	0.0238584	0.081835	0.799832	0.371848	0.212738	842.598	882.426	1381.82	1336.45	1462.76	1033.24	2296.68	2176.09	2211.26	2525.02	2901.94	2892.06
FBgn0001992	Cyp303a1	CG4163	-3.26378	0.00446472	-0.786744	0.513888	0.509843	0.723627	0.344055	0.853671	31.2414	35.8992	1.73596	2.65344	28.0222	8.87326	17.6747	19.9981	45.4023	10.0648	16.5825	32.9806
FBgn0262565	CR43105	CR43105	1.86098	0.00448338	0.483406	0.515876	0.395192	0.648966	-0.32549	0.786448	158.045	165.6	489.541	750.04	179.342	279.015	170.509	157.763	113.506	324.591	106.128	153.53
FBgn0052226	Pex23	CG32226	0.98209	0.00449493	-0.00128003	1	0.477786	0.318031	0.253162	0.728094	294.036	282.562	578.942	568.721	340.469	237.606	267.2	266.641	439.73	304.462	280.245	358.238
FBgn0032451	spict	CG12292	-0.932216	0.00453676	-0.247938	0.502099	0.228307	0.585743	0.143113	0.799968	1257.01	1485.76	784.654	643.018	1189.54	1116.06	2110.57	1924.26	2007.79	2727.57	1787.6	2673.7
FBgn0259876	Cap-G	CG34438	0.686893	0.00469588	0.865381	0.000144944	0.704704	0.00359745	0.846844	0.000227088	555.912	485.218	905.303	776.575	1070.45	837.044	1050.09	1116.93	1941.37	1597.79	2039.65	1869.66
FBgn0033538	CG11883	CG11883	0.523081	0.00470693	-0.14021	0.517629	-0.767369	0.000149646	-1.19394	5.56193e-10	429.109	404.156	598.038	601.447	404.92	353.944	263.042	260.716	163.953	140.908	110.274	118.275
FBgn0051267	CG31267	CG31267	-1.76984	0.00470712	-1.57309	0.0113284	-5.35536	2.90561e-13	-3.76818	2.78844e-09	2638.06	2702.86	618.87	881.828	923.33	805.495	172.589	163.688	3.36314	1.25811	2.48738	19.3335
FBgn0267795	Frl	CG32138	0.990306	0.00471585	0.634292	0.0880768	0.896481	0.0160698	0.571334	0.214651	1257.01	1437.13	2762.78	2631.33	2372.08	1831.84	6881.71	7290.41	12483.1	14082	7679.37	13474.3
FBgn0035402	Usp5	CG12082	0.665314	0.00472743	0.815462	0.000229556	-0.555813	0.029073	-0.588273	0.0191834	928.971	884.742	1518.1	1365.64	1843.86	1361.55	2580.51	2559.01	1848.88	1639.31	1849.78	1560.32
FBgn0036999	isoQC	CG5976	-1.2255	0.00472743	-0.210951	0.681991	-0.168772	0.781727	-0.293547	0.742529	646.88	743.461	321.152	264.46	557.641	639.861	483.456	486.62	298.478	564.889	326.676	462.866
FBgn0039107	CG10300	CG10300	-2.04715	0.00484306	-0.856361	0.275627	-0.415856	0.763332	0.29126	0.860284	167.233	125.068	43.399	22.9965	79.8631	77.8875	2.07938	6.66602	1.68157	5.03242	5.80388	5.68631
FBgn0015765	p38a	CG5475	-0.90428	0.00484306	-0.443418	0.203538	-0.221641	0.591011	-0.377253	0.471814	1491.32	1382.7	740.387	786.304	870.088	1235.35	1154.06	1039.9	773.521	1107.13	758.651	926.869
FBgn0050108	CG30108	CG30108	-1.01208	0.00484306	-0.390114	0.317992	-0.205324	0.640725	0.0600317	0.923485	158.963	145.913	66.8344	83.1412	95.2753	135.071	303.59	259.234	248.872	237.782	255.371	332.081
FBgn0001124	Got1	CG8430	-0.640305	0.00489824	-1.55342	2.93211e-15	0.528984	0.0369058	0.253981	0.508851	9465.21	8856.68	4924.05	6806.97	2952.13	3257.47	2726.07	2740.48	3613.69	4290.14	3234.42	3290.1
FBgn0010425	epsilonTry	CG18681	-3.64996	0.00496308	-3.0787	0.0179206	-5.40599	8.81909e-06	-6.23871	1.37949e-07	68471.9	78233.6	7794.46	85.7947	6145.26	6448.89	3833.34	3744.82	19.338	28.9364	2.48738	12.5099
FBgn0033836	CG18278	CG18278	2.36954	0.00501325	1.87721	0.0316852	0.233815	0.82839	0.146977	0.915373	6.43205	8.10627	56.4187	32.7258	44.8354	17.7465	205.859	199.981	146.296	335.914	175.775	276.355
FBgn0034614	CG9752	CG9752	0.984564	0.00501788	0.685122	0.0645993	0.160049	0.727336	0.437912	0.395613	192.042	157.493	332.436	366.175	253.6	311.55	692.434	648.826	602.842	899.545	1027.29	793.809
FBgn0022700	Cht4	CG3986	-3.63645	0.00504752	-3.95212	0.0014739	-0.64391	0.716919	-2.06898	0.263385	56.0507	991.281	33.8512	20.3431	19.6155	21.6902	19.7541	18.5167	15.1341	6.29053	4.97476	0
FBgn0034399	CG15083	CG15083	1.07407	0.00504864	0.291469	0.498924	-1.10551	0.00462728	-1.27985	0.000638494	702.012	792.099	1347.1	1829.99	748.191	1083.52	2800.93	2768.62	977.832	1586.47	1078.69	1188.44
FBgn0262716	Arp3	CG7558	-1.07184	0.00510942	-0.426993	0.307719	-0.409194	0.438093	-0.772001	0.0872099	3558.76	3807.63	1862.68	1606.22	2809.22	2648.18	7474.33	6949.7	4010.54	6812.64	3272.56	5115.41
FBgn0003210	rb	CG11427	0.65105	0.00512615	0.761896	0.000538761	-0.384969	0.18648	-0.378786	0.210221	877.515	953.066	1474.7	1405.44	1806.03	1309.3	2207.26	2077.58	1568.06	1709.77	1530.57	1761.62
FBgn0039817	CG15553	CG15553	3.25798	0.00513808	1.37048	0.283669	0.366888	0.828792	-0.351835	0.865743	37.6734	59.06	778.578	509.461	126.1	165.634	30.151	34.8115	6.72627	81.7769	6.63301	42.0787
FBgn0262530	CG43084	CG43084	3.24603	0.00515008	2.61848	0.025852	-5.53382	3.21829e-06	-6.06316	4.47457e-07	64.3205	9.26431	762.954	184.857	240.99	342.113	138.279	121.47	0	1.25811	0	0
FBgn0038603	PKD	CG7125	0.75925	0.00519426	0.352364	0.236711	0.75599	0.00929586	0.561346	0.0896143	1072.31	1078.13	1794.11	1858.3	1590.26	1162.4	370.13	398.48	554.077	752.347	592.825	544.749
FBgn0028932	CG16890	CG16890	-0.602582	0.00521138	-1.15569	7.23416e-09	0.0885385	0.776537	0.224585	0.569934	495.267	464.374	286.433	344.948	219.974	210	263.042	266.641	294.274	267.976	332.48	285.453
FBgn0032076	Argl	CG9510	-0.749564	0.00522419	-1.10089	7.39592e-06	0.62665	0.0394784	-0.181788	0.746666	5397.4	5827.25	3791.34	2862.18	2543.01	2663.95	684.116	669.565	886.186	1212.81	543.907	649.377
FBgn0023526	CG2865	CG2865	0.804168	0.00526629	0.968209	0.000353693	0.572743	0.0853062	0.701735	0.022755	645.961	722.616	1275.93	1123.29	1204.95	1483.81	1820.5	1740.57	3144.53	2163.94	2673.1	3139.98
FBgn0039069	CG6763	CG6763	1.68977	0.00535716	0.398986	0.569965	0.295127	0.719843	-0.502459	0.692103	89.1298	68.3243	245.638	283.918	99.4786	110.423	84.2149	88.8803	68.1035	147.198	40.6272	80.7456
FBgn0016123	Alp4	CG1462	2.76146	0.00537716	1.58405	0.135919	0.0536861	0.978291	1.91385	0.110691	622.99	529.224	4138.53	5381.18	2154.9	1733.24	338.939	334.782	94.1678	608.923	2479.92	466.278
FBgn0031649	hoe2	CG15624	0.863623	0.00537716	-0.272945	0.438797	-0.787671	0.0617563	-0.885983	0.0280273	272.902	311.512	569.395	497.963	273.216	210.986	89.4134	85.177	48.7655	51.5823	54.7223	37.5297
FBgn0063497	GstE3	CG17524	-1.13622	0.00541892	-0.984242	0.015591	1.31492	0.00138874	1.05276	0.017577	2123.49	1948.98	1217.78	612.946	893.907	1142.68	329.582	293.305	805.471	766.186	669.934	636.867
FBgn0266916	Cenp-C	CG31258	0.633361	0.00543502	0.472869	0.0463405	0.325048	0.266263	0.632634	0.00487363	441.973	342.78	578.074	644.787	596.872	498.874	855.665	923.615	1160.28	1070.65	1328.26	1437.5
FBgn0033926	Arc1	CG12505	-1.36101	0.00544475	-1.40524	0.00283987	-0.368534	0.554616	-0.568294	0.477987	35715.3	37632.8	19108.6	8858.08	13994.3	13109.7	8014.97	8506.59	5095.15	7629.15	4302.34	6741.69
FBgn0266657	asRNA		3.87516	0.00550487	2.12416	0.169154	-0.0787361	0.974526	-0.873355	0.745909	0	1.15804	18.2276	30.0724	1.40111	9.85918	9.35721	5.92535	6.72627	7.54863	5.80388	1.13726
FBgn0035169	Dci	CG13890	0.56116	0.00550891	-0.114219	0.630904	-0.0713804	0.807545	-0.260948	0.411512	1023.61	979.701	1430.43	1530.15	835.06	1012.54	920.126	785.109	744.094	879.416	716.365	703.965
FBgn0036662	CG9706	CG9706	-0.723023	0.00551338	-0.88713	0.00031659	0.220674	0.513305	0.147628	0.770144	913.35	938.012	552.903	565.184	488.987	507.748	639.409	637.716	881.982	603.891	762.796	651.651
FBgn0002899	mus301	CG7972	0.715702	0.00559216	0.450316	0.110348	0.450944	0.134765	0.232391	0.619409	151.612	133.174	246.506	223.774	218.573	174.507	216.256	215.535	306.045	284.332	271.124	235.413
FBgn0034712	Alp8	CG3264	2.70588	0.00559536	0.733058	0.503077	6.40398	5.91158e-14	-0.215478	0.904443	382.247	202.657	1755.92	2815.3	446.953	577.748	37.4288	32.5894	1399.91	8117.3	48.0893	10.2354
FBgn0034723	CG13506	CG13506	-0.989735	0.00559536	-0.591951	0.119942	0.402442	0.427291	0.503523	0.347175	2964.25	4158.52	1866.16	1692.01	2409.9	2293.24	352.455	345.152	489.336	435.305	625.161	366.199
FBgn0034657	LBR	CG17952	1.29144	0.00562009	1.47314	0.000855479	-0.0345725	0.968458	0.0353517	0.972435	253.606	239.714	702.196	528.035	687.944	710.847	618.616	624.384	638.996	573.696	874.728	398.042
FBgn0010241	Mdr50	CG8523	-1.32581	0.00584496	-0.186795	0.748333	-0.206357	0.772274	0.703512	0.334164	911.513	793.257	399.271	267.998	801.434	693.1	72.7783	86.6583	63.8996	74.2282	86.2291	178.55
FBgn0023197	Jon74E	CG6298	-3.83721	0.00587999	-1.66761	0.272147	-0.805313	0.659894	-2.96365	0.0637676	143551	139950	9341.2	1129.48	33691	37239.1	11364.9	10036.8	10133.1	171.102	1048.02	93.2555
FBgn0044047	Ilp6	CG14049	1.22958	0.00589665	2.33079	2.83046e-09	-1.35275	0.00243852	-1.9005	3.71788e-06	454.837	469.006	1325.4	875.636	2098.86	2687.61	2266.52	2133.87	662.538	1032.9	431.975	719.887
FBgn0032801	CG10165	CG10165	-1.15395	0.0059022	-1.35128	0.000663763	0.527946	0.374734	0.775957	0.141832	886.703	972.753	381.043	444.01	320.854	396.339	192.343	182.945	194.221	352.27	269.466	379.846
FBgn0264993	asRNA		4.52051	0.00591934	-0.707195	0.724738	0.0976619	0.975605	-0.595571	0.835531	0	1.15804	32.9832	54.8378	0	0	0	0.740669	0.840784	0	0	0
FBgn0086677	jeb	CG30040	1.27868	0.00593016	0.723048	0.148533	0.609919	0.382637	-1.14723	0.0690304	173.665	191.076	438.33	460.815	318.051	289.86	40.5479	53.3282	98.3717	45.2918	20.7282	20.4707
FBgn0036815	HipHop	CG6874	0.759068	0.00595291	0.127729	0.707381	0.532796	0.0845903	0.681355	0.0150409	198.475	180.654	320.285	324.605	191.952	221.831	375.328	345.893	438.048	610.181	567.952	591.377
FBgn0033313	Cirl	CG8639	1.03486	0.00595291	1.8607	2.31206e-08	-0.769582	0.0773362	-0.681407	0.142526	1701.74	1647.89	4360.73	2566.76	7243.73	5127.76	3996.57	4485.49	2750.2	2190.36	2808.25	2448.53
FBgn0039180	CG5715	CG5715	3.97043	0.00599809	0.885645	0.603867	1.26489	0.504072	1.03944	0.730383	2.75659	0	39.9271	64.5671	5.60443	1.97184	3.11907	0.740669	10.0894	2.51621	9.12039	1.13726
FBgn0035449	CG14971	CG14971	-0.860794	0.00599809	0.0262762	0.95313	-0.106934	0.812704	-0.227619	0.728094	1337.87	1321.32	897.491	558.992	1241.38	1466.06	672.68	667.343	609.568	634.085	521.52	622.083
FBgn0263380	lncRNA		-1.52991	0.00599809	2.14087	1.59449e-06	-6.09868	4.88192e-42	-1.80215	2.96962e-05	50.5375	49.7957	18.2276	15.0362	190.551	266.198	1200.84	1216.18	19.338	11.3229	247.909	431.022
FBgn0036770	Prestin	CG5485	-0.895955	0.00599809	-0.094154	0.81446	0.138127	0.757106	-0.385087	0.463358	2500.23	2622.96	1584.93	1151.59	2205.34	2590.01	2267.56	2095.35	2158.29	2648.31	1339.04	1994.76
FBgn0262820	CG43191	CG43191	-2.58598	0.00599809	-0.413217	0.67206	-0.0351592	0.984845	-0.453867	0.779434	19.2961	25.4769	5.20788	0.884481	14.0111	18.7324	12.4763	13.332	12.6118	12.5811	8.29126	10.2354
FBgn0265935	coro	CG9446	0.410885	0.00607842	-0.384872	0.00908947	-0.587405	3.48235e-05	-0.864391	6.81523e-11	5519.61	5989.38	7334.43	7973.6	4353.24	4454.38	5060.17	4933.6	3094.08	3555.41	2551.22	2934.14
FBgn0031285	CG3662	CG3662	-0.769197	0.00613806	-0.0837579	0.808281	0.365286	0.347656	0.325957	0.477954	7320.59	8738.56	5044.7	4341.92	7383.84	7762.13	2183.35	2209.42	2402.96	3268.56	2339.79	3177.51
FBgn0032079	CG31886	CG31886	-1.49388	0.00614277	-0.321257	0.605591	1.99971	0.000247493	2.35515	6.57253e-06	495.267	525.75	216.995	135.326	371.293	440.705	50.9448	45.1808	127.799	275.525	215.573	302.512
FBgn0033798	CG15870	CG15870	2.34271	0.00617656	1.4802	0.10703	-0.693435	0.539242	-2.08565	0.0551587	7.35091	20.8447	99.8177	57.4913	54.6432	29.5775	20.7938	19.2574	10.0894	13.8392	3.31651	4.54905
FBgn0085638	CG41378	CG41378	-0.835936	0.00618079	0.436767	0.178081	-0.126262	0.758136	-0.0827299	0.875873	539.373	521.118	255.186	336.103	696.35	742.396	831.752	817.699	617.135	895.771	717.194	840.437
FBgn0001225	Hsp26	CG4183	-2.22282	0.00619331	-1.99236	0.0129139	-0.642796	0.5343	0.0666985	0.970357	12374.3	12242.8	1816.68	2940.02	2524.8	3118.46	9312.5	8388.08	8776.1	2231.88	14217.9	4375.05
FBgn0033720	CG13160	CG13160	-2.37377	0.00619331	-2.28977	0.00668303	0.722866	0.522532	1.20161	0.354103	2582.01	2414.51	361.948	497.078	417.53	496.903	48.8654	49.6248	37.8353	133.359	200.649	43.216
FBgn0039051	CG17109	CG17109	-1.96168	0.00622467	-1.06323	0.167621	1.36931	0.107701	2.53166	0.00023815	4428.92	5071.05	1112.75	1162.21	2247.38	2133.53	1770.59	1625.03	3105.86	6099.3	4124.9	17296.6
FBgn0001994	crp	CG7664	0.619428	0.00622467	0.895704	1.4449e-05	-0.222221	0.464038	0.142372	0.753903	1326.84	1630.52	2361.77	2188.21	2943.73	2573.25	3100.36	3104.14	2910.79	2401.72	3103.42	3749.55
FBgn0003378	Sgs8	CG6132	4.13232	0.0062424	8.05173	1.2022e-09	-5.09185	0.000545778	-6.01843	2.01326e-05	8.26977	5.7902	2437.29	0.884481	29606.8	38394.6	6332.75	6056.45	22.7012	55.3566	10.7786	2.27453
FBgn0029799	CG15772	CG15772	-2.81159	0.0062424	0.617783	0.517267	1.02863	0.378666	0.694131	0.685326	14.7018	20.8447	1.73596	1.76896	21.0166	34.5071	14.5557	17.0354	30.2682	37.7432	14.9243	38.6669
FBgn0039681	CG7582	CG7582	-1.45443	0.00636482	-1.45529	0.00515103	-0.72489	0.372796	-2.00391	0.00165753	215.014	290.668	72.9103	107.022	99.4786	80.8453	44.7067	48.1435	35.3129	18.8716	8.29126	13.6472
FBgn0267041	asRNA		3.072	0.0064606	0.673813	0.615246	0.226537	0.907581	-0.425338	0.843025	4.59432	8.10627	58.1546	78.7188	14.0111	7.88734	4.15876	3.70335	3.36314	6.29053	0	5.68631
FBgn0031437	Arpc5	CG9881	-0.543205	0.0064606	-0.385079	0.0636461	-0.567577	0.00457338	-0.53535	0.00876096	1641.09	1681.47	1153.55	1123.29	1332.45	1210.71	3086.84	3041.93	1796.75	2337.56	1976.64	2248.37
FBgn0030009	CG15336	CG15336	-3.32624	0.00646356	-1.11525	0.397232	0.62776	0.701176	0.442136	0.832874	155.288	137.807	8.6798	10.6138	61.6487	59.1551	15.5954	11.8507	42.0392	3.77432	34.8233	4.54905
FBgn0037248	srl	CG9809	0.721143	0.00649011	0.980396	5.90943e-05	0.380634	0.269714	0.60941	0.0326688	619.314	541.962	1083.24	838.488	1132.09	1170.28	1355.76	1284.32	1866.54	1573.89	1756.92	2282.49
FBgn0264907	CG44098	CG44098	-1.15812	0.00650517	-0.351047	0.453344	-0.137876	0.835395	-1.50898	0.00181994	954.699	1036.44	568.527	312.222	858.879	697.044	90.453	93.3243	88.2823	78.0025	25.7029	37.5297
FBgn0028424	JhI-26	CG3767	1.68608	0.00650517	-2.10246	0.000344848	2.75152	2.72085e-06	2.52173	2.38538e-05	626.665	531.54	1796.72	2084.72	121.896	133.099	47.8257	56.2909	203.47	558.599	224.693	420.787
FBgn0032002	CG8353	CG8353	-1.55522	0.00650517	-2.15475	4.16832e-05	0.298804	0.70101	0.281041	0.78812	2242.95	2494.42	672.684	888.904	393.711	623.1	160.112	139.986	107.62	265.46	146.755	220.629
FBgn0020224	Cbl	CG7037	0.365893	0.00650621	0.557745	5.41825e-06	0.0721712	0.674104	0.0892213	0.739011	873.839	892.848	1084.97	1192.28	1266.6	1332.96	1556.42	1445.05	1654.66	1494.63	1577.83	1613.78
FBgn0000567	Eip74EF	CG32180	1.36817	0.0065131	2.56451	6.6746e-09	-1.31166	0.0126558	-1.38369	0.00749089	667.095	690.191	2491.97	1092.33	5230.33	3144.09	4917.73	5250.6	1845.52	2166.46	1965.86	1845.78
FBgn0039227	polybromo	CG11375	0.704968	0.00654715	0.677592	0.00750423	0.194214	0.551995	0.296601	0.478222	736.929	758.516	1206.49	1238.27	1447.34	955.354	1144.7	1196.18	1328.44	1352.46	1489.94	1388.6
FBgn0050479	CG30479	CG30479	-2.46843	0.00656114	-1.35219	0.158996	-3.78987	0.00357269	-1.90791	0.147433	114.858	103.065	26.0394	8.84481	42.0332	38.4508	16.635	9.6287	0	0	4.14563	1.13726
FBgn0259175	ome	CG42280	-1.68089	0.00656308	-0.638868	0.341274	0.883522	0.28638	0.840821	0.354811	5064.78	5102.32	1679.54	1361.22	2978.75	3448.74	989.785	1005.09	940.837	2825.71	1272.71	2379.15
FBgn0086676	spin	CG8428	0.721134	0.00657009	0.595541	0.0259334	0.178471	0.594035	-0.102437	0.818834	1143.07	1156.88	2176.03	1627.45	1892.9	1593.24	3945.62	3914.44	4628.51	4272.53	3140.73	4179.44
FBgn0053192	MtnD	CG33192	1.70286	0.0065723	-0.496382	0.477086	-0.856929	0.344971	-0.353731	0.775721	577.965	393.733	2117.87	1179.9	257.804	421.973	85.2546	79.9923	62.218	25.1621	53.0641	75.0593
FBgn0039006	Cyp6d4	CG12800	-1.27567	0.00665377	-0.408465	0.428566	-0.0071563	0.998977	-0.0425685	0.965755	979.509	922.957	456.557	314.875	641.707	782.819	2056.51	1921.3	1424.29	2535.08	1447.65	2413.27
FBgn0031670	SelT	CG3887	-0.503175	0.0067147	-0.0860194	0.696742	-0.0321628	0.915854	-0.033248	0.922874	2088.58	2153.95	1421.75	1568.19	1735.97	2254.79	2678.24	2508.65	2511.42	2560.24	2578.58	2488.33
FBgn0025109	Bem46	CG18642	0.473733	0.00677067	0.0989175	0.637121	0.0131995	0.966713	-0.0864934	0.781865	348.249	320.777	467.841	463.468	348.876	367.747	537.52	489.582	486.814	551.05	471.773	494.709
FBgn0042119	Cpr65Au	CG18778	1.29221	0.00678735	-0.688273	0.192475	0.213346	0.748419	-0.0194718	0.988243	217.771	141.281	360.212	536.88	93.8742	126.197	137.239	114.063	116.869	176.135	120.223	127.373
FBgn0040252	Ugt303A1	CG4772	-1.72529	0.00682036	0.488221	0.488004	-0.068149	0.954352	0.554891	0.672942	643.205	664.714	253.45	124.712	863.082	993.805	70.6989	62.9569	49.6062	78.0025	57.2097	143.295
FBgn0000617	e(y)1	CG6474	0.512941	0.00682036	0.618167	0.000590525	-0.297781	0.183154	-0.157075	0.646332	283.929	308.038	423.574	421.013	477.778	432.818	689.315	712.524	530.535	612.697	664.13	591.377
FBgn0263446	asRNA		4.32879	0.00682982	1.13106	NA	0.86401	0.677699	1.14225	NA	0	0	33.8512	17.6896	1.40111	0.985918	3.11907	0	2.52235	5.03242	0.829126	9.0981
FBgn0034451	TBCB	CG11242	0.491726	0.0068602	0.49177	0.00549917	-0.301321	0.16933	-0.347944	0.0955123	746.117	713.352	996.441	1058.72	914.923	1135.78	2058.59	1881.3	1564.7	1630.5	1470.04	1624.01
FBgn0051451	lncRNA		0.948535	0.0069017	0.490386	0.196337	0.087086	0.872774	-0.849008	0.0366329	480.566	514.169	910.511	1022.46	633.301	768.03	227.692	253.309	320.339	188.716	141.781	122.824
FBgn0044324	Chro	CG10712	0.521789	0.0069017	0.69442	9.92434e-05	0.22401	0.397058	0.296622	0.247546	1237.71	1229.84	1890.46	1656.63	2161.91	1840.71	2070.02	2042.03	2441.64	2362.72	2790.01	2260.88
FBgn0031492	CG3542	CG3542	0.478002	0.0069017	0.378539	0.0379996	-0.0037491	0.994841	0.246626	0.299914	514.564	493.325	723.027	682.82	696.35	618.17	960.674	964.351	903.843	1019.07	1060.45	1227.11
FBgn0039212	Syx18	CG13626	-0.647522	0.00691468	-0.709285	0.00202933	0.20194	0.515033	0.471761	0.0975454	891.298	941.486	580.678	586.411	581.46	537.325	558.314	591.795	774.362	546.018	823.322	774.476
FBgn0261396	Rpn3	CG42641	0.511364	0.00691468	1.02401	5.56231e-10	-0.417845	0.0473732	-0.377746	0.0883346	2658.27	2741.08	4348.58	3355.72	5241.54	5760.72	4449.87	4418.83	3347.16	3284.91	3606.7	3211.63
FBgn0035022	CG11413	CG11413	3.52016	0.00692506	0.321731	0.853121	-0.748468	0.666311	-1.10279	0.682533	0.918864	3.47412	28.6433	49.531	2.80222	2.95775	6.23814	5.18468	3.36314	2.51621	0	4.54905
FBgn0032859	Arpc2	CG10954	-0.785376	0.00696573	-0.178767	0.588956	-0.434185	0.252779	-0.653638	0.0425408	4135.8	4057.77	2535.37	2198.82	3323.43	3907.19	8636.71	8269.57	5139.71	7347.34	4577.61	6134.39
FBgn0038768	CG4936	CG4936	0.738344	0.0069898	0.0612396	0.861496	0.124775	0.73304	0.233785	0.660381	274.74	342.78	528.6	503.27	357.282	287.888	446.027	422.922	412.825	537.211	530.641	491.297
FBgn0004237	Hrb87F	CG12749	0.563645	0.0069962	0.334592	0.132586	-0.329104	0.218657	-0.207964	0.574432	3368.55	3145.23	4816.42	4826.61	4616.65	3609.44	7881.89	7769.62	6544.66	5901.77	7466.28	6074.12
FBgn0035173	CG13907	CG13907	-1.13934	0.00699798	0.924139	0.0292593	-0.011644	0.991696	-0.368952	0.650981	1308.46	1440.6	769.03	462.584	3146.89	2124.65	2051.31	2212.38	1918.67	2311.14	1324.11	1965.19
FBgn0040093	lectin-46Ca	CG1656	-4.03872	0.00703437	0.759512	0.62302	-0.35561	0.869112	0.587701	0.806385	13.783	18.5286	0	0	43.4343	16.7606	1.03969	5.18468	4.20392	0	4.14563	6.82358
FBgn0032535	Ance-2	CG16869	1.9193	0.00705741	0.0517657	0.962783	-0.654705	0.466388	-0.677228	0.568566	15.6207	13.8965	76.3822	43.3396	12.61	17.7465	67.5799	57.0315	26.9051	51.5823	43.1146	32.9806
FBgn0015393	hoip	CG3949	0.586579	0.00706287	0.804569	6.15549e-05	-0.0208391	0.956071	0.464123	0.0459853	422.677	475.954	650.117	700.509	721.57	847.889	1470.12	1328.76	1235.95	1524.82	1858.9	2006.13
FBgn0034418	CG15118	CG15118	-0.419729	0.00706982	-0.308167	0.0561143	-0.321237	0.0693996	-0.53353	0.000349959	2237.43	2254.7	1761.13	1594.72	1850.86	1776.62	2884.1	2953.79	2306.27	2365.24	1815.79	2218.8
FBgn0035236	CG12004	CG12004	-0.644895	0.00707525	0.0491127	0.870931	0.128612	0.684122	-0.0980435	0.809459	3021.22	3060.7	2168.21	1712.36	2660.7	3629.16	2547.24	2444.21	2626.61	2833.25	2341.45	2320.02
FBgn0039529	CG5612	CG5612	0.728406	0.00708075	0.848508	0.0008992	-0.823247	0.0199674	-1.41086	1.34692e-05	467.702	426.158	636.229	849.987	823.851	792.678	94.6118	107.397	53.8102	60.3891	36.4816	38.6669
FBgn0039098	GILT3	CG13822	1.33116	0.00714582	1.50261	0.00132822	-1.57655	0.00142825	-0.774289	0.237948	143.343	122.752	299.453	384.749	332.062	439.719	293.193	288.12	59.6956	132.101	160.851	175.138
FBgn0010194	Wnt5	CG6407	1.1604	0.00716581	1.6977	1.46935e-05	-0.0670851	0.924499	-0.202551	0.789802	212.257	199.183	521.656	411.284	701.955	660.565	538.56	516.246	599.479	405.11	585.363	327.532
FBgn0029826	CG6041	CG6041	-1.51725	0.0071718	0.368339	0.561506	-0.858772	0.252243	-0.638997	0.498518	1012.59	1342.17	569.395	228.196	1356.27	1704.65	259.923	275.529	154.704	134.617	132.66	206.982
FBgn0003062	Fib	CG9888	0.780374	0.00724486	0.626409	0.0336445	0.532763	0.120163	0.597013	0.0703252	651.474	759.674	1087.58	1345.3	1318.44	869.579	1967.09	2017.58	2780.47	3000.58	3079.38	2965.98
FBgn0031266	Sf3b1	CG2807	0.539161	0.00726609	0.671539	0.000343414	-0.0243245	0.941975	0.00929043	0.984943	958.375	940.328	1493.79	1269.23	1714.96	1319.16	1962.94	1961.29	1895.13	1963.9	1967.52	1982.25
FBgn0003162	Pu	CG9441	1.09559	0.00728096	2.59341	1.17888e-13	-1.28876	0.00142825	-2.10737	7.70087e-09	474.134	605.654	1507.68	825.221	3279.99	3409.3	1135.34	1052.49	514.56	367.367	250.396	245.649
FBgn0034564	CG9344	CG9344	0.939752	0.00731593	0.469492	0.220513	-0.0870252	0.863539	0.00362275	1	187.448	188.76	321.152	405.977	198.957	321.409	601.981	505.136	491.859	549.792	568.781	540.2
FBgn0040308	Jafrac2	CG1274	-0.716823	0.00734444	-0.655934	0.0129416	0.245093	0.479769	0.302466	0.48083	1177.98	1125.61	611.926	785.419	610.883	843.946	1678.06	1623.55	2072.53	1843.12	1898.7	2178.99
FBgn0037714	CG9396	CG9396	-2.18655	0.00737821	-2.4805	0.0013036	2.42615	0.00326038	2.79403	0.000416557	1215.66	1400.07	199.635	321.067	180.743	237.606	103.969	98.509	222.808	1002.71	1093.62	511.768
FBgn0038787	CG4360	CG4360	0.653946	0.00739831	0.652706	0.00585649	-0.0324151	0.936007	-0.241552	0.570991	648.718	672.821	1150.94	933.128	1153.11	931.692	1485.72	1450.23	1320.87	1551.24	1129.27	1353.34
FBgn0031011	CG8034	CG8034	0.856642	0.00741436	0.613659	0.0641406	0.338561	0.441077	0.423748	0.377749	1467.43	1312.06	2877.35	2183.78	2303.42	1967.89	937.801	905.098	1066.95	1269.43	990.806	1489.81
FBgn0035769	CTCF	CG8591	0.575434	0.00762064	0.272642	0.249136	0.209261	0.462212	0.501623	0.0278262	404.3	440.055	665.74	593.487	547.833	474.226	627.973	622.162	721.392	724.669	787.67	987.144
FBgn0034899	CG13560	CG13560	-1.8277	0.00762507	-6.92721	3.45697e-32	0.423271	0.689633	-1.34137	0.27717	4769.82	10604.2	1284.61	2840.07	47.6377	55.2114	12.4763	9.6287	11.771	18.8716	1.65825	5.68631
FBgn0039966	Rab21	CG17515	-0.699684	0.00763795	-0.0404527	0.904949	-0.604258	0.0399962	-0.50538	0.112576	400.625	471.322	251.714	283.034	362.887	481.128	346.217	326.635	218.604	222.685	247.909	224.041
FBgn0003231	ref(2)P	CG10360	-0.898075	0.00771449	-0.331589	0.363645	0.28056	0.515456	0.51972	0.252111	14546.5	17177.2	9401.09	7514.55	11441.4	13708.2	4341.75	4215.15	4346.01	6070.36	4959	7355.81
FBgn0265499	asRNA		2.87654	0.00772038	-0.118006	0.939804	1.76904	0.346213	1.84502	0.354334	7.35091	11.5804	72.9103	94.6395	12.61	4.92959	0	0.740669	5.0447	1.25811	1.65825	5.68631
FBgn0052071	CG32071	CG32071	2.89978	0.00776175	-1.60177	0.206303	3.87234	0.00127382	2.28675	0.129817	19.2961	11.5804	55.5507	232.619	4.20332	3.94367	0	2.22201	35.3129	35.227	5.80388	14.7844
FBgn0262160	CG9932	CG9932	1.32183	0.00776416	2.95061	5.1102e-12	-1.19651	0.0240201	-1.34604	0.00847873	860.056	1020.23	3090.01	1709.7	9981.49	5240.15	3794.87	4548.45	1827.02	1746.25	1350.65	1863.97
FBgn0030328	Amun	CG2446	0.497973	0.00779263	0.234542	0.247127	-0.144536	0.541664	0.140081	0.716696	3003.77	3331.68	4674.94	4280	4166.89	3293.95	4342.79	4032.2	3619.57	3955.48	4510.45	4720.78
FBgn0039407	CG14544	CG14544	0.908282	0.00779389	0.865843	0.0111971	0.0939956	0.825478	0.0876921	0.866232	55.1318	55.5859	100.686	108.791	105.083	98.5918	204.819	176.279	188.336	218.91	225.522	177.413
FBgn0034406	Jheh3	CG15106	-1.51545	0.00779389	-1.96857	0.000185734	-0.100583	0.914311	1.02059	0.147256	12354.1	10929.6	3703.67	4194.21	2793.81	2921.27	846.308	883.618	574.255	1036.68	973.394	2615.7
FBgn0034629	Acox57D-d	CG9709	-1.50334	0.00779389	-0.884007	0.14013	-0.135426	0.876459	0.231602	0.81218	1454.56	1540.19	511.24	513.884	823.851	770.988	148.676	177.02	93.327	203.813	121.882	263.845
FBgn0262613	CG43139	CG43139	2.94861	0.00781039	2.28833	0.0425545	-5.22896	1.49947e-06	-6.19596	2.46658e-08	50.5375	60.218	959.986	129.134	271.815	384.508	194.422	191.093	4.20392	0	0.829126	0
FBgn0037504	CG1142	CG1142	0.477927	0.00783494	0.374113	0.0452619	-0.0621504	0.79411	0.356366	0.0621656	396.949	334.673	490.409	532.458	476.377	475.212	816.157	793.997	743.253	800.155	1085.33	974.634
FBgn0259714	DIP-epsilon	CG42368	1.5127	0.00783724	2.61365	1.8199e-07	0.433571	0.520297	0.61779	0.467009	36.7545	40.5314	141.481	87.5636	235.386	266.198	386.765	394.777	430.481	634.085	403.785	809.731
FBgn0036880	Cpr76Bc	CG9295	2.27801	0.00787621	-0.942227	0.374149	0.749448	0.522627	1.9662	0.0471651	10.1075	11.5804	72.0423	44.2241	4.20332	5.91551	6.23814	7.40669	11.771	12.5811	42.2854	17.0589
FBgn0261549	rdgA	CG42667	0.816945	0.00787621	0.96197	0.000869922	-0.566151	0.137839	-0.36988	0.460443	545.805	746.935	1148.34	1137.44	1492.18	1040.14	444.987	447.364	284.185	317.043	326.676	362.787
FBgn0038380	CG14877	CG14877	-2.53519	0.00795835	0.225907	0.843457	-0.219322	0.90262	-0.251235	0.900494	86.3732	94.9592	22.5675	4.42241	126.1	88.7326	3.11907	5.18468	4.20392	2.51621	3.31651	3.41179
FBgn0025678	CaBP1	CG5809	-0.857603	0.00800612	-0.670115	0.0412575	-0.764045	0.0281455	-0.208352	0.749257	7275.56	8188.49	4659.32	3827.15	4700.72	4974.94	11443.9	11473	5375.13	8055.65	8203.38	11606.9
FBgn0263241	Mocs1	CG33048	-0.912107	0.00800709	-0.76381	0.0271471	0.207288	0.641717	0.416976	0.435353	654.231	702.93	382.779	333.449	381.101	413.1	488.654	472.547	459.068	654.215	516.546	772.201
FBgn0028894	GMF	CG5869	-1.06391	0.00800709	-0.314042	0.477156	0.0501484	0.93989	-0.295588	0.718386	1330.51	1349.12	719.555	548.378	843.467	1303.38	1637.51	1519.11	1263.7	2007.94	1150	1414.75
FBgn0052053	CG32053	CG32053	-2.13485	0.00803318	-0.742355	0.395632	-0.960509	0.414624	-0.534224	0.752071	508.132	650.818	177.936	63.6827	323.656	349.015	34.3098	41.4775	29.4274	6.29053	25.7029	25.0198
FBgn0004865	Eip78C	CG18023	-1.76163	0.00803318	1.96533	0.000990593	-3.78663	7.7364e-12	-4.08367	1.18894e-13	79.9411	118.12	39.9271	15.0362	417.53	394.367	1068.8	912.504	61.3772	69.1958	33.1651	72.7848
FBgn0029148	NHP2	CG5258	0.550015	0.00803631	0.708819	0.000240087	-0.0971003	0.714238	0.498059	0.018046	475.052	467.848	671.816	711.123	680.938	859.72	1323.53	1325.8	1125.81	1353.72	1831.54	1915.15
FBgn0033320	CG8586	CG8586	-0.816143	0.00803631	-0.0250951	0.954026	-0.601812	0.154224	-2.06481	5.47885e-09	211.339	260.559	134.537	131.788	222.776	239.578	102.929	85.177	62.218	60.3891	19.0699	25.0198
FBgn0035148	CG3402	CG3402	0.625378	0.00804236	1.09719	1.45604e-07	-0.331254	0.257862	-0.290238	0.384314	210.42	220.027	323.756	341.41	421.733	499.86	561.433	542.911	386.761	493.177	456.019	445.807
FBgn0033129	Tsp42Eh	CG12844	1.82751	0.00808258	1.20477	0.0972346	0.278083	0.775446	-1.24149	0.178909	86.3732	81.0627	284.697	343.179	169.534	230.705	54.0639	54.8095	30.2682	104.423	19.899	23.8825
FBgn0053774	CG33774	CG33774	0.891206	0.00812996	-0.0651428	0.88066	-0.599391	0.166733	-1.42236	2.71149e-05	204.907	202.657	335.908	424.551	159.726	227.747	196.501	165.91	122.754	114.488	71.3049	61.4122
FBgn0038099	CG7091	CG7091	-2.0595	0.00814482	1.44037	0.0161501	-3.07066	1.0685e-11	-1.96072	3.95277e-05	14.7018	20.8447	4.3399	2.65344	46.2365	53.2396	751.696	712.524	68.9443	98.1322	131.002	235.413
FBgn0261270	Sps1	CG8553	0.509421	0.00814482	0.222071	0.288302	-0.162325	0.509717	0.230182	0.44348	1766.06	1859.81	2588.32	2578.26	2077.84	2152.26	3001.59	2837.5	2547.57	2668.44	3906.84	2940.96
FBgn0034797	nahoda	CG12781	1.18344	0.00814482	0.755379	0.10856	0.380905	0.51112	0.109386	0.890603	1386.57	1508.92	3336.51	3336.26	2711.14	2223.24	464.742	488.842	413.666	836.64	621.016	408.277
FBgn0029791	AdamTS-B	CG4096	1.38595	0.00816469	1.04838	0.0507601	1.18329	0.0443946	1.15645	0.05259	422.677	409.946	992.969	1235.62	1084.46	670.424	133.08	157.022	412.825	260.428	435.291	225.178
FBgn0050052	Obp49a	CG30052	-2.12511	0.00817165	-1.1444	0.181451	-0.3828	0.728905	-1.82162	0.0580076	563.263	599.864	131.933	112.329	235.386	267.184	57.183	62.9569	15.9749	75.4863	9.12039	21.608
FBgn0037550	CG9667	CG9667	0.545633	0.00820284	0.227112	0.326863	-0.0407992	0.892023	-0.0293865	0.938498	199.393	220.027	279.489	332.565	259.205	232.677	420.035	420.7	406.099	411.401	404.614	419.65
FBgn0044510	mRpS5	CG40049	-0.742935	0.00830234	-0.50559	0.0856295	0.155641	0.673271	-0.0527861	0.918353	1137.55	1107.09	600.642	735.888	708.96	866.622	843.189	771.777	750.82	1051.78	744.555	812.005
FBgn0029827	CG6048	CG6048	-1.82748	0.00830234	-0.0126378	0.9934	-1.02452	0.280134	0.86242	0.427319	530.184	966.963	247.374	151.246	864.483	619.156	96.6912	98.509	64.7404	26.4202	122.711	243.374
FBgn0016032	lbm	CG2374	1.39391	0.00830601	2.02158	2.47263e-05	-1.34054	0.0178141	-1.87958	0.000305997	86.3732	82.2208	256.922	197.239	353.079	355.916	173.628	162.207	52.1286	78.0025	26.532	62.5494
FBgn0038820	CG4000	CG4000	1.70313	0.00837244	-0.702659	0.333383	-2.53346	0.000579335	-0.646554	0.601129	78.1034	60.218	197.031	273.305	37.8299	45.3522	57.183	43.6995	2.52235	13.8392	29.0194	34.1179
FBgn0029503	CHORD	CG6198	-0.739588	0.00847299	-0.959555	0.000240366	-0.29655	0.440731	-0.0325033	0.955401	1338.78	1250.68	674.42	871.214	561.844	761.128	870.221	846.585	757.546	636.601	900.431	776.75
FBgn0000279	CecC	CG1373	-3.52894	0.00867211	-1.6564	0.249502	1.57571	0.391143	1.59297	0.448672	6.43205	475.954	10.4158	8.84481	36.4288	78.8734	119.564	117.026	248.031	642.892	421.196	482.199
FBgn0035401	Alg2	CG1291	-0.967787	0.00867211	-0.487648	0.218015	-0.577777	0.217124	-0.464428	0.404131	1166.04	1299.32	685.704	564.299	770.609	979.016	1888.08	1741.31	952.608	1469.47	1086.16	1535.3
FBgn0261564	ReepA	CG42678	0.55973	0.00871466	-0.59013	0.00422191	0.464254	0.0529922	0.383743	0.145902	2001.28	1913.08	2504.99	3274.35	1319.84	1276.76	1349.52	1358.39	2011.15	1727.38	1660.74	1877.62
FBgn0030529	Clic	CG10997	-1.14889	0.00875731	-0.680562	0.14208	0.616079	0.290787	0.791058	0.139503	4619.13	5599.12	2264.56	2280.19	2620.07	3702.12	2718.79	2661.97	2987.3	5323.04	3666.4	5734.08
FBgn0001189	hfw	CG3095	-0.821437	0.00877869	-0.37905	0.261841	-0.186688	0.6464	-0.137894	0.798251	1846	1917.71	1071.95	1047.23	1459.95	1427.61	1285.06	1353.94	942.519	1376.37	975.882	1422.72
FBgn0266705	asRNA		4.40225	0.00878404	1.10427	NA	1.22593	0.564026	-0.479285	NA	0	0	18.2276	45.1085	1.40111	0.985918	0	0.740669	0	5.03242	0	0
FBgn0035120	wac	CG13879	0.774859	0.0089085	0.523179	0.0962173	0.030958	0.949582	0.372101	0.364676	177.341	160.967	262.13	320.182	210.166	276.057	572.869	489.582	533.898	551.05	756.163	618.671
FBgn0040250	Ugt304A1	CG15902	-1.79265	0.00893665	0.085367	0.925524	0.282263	0.774219	0.968064	0.344281	597.261	494.483	195.295	103.484	463.767	697.044	37.4288	48.8842	37.8353	69.1958	52.235	123.962
FBgn0029980	CG10778	CG10778	-0.733936	0.00893665	-0.731569	0.00750066	-0.130432	0.728072	0.265448	0.601129	600.937	607.97	328.964	395.363	365.689	359.86	534.401	459.215	386.761	522.114	539.761	656.2
FBgn0004910	Eip63F-1	CG15855	-1.03424	0.00895702	0.0411716	0.939125	-0.267073	0.603032	0.0034688	1	2469.91	2431.88	1190	1179.9	2265.59	2779.3	347.257	357.003	192.539	393.787	355.695	350.277
FBgn0029941	CG1677	CG1677	0.607446	0.00899992	0.763264	0.000405454	-0.0718864	0.827712	0.0487737	0.906196	1639.25	1814.65	2830.48	2441.17	3424.31	2455.92	2862.27	3012.3	2793.92	2794.25	3015.53	3062.65
FBgn0283450	Glo1	CG1707	0.887989	0.00907368	-0.919165	0.00529558	-0.155587	0.734401	0.0806342	0.892304	1185.33	1153.41	2130.89	2224.47	573.053	654.649	966.912	993.978	645.722	1115.94	941.888	1133.85
FBgn0033096	Zip42C.1	CG9428	-3.23866	0.00907821	-0.865765	0.513906	-1.22955	0.477014	-1.47247	0.498456	56.9695	62.5341	6.94384	1.76896	25.2199	35.493	7.27783	6.66602	4.20392	0	3.31651	0
FBgn0033919	CG8547	CG8547	0.926855	0.00907821	0.285272	0.46319	0.474313	0.327962	0.259698	0.723501	3140.68	3167.24	5713.04	6364.73	3886.67	3817.47	942.999	844.363	868.53	1626.73	1101.91	1041.73
FBgn0031747	CG9021	CG9021	3.1807	0.00907821	6.93317	3.55226e-11	-4.1986	0.000374398	-5.23076	4.58339e-06	26.647	18.5286	604.114	16.8051	5367.64	6233.96	316.066	364.409	7.56705	12.5811	2.48738	4.54905
FBgn0043456	Ndf	CG4747	0.592562	0.00907821	0.65733	0.00221494	-0.0986315	0.746904	0.0891735	0.814959	2380.78	2453.88	3931.08	3372.53	3760.57	3879.59	5991.73	5623.16	4707.55	6139.56	5565.1	6795.14
FBgn0034858	eIF2Bdelta	CG10315	0.475396	0.00912156	0.533719	0.00208691	0.128264	0.570672	0.192389	0.519932	548.562	623.025	887.943	740.311	888.302	809.438	821.355	821.402	876.097	920.933	962.616	914.359
FBgn0000473	Cyp6a2	CG9438	-1.34727	0.00914937	-0.498564	0.370861	1.98539	5.27915e-05	1.40232	0.00984807	799.411	991.281	281.225	406.861	608.081	648.734	118.525	121.47	302.682	684.409	357.353	293.414
FBgn0036301	CG4069	CG4069	0.567007	0.0092387	0.190113	0.439824	0.121426	0.634412	0.405199	0.0725224	208.582	220.027	292.509	343.179	271.815	219.86	694.513	685.86	708.781	795.123	916.185	913.222
FBgn0011834	Ser6	CG2071	-1.84352	0.00926118	-0.873411	0.250735	-0.919603	0.347656	1.12731	0.226504	1270.79	1838.97	554.639	261.806	770.609	880.425	208.978	244.421	73.989	158.521	300.144	730.123
FBgn0031609	CG15443	CG15443	0.699398	0.00926118	0.304547	0.300811	0.0549788	0.893187	0.285957	0.512341	261.876	238.556	339.38	476.735	302.639	316.48	396.122	363.669	392.646	396.303	482.552	443.532
FBgn0015270	Orc2	CG3041	0.871741	0.00933899	0.458561	0.213345	0.827444	0.0113697	0.850022	0.008697	115.777	84.5368	170.124	200.777	142.913	135.071	216.256	198.499	316.975	423.982	383.056	367.336
FBgn0040653	IM4	CG15231	-4.24049	0.00937192	0.752424	0.69495	1.20856	0.554973	-1.55348	0.601129	11.0264	4912.4	25.1714	1.76896	3805.41	5803.11	100.85	88.1396	5.88549	761.154	0	1.13726
FBgn0051523	CG31523	CG31523	-0.733851	0.00953567	0.510647	0.0807269	0.0072211	0.992761	-0.385446	0.346207	4491.41	4811.65	3140.35	2433.21	6030.37	7254.38	4175.4	3775.19	4462.88	3525.21	2638.28	3437.94
FBgn0264947	asRNA		4.10316	0.00965047	1.5277	NA	-0.315108	0.901464	-0.345474	NA	0.918864	0	13.8877	45.993	1.40111	4.92959	2.07938	0.740669	1.68157	0	1.65825	0
FBgn0044812	TotC	CG31508	-1.77218	0.00970348	3.34895	1.17122e-11	-2.46022	0.0101358	-4.13676	0.000327008	35.8357	26.6349	8.6798	8.84481	288.628	382.536	14.5557	14.0727	1.68157	2.51621	0	0
FBgn0032478	Rsph1	CG5458	2.38479	0.00974322	-1.3439	0.194895	0.717334	0.542978	0.196952	0.907443	36.7545	31.2671	145.821	259.153	11.2089	12.8169	25.9923	20.7387	65.5811	13.8392	35.6524	18.1962
FBgn0051821	CG31821	CG31821	-0.66008	0.00983995	-2.0768	1.79194e-19	0.600591	0.133598	0.201327	0.761678	638.61	529.224	349.796	388.287	140.111	135.071	49.9051	45.1808	71.4666	72.9701	50.5767	59.1377
FBgn0002736	mago	CG9401	0.579833	0.0100155	0.284807	0.242999	-0.110057	0.705082	0.170385	0.701679	598.18	585.968	880.999	892.442	648.713	792.678	1471.16	1279.14	1124.13	1425.43	1547.15	1547.81
FBgn0052476	mthl14	CG32476	-1.37333	0.0101601	0.0482442	0.948514	0.953405	0.14571	0.234492	0.800091	1180.74	1249.52	499.956	415.706	1004.59	1509.44	165.311	123.692	324.543	244.072	236.301	103.491
FBgn0033188	Drat	CG1600	1.09539	0.0101601	0.435595	0.340562	0.758798	0.138055	1.00921	0.0273292	5907.37	7058.25	13879	14164.1	8661.65	8959.03	3292.7	3094.52	3547.27	7356.14	5548.51	7455.89
FBgn0283658	muc	CG5261	0.603841	0.0101911	-1.02719	8.92518e-07	0.724181	0.00178825	0.19761	0.673225	6812.45	6687.68	9200.58	11357.6	3387.88	3214.09	2765.58	2590.86	3795.3	5077.71	3273.39	2871.59
FBgn0004369	Ptp99A	CG11516	0.698613	0.01021	0.834326	0.00102158	0.274879	0.452425	0.140407	0.779925	558.669	636.921	1007.72	937.55	1234.38	907.044	548.956	591.795	700.373	681.893	553.027	707.377
FBgn0035649	CG10483	CG10483	1.41817	0.0102792	-1.12437	0.0502125	1.5984	0.0109721	0.571282	0.622475	232.472	228.134	495.616	766.845	113.49	93.6622	18.7144	26.6641	95.8494	47.808	41.4563	27.2943
FBgn0036576	CG5151	CG5151	0.907631	0.0102792	2.13854	1.00331e-12	-0.202231	0.652497	0.0303923	0.966956	375.815	339.305	819.373	532.458	1883.09	1321.13	1182.13	1248.77	1002.21	1108.39	1146.68	1337.42
FBgn0259935	CG42458	CG42458	2.57301	0.0102947	0.711966	0.523585	0.934771	0.488779	0.206196	0.914839	45.0243	33.5831	439.198	114.098	75.6598	60.141	10.3969	11.11	34.4721	10.0648	18.2408	6.82358
FBgn0035264	Oseg4	CG2069	-1.77821	0.0103066	-0.711323	0.336755	0.535567	0.542978	0.298602	0.801057	520.077	575.545	184.012	118.52	396.513	259.296	89.4134	82.955	121.073	133.359	164.167	48.9023
FBgn0035941	CG13313	CG13313	-2.16547	0.0103066	-1.44381	0.0935644	-1.20854	0.351205	-0.837564	0.622592	41.3489	40.5314	7.81182	8.84481	12.61	15.7747	14.5557	8.14736	5.88549	2.51621	4.14563	7.96084
FBgn0036263	thoc6	CG5632	0.78163	0.0103066	0.468736	0.149209	-0.298156	0.453066	-0.0301349	0.960524	257.282	222.343	385.383	444.01	355.881	311.55	649.806	532.541	401.895	559.857	594.484	561.808
FBgn0037757	CG8516	CG8516	0.640727	0.010561	0.515229	0.0431305	-0.0202908	0.964027	0.102726	0.806047	365.708	406.472	638.833	566.953	643.108	465.353	509.448	505.136	485.132	515.823	560.489	528.827
FBgn0033137	Tsp42Ep	CG4471	2.75455	0.0106058	5.90562	1.39604e-10	-1.90287	0.127391	-4.1242	3.94721e-05	12.8641	9.26431	169.256	29.1879	989.182	1200.85	219.375	197.759	79.0337	16.3554	9.94952	5.68631
FBgn0041775	tral	CG10686	0.528491	0.0106117	0.783271	2.67118e-05	-0.0994288	0.714238	-0.0168695	0.969651	2937.61	3037.54	4699.24	3930.63	5680.09	4626.91	4776.34	4679.55	4445.22	4378.21	4240.15	5107.45
FBgn0000575	emc	CG1007	0.780499	0.0106523	1.48893	2.1446e-08	-1.16519	3.40078e-05	-0.669568	0.0450824	1587.8	1549.46	3050.95	2362.45	3805.41	5073.53	10289.8	9615.37	3641.43	5179.62	6479.62	5987.69
FBgn0033853	CG6145	CG6145	1.0122	0.010677	0.998109	0.00904957	-0.128892	0.817236	-0.223491	0.76766	627.584	709.878	1586.67	1136.56	1293.22	1402.96	729.862	653.27	579.3	684.409	429.487	754.005
FBgn0267472	asRNA		3.57773	0.0106791	1.06816	0.503817	-0.558098	0.775446	-0.126749	0.965755	1.83773	1.15804	15.6236	51.2999	1.40111	6.90142	4.15876	2.96268	1.68157	2.51621	0.829126	5.68631
FBgn0033372	CG13742	CG13742	1.55675	0.0106972	1.15892	0.0669581	-0.11152	0.902479	0.223634	0.816672	32.1602	37.0572	118.045	93.755	74.2587	84.7889	164.271	189.611	100.894	227.717	169.142	246.786
FBgn0035241	CG12105	CG12105	0.92854	0.0107082	0.101159	0.824635	0.542525	0.312523	0.301025	0.716267	124.965	122.752	243.034	231.734	154.122	113.381	57.183	48.8842	85.7599	67.9377	56.3806	75.0593
FBgn0038763	PIG-L	CG4433	-0.60914	0.010743	-0.283278	0.268603	0.118166	0.709213	0.0290636	0.953386	833.409	880.11	550.299	570.49	647.312	757.185	538.56	552.539	527.171	660.505	495.818	619.808
FBgn0033830	CG10814	CG10814	2.52264	0.0107538	0.111245	0.933077	-1.19332	0.385486	-0.508728	0.781291	68.9148	541.962	2223.76	1875.1	341.87	322.395	77.9768	81.4736	20.1788	42.7756	31.5068	76.1966
FBgn0050413	CG30413	CG30413	-3.14632	0.0108549	-0.904039	0.497938	-2.01279	0.247844	-2.69128	0.0983286	138.748	137.807	20.8315	1.76896	61.6487	74.9297	8.31752	11.11	2.52235	0	0.829126	0
FBgn0026620	tacc	CG9765	0.471866	0.0108824	0.698364	2.93228e-05	-0.31541	0.159702	-0.239556	0.378865	2933.93	2870.78	4507.42	3551.19	4580.22	4851.7	5372.08	5098.03	4298.09	4108.97	4133.19	4732.15
FBgn0037076	ebd2	CG12972	-1.0169	0.0109773	0.0918143	0.850651	0.366884	0.48538	0.270175	0.742305	297.712	321.935	153.632	149.477	278.82	380.564	125.803	133.32	139.57	197.523	126.027	188.786
FBgn0000405	CycB	CG3510	0.906738	0.0110031	0.510036	0.177261	1.05842	0.00237923	1.12431	0.00101033	658.825	572.071	1170.04	1155.13	860.28	900.143	1463.88	1422.08	3548.95	2507.4	3929.23	2413.27
FBgn0039747	AdoR	CG9753	1.71148	0.0110176	-0.187145	0.82111	-3.96457	5.26627e-10	-1.35325	0.0824278	126.803	135.491	411.422	489.118	135.907	93.6622	241.208	247.384	11.771	15.0973	43.9437	141.021
FBgn0085261	CG34232	CG34232	-1.24285	0.0111004	0.0721744	0.908621	-0.594783	0.372275	-0.202635	0.805148	2787.83	2671.6	1479.91	784.535	2692.93	3052.4	2319.55	2299.78	1204.84	1828.03	1487.45	2515.62
FBgn0086608	CG34112	CG34112	1.44428	0.0112013	-0.90958	0.142281	-0.889293	0.348014	0.450904	0.729942	134.154	99.5914	407.95	245.886	43.4343	77.8875	22.8732	20.7387	10.0894	12.5811	30.6777	29.5688
FBgn0032296	CG6729	CG6729	0.564228	0.011251	0.249107	0.305933	0.0949806	0.744801	0.082345	0.821249	287.604	303.406	414.894	459.93	390.909	314.508	428.352	468.844	456.546	504.5	497.476	452.63
FBgn0265977	lncRNA		-3.98209	0.0112655	1.16794	0.459265	-1.13155	0.552546	-1.68214	0.505867	19.2961	16.2125	0	0	71.4565	22.6761	2.07938	8.88803	3.36314	0	1.65825	0
FBgn0000140	asp	CG6875	1.22556	0.0112949	0.67748	0.187068	1.14336	0.0249817	1.27908	0.00939131	393.274	324.251	821.109	888.019	686.543	474.226	521.924	539.948	1579.83	802.671	1547.98	1075.85
FBgn0032698	CG10336	CG10336	0.716497	0.0112985	0.143978	0.673607	0.78809	0.00339344	0.916624	0.000340604	132.316	99.5914	193.559	191.048	138.71	120.282	163.231	148.875	256.439	284.332	307.606	282.041
FBgn0030217	CG2124	CG2124	0.786206	0.0113564	0.127288	0.748752	0.0330129	0.94494	-0.03209	0.955568	60.645	66.0082	113.705	105.253	71.4565	67.0424	120.604	133.32	128.64	132.101	117.736	131.922
FBgn0025592	Gk1	CG18374	-0.959905	0.0114339	-1.1781	0.000830331	0.00167336	1	0.369963	0.581608	2358.72	2361.24	1235.14	1171.05	948.55	1115.07	1595.92	1533.19	1217.45	1917.35	1562.07	2496.29
FBgn0266937	lncRNA		1.63463	0.0115653	0.555451	0.439429	1.70588	0.0394784	-1.30941	0.334455	38.5923	33.5831	135.405	97.2929	37.8299	69.0142	6.23814	8.14736	22.7012	28.9364	2.48738	2.27453
FBgn0040503	CG7763	CG7763	-1.92102	0.0115653	-0.677791	0.406558	-1.37038	0.131364	0.519681	0.737369	815.032	905.587	157.972	264.46	414.728	633.945	380.527	396.999	117.71	167.328	231.326	906.398
FBgn0039015	Takl2	CG4803	-1.33236	0.011727	-0.737196	0.18603	0.271806	0.713051	0.250331	0.795676	580.722	414.578	220.467	166.282	242.392	347.043	54.0639	56.2909	43.7208	91.8417	67.1592	64.824
FBgn0039301	Nup37	CG11875	0.627907	0.0119295	0.374091	0.169433	-0.0574225	0.862645	0.239856	0.514288	124.047	137.807	200.503	204.315	169.534	169.578	365.971	347.374	304.364	383.722	423.684	418.513
FBgn0265070	asRNA		3.80338	0.0119454	-1.8956	0.285028	0.929298	0.670844	0.872142	0.778493	1.83773	2.31608	52.0788	42.4551	0	0	0	0	0	1.25811	0	1.13726
FBgn0053129	CG33129	CG33129	-0.370825	0.0119998	-0.156107	0.322083	-0.677031	2.24864e-07	-0.518947	0.000170355	6883.21	6618.19	5504.73	4931.87	5654.87	6455.79	9856.26	9165.04	5629.89	6259.08	6516.93	6748.52
FBgn0028394	CG17834	CG17834	-0.589256	0.0120057	0.0166163	0.959942	-0.234452	0.467315	-0.0771645	0.853021	1408.62	1429.02	1060.67	821.683	1308.63	1559.72	458.503	408.109	346.403	390.013	419.538	400.316
FBgn0267505	pre-rRNA		-2.80084	0.0120285	1.86447	0.0875841	-0.504487	0.719245	-1.10292	0.545992	50.5375	50.9537	6.07586	4.42241	361.486	63.0987	32.2304	75.5483	51.2878	21.3878	27.3612	18.1962
FBgn0085203	CG34174	CG34174	1.02375	0.0121531	0.602251	0.170449	-0.326117	0.523217	-0.127902	0.852575	81.7789	67.1663	140.613	166.282	110.687	117.324	101.89	121.47	71.4666	108.197	111.932	92.1183
FBgn0004425	LysB	CG1179	-3.68521	0.0121796	-3.18962	0.0280754	-0.652229	0.739108	-1.85168	0.398464	266178	255221	12314.9	7786.97	14622	17593.7	30015.9	30185.2	32525.7	577.47	10109.5	138.746
FBgn0046878	Obp83cd	CG15582	-2.55036	0.0122683	-1.36756	0.202575	-0.54662	0.693012	-0.297953	0.870913	631.259	592.916	58.1546	118.52	194.754	240.564	25.9923	17.7761	5.88549	22.6459	4.14563	30.7061
FBgn0014879	Set	CG4299	0.531675	0.0123183	0.449074	0.0339689	-0.298514	0.275321	-0.0572492	0.875274	1508.77	1438.28	2215.08	2052	2143.69	1887.05	3931.07	3811.48	3014.21	3277.36	4235.18	3201.39
FBgn0039471	CG6295	CG6295	-3.68945	0.0123183	-2.73779	0.0684791	1.38106	0.472494	-2.89129	0.0899474	8701.64	13019.8	808.089	70.7585	1043.83	1057.89	387.804	345.893	2576.16	22.6459	20.7282	2.27453
FBgn0259716	Nepl6	CG42370	1.15781	0.0123183	1.56938	0.000194499	-0.993687	0.0527485	-3.99781	7.63896e-23	723.146	580.178	1443.45	1508.93	1828.45	2118.74	822.395	759.927	381.716	402.594	24.8738	69.373
FBgn0017561	Ork1	CG1615	1.00557	0.0123777	1.15106	0.00226851	-0.961934	0.130013	-1.88505	0.00118425	132.316	141.281	288.169	265.344	291.43	321.409	24.9526	37.0335	15.1341	16.3554	4.14563	12.5099
FBgn0038928	Fadd	CG12297	-0.777602	0.0124634	0.196686	0.56227	-0.028972	0.956674	-0.081795	0.875803	263.714	289.51	140.613	180.434	325.057	309.578	333.741	351.818	291.752	382.464	288.536	360.512
FBgn0003751	trk	CG5619	-2.66465	0.0124634	-0.574417	0.585229	0.34207	0.768248	0.654055	0.703205	17.4584	15.0545	0.86798	2.65344	11.2089	9.85918	35.3495	39.2555	27.7459	69.1958	40.6272	80.7456
FBgn0034856	yellow-d2	CG9891	1.84356	0.0125078	1.15249	0.134318	-2.49046	0.000408615	-0.915249	0.411512	1078.75	1000.55	6055.03	1896.33	2544.41	2267.61	1355.76	1313.95	161.43	271.751	973.394	395.767
FBgn0011474	PR-Set7	CG3307	0.815576	0.0126411	0.833998	0.00768104	-0.258358	0.523602	-0.266251	0.677334	546.724	472.48	1029.42	774.806	1015.8	813.382	1157.18	1020.64	1057.71	757.38	952.666	854.084
FBgn0052626	AMPdeam	CG32626	0.812243	0.0128195	1.12082	0.000153487	0.412165	0.351442	0.25844	0.692656	3221.54	3596.87	7526.25	4507.32	7074.19	7857.76	1509.63	1581.33	2006.11	2118.65	1678.15	2026.6
FBgn0265362	CG44303	CG44303	2.45368	0.0129722	0.0750684	0.959872	-0.0641473	0.972792	0.623902	0.749216	9.18864	5.7902	25.1714	71.643	7.00554	8.87326	12.4763	8.88803	6.72627	13.8392	14.9243	19.3335
FBgn0266117	asRNA		3.36369	0.0129753	0.884922	0.575861	1.00823	0.555419	0.910891	0.741852	0.918864	2.31608	26.0394	28.3034	5.60443	1.97184	3.11907	0.740669	7.56705	1.25811	4.97476	3.41179
FBgn0050035	Tret1-1	CG30035	1.49257	0.0130069	1.0966	0.0736508	-1.42595	0.0242978	-1.28443	0.0530127	2910.96	2837.2	8260.56	8458.29	6816.39	5780.44	2552.44	2711.59	834.058	1061.84	486.697	1612.64
FBgn0260479	CG31904	CG31904	-3.11757	0.0130201	-3.31201	0.00727842	0.890158	0.673271	1.70952	0.50682	43.1866	35.8992	2.60394	4.42241	4.20332	1.97184	0	0	0	1.25811	0.829126	2.27453
FBgn0001086	fzy	CG4274	0.965015	0.0132609	0.410733	0.325115	0.487807	0.344578	0.676724	0.143553	338.142	280.245	587.622	631.52	425.937	400.283	826.554	766.593	1339.37	902.062	1573.68	986.007
FBgn0030465	CG15743	CG15743	0.797807	0.0133419	0.769999	0.0141628	-0.041114	0.938	-0.214798	0.740176	169.99	194.551	373.231	262.691	304.04	319.437	257.843	249.606	217.763	276.783	224.693	211.531
FBgn0004390	RasGAP1	CG6721	0.552782	0.0133938	0.971062	7.02591e-07	0.29098	0.299171	-0.0163567	0.971716	398.787	400.681	644.041	530.689	881.297	694.086	1293.37	1341.35	1695.02	1529.86	1297.58	1307.85
FBgn0020653	Trxr-1	CG2151	-0.510017	0.0134449	-0.816503	8.56505e-06	0.361527	0.140419	0.291625	0.304927	6978.77	7211.11	4832.04	5119.38	4280.38	3762.26	4456.11	4461.79	5014.43	6457.86	5885.97	5035.8
FBgn0034939	thoc5	CG2980	0.403204	0.013449	0.163188	0.362475	0.281085	0.123109	0.289126	0.112266	382.247	343.938	472.181	490.887	397.915	416.057	532.321	544.392	682.716	624.02	677.396	638.004
FBgn0032453	CG6180	CG6180	-0.439975	0.013497	-0.807163	2.30067e-07	-0.474746	0.00819307	-0.222291	0.401059	3757.23	3532.02	2471.14	2898.45	1951.74	2205.5	3840.62	3774.45	2644.27	2832	3516.32	3005.78
FBgn0030234	CG15211	CG15211	-1.51856	0.0135064	-0.364838	0.594055	1.38839	0.0349388	1.33604	0.0468286	3454.93	4126.09	1217.78	1334.68	2288.01	3548.32	1200.84	1082.12	2053.19	4125.33	1732.87	4218.11
FBgn0035090	CG2736	CG2736	1.22158	0.0135573	1.05647	0.0305562	-0.0434312	0.960189	-1.99225	1.12277e-05	1680.6	1675.68	4258.31	3710.4	3390.68	3699.16	1134.3	1019.9	697.851	1392.72	183.237	342.316
FBgn0087021	Spc25	CG7242	0.795514	0.0136119	0.842956	0.00620948	0.0723259	0.872015	0.323309	0.516689	169.071	120.436	245.638	261.806	218.573	303.663	485.535	450.327	472.52	512.049	616.87	554.984
FBgn0035033	CG3548	CG3548	0.865869	0.0136119	1.12304	0.000482303	-0.117451	0.804438	-0.160484	0.788588	191.124	226.976	414.894	351.139	493.19	424.931	566.631	519.209	486.814	513.307	592.825	375.297
FBgn0031461	daw	CG16987	0.747592	0.0136957	0.864083	0.00220992	-0.09279	0.832566	0.186275	0.758275	1381.05	1356.06	2432.08	2182.02	2593.45	2412.54	458.503	463.659	365.741	500.726	423.684	628.906
FBgn0003660	Syb	CG12210	-0.863649	0.0137089	-0.371041	0.318473	-0.0883034	0.862705	-0.20518	0.760387	7452.9	7758.86	4480.51	3826.27	5680.09	6049.59	9057.78	8751.75	6235.25	10509	6565.02	8861.55
FBgn0030832	CG10597	CG10597	-3.76433	0.0137512	-2.4715	0.116581	-1.29607	0.505883	0.203464	0.948352	292.199	214.237	6.94384	8.84481	30.8244	26.6198	24.9526	17.0354	0.840784	10.0648	0	51.1768
FBgn0015527	peng	CG1685	0.715079	0.0137893	0.28114	0.365201	0.3089	0.423988	0.512359	0.134515	574.29	699.456	1023.35	1073.76	875.692	675.354	1506.51	1423.57	1556.29	2080.91	1916.94	2273.39
FBgn0002939	ninaD	CG31783	-3.17271	0.0138575	-1.71503	0.205877	1.57533	0.366642	1.29494	0.558484	5670.31	6384.27	674.42	237.041	1338.06	1702.68	90.453	94.065	707.94	18.8716	469.286	103.491
FBgn0051041	CG31041	CG31041	-2.30305	0.0138615	-1.42611	0.142501	-4.51857	1.71404e-07	2.72567	0.00300529	1470.18	1294.69	355.004	135.326	449.756	499.86	327.502	327.376	4.20392	15.0973	854.829	4189.68
FBgn0259113	DNApol-alpha180	CG6349	0.794858	0.0139676	0.515093	0.126577	0.311339	0.461303	0.80004	0.0156214	491.592	376.363	789.862	725.275	753.796	494.931	646.687	614.755	769.317	798.897	1022.31	1185.03
FBgn0010357	betaTry	CG18211	-3.51737	0.0139676	-2.92803	0.039466	-1.69253	0.380759	-2.04433	0.294902	49285.1	50983.8	3266.21	1784	3778.79	4754.1	3686.74	3735.94	1499.96	51.5823	1076.21	18.1962
FBgn0052732	Setd3	CG32732	0.923206	0.0139676	0.167452	0.706031	0.158424	0.748993	0.103677	0.871343	215.933	233.924	436.594	422.782	256.403	249.437	382.606	359.225	365.741	464.241	296.827	502.67
FBgn0010504	kermit	CG11546	-1.65064	0.0140277	-0.988187	0.159487	1.13313	0.163646	0.985258	0.276677	1918.59	2128.48	604.114	626.213	984.979	999.721	403.4	364.409	1330.12	408.884	1031.43	532.239
FBgn0024432	Dlc90F	CG12363	-0.780833	0.0140428	-0.45891	0.168178	0.328526	0.439315	0.342608	0.50576	3019.39	3006.27	1693.43	1797.27	1941.94	2428.32	2883.06	2592.34	2664.44	4227.23	3220.33	3737.04
FBgn0039154	Npc2f	CG6164	-1.20112	0.0140428	-0.666836	0.194126	-1.9604	1.4329e-05	0.918692	0.110427	7895.79	7395.24	3495.35	3042.62	3830.63	5709.45	893.094	868.064	153.023	286.848	1222.13	2153.98
FBgn0032734	CG15169	CG15169	-1.92322	0.0140631	0.98346	0.19637	0.352016	0.743936	-0.0887456	0.957361	37.6734	52.1118	14.7557	7.07585	74.2587	107.465	15.5954	9.6287	15.9749	16.3554	14.9243	7.96084
FBgn0002183	dre4	CG1828	0.546475	0.0143364	0.316314	0.176441	0.284157	0.338537	0.510781	0.0303357	1839.56	1859.81	2632.58	2779.04	2608.86	2005.36	2965.2	2801.95	3802.02	3223.27	4431.68	3795.04
FBgn0002783	mor	CG18740	0.687204	0.0143565	0.851207	0.000990593	-0.0161645	0.975002	0.0733054	0.879751	1330.51	1320.16	2320.98	1960.9	2896.09	1908.74	2729.19	2938.98	2723.3	2882.32	3116.69	2848.84
FBgn0005649	Rox8	CG5422	0.44461	0.0143565	0.552069	0.000972567	-0.134815	0.546391	-0.0762317	0.800592	2472.66	2442.3	3616	3078.88	3784.39	3431.98	4006.97	3966.28	3272.33	3991.97	3710.34	3851.91
FBgn0264075	tgo	CG11987	0.560062	0.0143608	0.902812	8.50445e-06	0.0671587	0.830695	0.0156372	0.973839	456.675	477.112	761.218	617.368	931.737	820.284	910.769	782.147	850.032	923.449	907.893	800.633
FBgn0051446	CG31446	CG31446	-2.95336	0.0143648	-1.90401	0.127262	-3.9878	0.00091447	0.0483155	0.987915	3784.8	3544.76	551.167	168.936	630.498	1026.34	113.326	110.36	2.52235	2.51621	9.12039	224.041
FBgn0035665	Jon65Aiii	CG6483	-1.54879	0.0144339	-1.32128	0.0347182	-1.94054	0.00150338	-2.10344	0.000430284	190190	191894	87897.7	37885	69702.3	78393.3	47881.9	44369	15397.3	7469.37	13475.8	6862.24
FBgn0261584	CG42694	CG42694	-1.40468	0.0145994	-0.990686	0.0924692	0.11905	0.88977	-0.199183	0.832415	403.381	489.851	143.217	183.972	159.726	279.015	2474.46	2523.46	1872.43	3569.25	1528.91	2809.04
FBgn0036727	SecCl	CG7589	-1.93518	0.0146286	-1.33683	0.0998684	0.890799	0.409636	-0.560018	0.729942	1655.79	1574.93	459.161	324.605	591.267	624.086	108.128	127.395	158.067	296.913	128.515	26.157
FBgn0023097	bon	CG5206	1.03023	0.0146458	0.997317	0.0142005	0.508015	0.370458	0.309972	0.715536	566.939	473.638	1141.39	1008.31	1282.01	820.284	676.838	762.149	1243.52	812.736	1036.41	752.868
FBgn0035146	CG13893	CG13893	1.22336	0.0146857	0.695103	0.186636	-0.912029	0.128835	-1.37203	0.00803857	462.188	420.368	1358.39	740.311	707.559	736.481	303.59	309.6	118.551	203.813	94.5204	137.609
FBgn0030056	CAH3	CG11284	-0.792267	0.0146873	-0.251809	0.471042	0.411675	0.346174	0.394059	0.424812	3617.57	3513.49	2343.55	1753.93	2924.11	3055.36	1348.48	1372.46	1476.42	2155.13	1535.54	2050.48
FBgn0031034	CG14205	CG14205	-2.32601	0.0149086	0.852755	0.40175	-0.340372	0.794797	1.22822	0.377749	5148.39	10323.9	2274.97	385.634	13365.2	15985.7	1724.85	1956.85	1427.65	1414.11	2061.21	7271.66
FBgn0036341	Syx13	CG11278	-0.961759	0.0149513	-0.295213	0.489509	-0.937648	0.0224377	-0.944487	0.0220108	1559.31	1727.79	1033.76	638.595	1349.27	1322.12	2463.03	2337.55	1051.82	1434.24	1002.41	1471.62
FBgn0030742	CG9919	CG9919	0.988309	0.0149655	0.736032	0.0795162	1.34774	0.00192516	0.091688	0.914615	80.86	75.2725	156.236	156.553	116.292	144.93	34.3098	28.1454	95.0086	64.1634	33.1651	32.9806
FBgn0028507	CG3793	CG3793	-0.661415	0.0151464	-0.589708	0.0280006	-0.231117	0.499792	-0.0497495	0.918163	771.845	758.516	470.445	494.425	481.981	531.41	825.514	746.595	555.758	785.058	692.321	826.79
FBgn0266328	lncRNA		-2.0325	0.0151464	1.14302	0.106115	0.403371	0.632883	0.375547	0.765032	23.8905	12.7384	3.47192	4.42241	33.6266	50.2818	25.9923	25.1828	37.8353	30.1945	33.9942	32.9806
FBgn0032049	Bace	CG13095	-3.0247	0.0152042	-0.442371	0.763783	-2.67923	0.0481125	-3.70452	0.00229572	35189.7	63499.9	8011.45	988.85	34262.7	35627.1	1642.71	1635.4	300.16	26.4202	104.47	20.4707
FBgn0032124	CG17855	CG17855	-1.49641	0.0152257	0.198502	0.784745	-0.205577	0.808806	-0.0828689	0.946975	1124.69	1353.75	574.603	272.42	1346.46	1510.43	2368.41	2256.82	1358.71	2634.47	1489.11	2870.45
FBgn0039632	Cul5	CG1401	0.807322	0.015323	0.949949	0.00208264	-0.0201108	0.973651	-0.149637	0.793864	476.89	443.529	822.845	796.918	983.577	807.467	714.267	695.488	858.44	528.404	670.763	598.2
FBgn0040736	BomS3	CG16844	-3.90804	0.015616	-0.593834	0.75483	0.345293	0.886143	-1.92208	0.434861	4.59432	10209.3	144.085	38.0327	2472.95	3542.4	442.908	465.14	53.8102	1243.01	19.0699	54.5886
FBgn0026262	bip2	CG2009	0.722431	0.0156275	0.695002	0.0156475	-0.326644	0.41521	-0.344786	0.456172	2039.88	1617.78	3061.36	2998.39	2566.83	3375.78	3549.5	3507.07	2562.71	3055.94	2348.09	3200.26
FBgn0029820	CG16721	CG16721	0.689845	0.0156721	0.443672	0.133531	0.836571	0.00263858	0.40295	0.30173	1100.8	1082.77	1878.31	1655.75	1531.41	1445.36	1038.65	1036.94	1550.41	2174.01	1179.85	1571.7
FBgn0038819	Cpr92F	CG5494	1.33757	0.0157486	-0.152595	0.819139	-1.78931	0.00192516	0.325527	0.761678	428.19	386.785	875.792	1233.85	375.497	355.916	121.644	131.098	18.4972	52.8404	128.515	191.06
FBgn0028425	JhI-21	CG12317	0.893711	0.0158372	0.0338783	0.947536	0.170793	0.723627	0.746307	0.0712783	610.125	610.287	1056.33	1227.66	648.713	601.41	742.339	712.524	721.392	919.675	901.26	1555.78
FBgn0262364	CG43062	CG43062	-2.37567	0.0159388	-0.384222	0.714157	0.831307	0.453557	0.880884	0.524065	27.5659	18.5286	2.60394	4.42241	16.8133	17.7465	48.8654	54.8095	143.774	46.5499	125.198	72.7848
FBgn0016696	Pitslre	CG4268	0.708189	0.0160387	0.888238	0.000978794	-0.358959	0.362111	-0.103043	0.832348	1687.03	1594.62	2791.42	2589.76	3471.94	2632.4	2720.87	2847.13	2031.33	2303.59	2113.44	3070.61
FBgn0011824	CG4038	CG4038	0.733385	0.0160387	0.195257	0.561727	0.272056	0.478864	0.383563	0.378865	546.724	555.859	840.204	1000.35	721.57	544.227	1425.42	1315.43	1427.65	1888.42	1594.41	1989.07
FBgn0260004	Snmp1	CG7000	-1.29519	0.0162996	-1.01528	0.0614023	0.444436	0.5879	-0.358179	0.777415	186.529	226.976	66.8344	98.1774	96.6764	104.507	9.35721	17.7761	15.1341	23.904	9.94952	11.3726
FBgn0032791	CG18094	CG18094	-0.939178	0.0163658	0.243851	0.557016	0.151033	0.756363	0.0881011	0.888878	120.371	130.858	62.4945	67.2206	120.495	175.493	180.906	159.985	170.679	208.846	161.68	201.295
FBgn0016054	phr6-4	CG2488	0.9058	0.0165017	0.671905	0.0857055	0.271044	0.531416	0.735562	0.0538941	90.9675	77.5886	130.197	189.279	131.704	139.014	280.716	291.824	324.543	368.625	410.418	549.298
FBgn0067905	IM14	CG33990	-4.06043	0.0165311	0.341612	0.869239	0.821909	0.707129	-1.33817	0.68813	2.75659	1923.5	9.54778	0.884481	1063.44	1562.68	32.2304	41.4775	0.840784	205.071	0	1.13726
FBgn0262107	asRNA		2.33631	0.016564	-2.06763	0.0361127	1.11864	0.456008	-0.0940843	0.970805	134.154	98.4333	436.594	890.673	25.2199	23.662	2.07938	3.70335	3.36314	12.5811	0	5.68631
FBgn0262515	VhaAC45	CG8029	-0.936316	0.016726	-0.746922	0.0561096	-0.230887	0.639925	-0.335184	0.647448	19195.1	18925.8	9975.69	9777.94	10857.2	11705.8	9095.21	8681.38	5419.69	9698.74	5624.79	8424.84
FBgn0266167	asRNA		-2.30927	0.0167323	1.03381	0.218001	-0.450112	0.6464	-0.19099	0.883922	16.5395	16.2125	3.47192	1.76896	36.4288	33.5212	41.5876	27.4048	15.1341	35.227	32.3359	27.2943
FBgn0036192	Pldn	CG14133	0.81006	0.0168025	-0.0559913	0.898511	0.46202	0.305349	0.0319192	0.96385	126.803	150.545	257.79	229.965	105.083	158.733	128.922	119.988	178.246	164.812	126.856	127.373
FBgn0037635	CG9837	CG9837	1.41454	0.0170761	0.0296146	0.972282	0.178678	0.830797	-0.540041	0.622819	857.3	651.976	1884.38	2258.97	700.554	840.988	208.978	214.053	240.464	240.298	71.3049	217.217
FBgn0052076	Alg10	CG32076	-0.420002	0.0171008	-0.693553	1.46935e-05	-0.128502	0.53963	-0.00578211	0.990527	647.799	604.496	450.481	485.58	404.92	370.705	882.697	827.328	838.261	720.894	838.247	864.32
FBgn0029525	CG18273	CG18273	0.615413	0.017125	0.753263	0.00154674	0.360791	0.254486	0.321361	0.370267	320.683	292.984	486.069	457.277	574.454	466.339	626.933	628.087	836.58	776.251	680.713	891.614
FBgn0037934	CG6830	CG6830	-1.78481	0.0171818	-0.447888	0.586507	0.772039	0.443237	0.711346	0.598506	1457.32	1739.37	406.214	467.006	1041.02	1267.89	90.453	82.955	61.3772	245.331	191.528	100.079
FBgn0036831	CG6839	CG6839	-2.90098	0.0172264	-4.25413	8.9327e-05	-2.11679	0.139377	-6.94354	1.98537e-11	38676.8	34283.7	4470.1	3037.31	1223.17	1302.4	5754.69	5455.77	1906.9	137.134	1.65825	25.0198
FBgn0030701	CG16952	CG16952	0.627987	0.017374	1.28896	8.94318e-09	-0.270933	0.435684	-0.220058	0.65516	598.18	546.594	1012.93	761.538	1482.37	1331.97	1112.47	1192.48	902.161	1007.74	883.02	1096.32
FBgn0027259	Kmn1	CG1558	0.887343	0.0174258	0.903609	0.0123217	0.0955074	0.834618	0.760838	0.0237491	55.1318	53.2698	88.5339	114.098	102.281	102.535	224.573	211.831	202.629	265.46	338.284	404.865
FBgn0039156	CG6178	CG6178	-0.626787	0.0174275	-1.01014	1.42751e-05	0.321741	0.364284	0.214273	0.679111	3346.5	3346.73	2020.66	2303.19	1507.59	1800.29	1369.27	1319.13	1433.54	1933.71	1395.42	1727.5
FBgn0260743	GC1	CG18347	0.764224	0.0174874	-0.459967	0.171953	-2.39989	2.19982e-19	-2.21929	1.20448e-16	945.511	910.219	1537.19	1629.21	613.685	730.565	1803.86	1670.21	248.872	402.594	334.138	402.591
FBgn0004577	Pxd	CG3477	2.58107	0.0175391	2.98094	0.00301822	-2.13027	0.0804529	-1.26885	0.444475	237.986	243.188	2997.13	584.642	2240.37	2628.46	837.99	814.736	77.3521	234.008	527.324	86.432
FBgn0015036	Cyp4ae1	CG10755	2.38357	0.0175391	0.00828055	1	0.323665	0.83957	-0.0124536	1	7.35091	15.0545	65.0985	67.2206	12.61	9.85918	2.07938	5.92535	6.72627	3.77432	1.65825	6.82358
FBgn0046214	vig2	CG11844	0.385292	0.0176601	0.0476659	0.804923	0.0205155	0.937847	0.167422	0.523904	3480.66	3579.5	4444.92	4781.51	3802.61	3497.05	8622.15	8171.8	7809.2	9229.46	9988.49	8872.92
FBgn0030630	CG12608	CG12608	0.799918	0.0177529	0.293514	0.415719	0.212338	0.60475	0.391948	0.435593	379.491	406.472	646.645	728.813	459.563	504.79	915.967	921.393	834.898	1299.62	1054.65	1363.58
FBgn0263617	lncRNA		1.38938	0.0178716	5.17407	7.52308e-31	-1.54288	0.000239542	-2.55534	6.10275e-11	13.783	12.7384	43.399	30.0724	407.722	656.621	500.091	476.991	145.456	184.942	72.9631	88.7065
FBgn0032974	CG3651	CG3651	0.439071	0.0180522	-0.0507864	0.822844	-0.0439394	0.86771	-0.0845149	0.788588	561.426	588.284	846.28	712.892	595.471	516.621	860.863	838.438	790.337	859.286	810.056	791.535
FBgn0001142	Gs1	CG2718	0.873818	0.018115	1.07664	0.00142735	-2.83582	3.12701e-21	-2.62871	3.32402e-18	6647.98	5778.61	12691.6	10240.5	12691.2	13744.7	30873.6	29165.3	2921.72	5302.91	4483.92	5023.29
FBgn0036101	NijA	CG6449	0.914623	0.0182391	1.92293	4.28679e-09	-1.30864	0.000204669	-1.00902	0.00773342	362.032	350.886	717.819	637.711	1158.72	1590.29	3438.26	3187.84	962.697	1685.86	1610.16	1654.72
FBgn0085465	CG34436	CG34436	-1.76074	0.0183596	-1.56201	0.0327431	0.158327	0.884318	-0.472054	0.745855	194.799	155.177	57.2867	39.8017	40.6321	70.9861	127.882	128.876	84.0784	205.071	62.1845	120.55
FBgn0034470	Obp56d	CG11218	0.889363	0.0184608	1.32017	8.18312e-05	-1.26472	0.000323481	-0.869994	0.027861	5620.69	4851.03	11730.7	7810.85	10917.4	15516.4	6756.95	6932.66	2747.68	2889.87	4408.46	3026.26
FBgn0262815	CR43186	CR43186	1.48675	0.0185485	-0.802876	0.225932	0.558283	0.48718	-0.770206	0.422008	498.024	471.322	1282.01	1531.04	215.771	328.311	253.684	205.906	194.221	493.177	96.1787	168.315
FBgn0032398	CG6766	CG6766	-0.709016	0.0185705	-0.436163	0.161381	-0.167039	0.659894	0.0299279	0.960524	2755.67	2655.38	1690.82	1607.1	1822.84	2166.06	2770.77	2644.93	1975	2847.09	2368.81	3162.73
FBgn0029979	mahe	CG10777	0.993129	0.018635	1.28779	0.00076394	0.0419487	0.954124	-0.0536179	0.950233	1305.71	1257.63	2717.64	2438.51	3518.18	2826.63	2600.27	3025.63	3876.01	1916.09	2695.49	2722.61
FBgn0032620	CG12288	CG12288	0.771939	0.0186459	0.558168	0.0997471	0.876909	0.00314643	1.34505	4.19681e-07	139.667	99.5914	190.956	222.005	200.358	156.761	313.986	305.156	514.56	629.053	766.113	817.692
FBgn0035868	CG7194	CG7194	-0.9686	0.0186653	1.2299	0.000802635	-0.352183	0.483158	-0.72964	0.113557	372.14	299.932	158.84	181.319	630.498	964.228	1890.16	1896.11	1192.23	1766.38	987.489	1281.69
FBgn0027537	Nup93-1	CG11092	0.389809	0.0186991	0.303296	0.0714267	0.156754	0.455093	0.345152	0.0451889	804.006	787.467	1045.92	1041.03	1018.61	948.453	1504.43	1462.82	1490.71	1822.99	1893.72	1876.48
FBgn0085387	shakB	CG34358	0.852391	0.0187851	1.22266	0.000161801	-0.0911585	0.883249	-0.740915	0.161853	225.122	203.815	452.217	327.258	501.596	508.734	62.3814	51.8468	47.0839	60.3891	28.1903	39.8042
FBgn0004426	LysC	CR9111	-3.38769	0.0188579	-0.566179	0.734416	-2.00791	0.276694	-3.5229	0.0173148	8573.92	8034.47	578.074	274.189	4395.27	5954.94	3204.33	3081.92	1018.19	35.227	228.839	4.54905
FBgn0037186	CG11241	CG11241	1.3456	0.0188657	0.46046	0.450137	0.201417	0.798684	-1.08534	0.112576	307.819	463.216	1234.27	774.806	570.251	499.86	175.708	180.723	154.704	257.912	55.5515	109.177
FBgn0275436	PheRS-m	CG13348	-0.399691	0.0192024	-0.784553	1.66209e-07	0.0622022	0.791127	-0.0383956	0.897505	1004.32	1027.18	707.403	831.412	550.635	624.086	658.124	699.932	703.736	715.862	676.567	645.965
FBgn0030466	CG15744	CG15744	1.12364	0.0192265	1.55476	0.000299983	0.0176152	0.985461	-0.158691	0.838227	237.067	204.973	558.111	421.013	874.291	455.494	744.418	848.066	886.186	725.927	824.981	598.2
FBgn0016031	lama	CG10645	-0.918692	0.019303	0.452763	0.268497	1.23723	0.000827794	0.625928	0.199274	1669.58	1992.99	1113.62	807.531	2559.82	2472.68	1024.09	1062.12	1988.45	2986.74	1293.44	1945.86
FBgn0040079	pkaap	CG4132	0.691432	0.0193137	0.440282	0.150654	0.22876	0.524535	0.52218	0.126127	375.815	317.303	586.754	537.765	518.41	426.902	473.059	462.918	472.52	627.795	606.091	742.632
FBgn0004859	ci	CG2125	0.71441	0.0193137	1.21893	4.49724e-06	-1.56321	1.56475e-09	-0.828837	0.00555487	1486.72	1159.2	2392.15	1967.97	2663.51	3536.49	4865.75	4593.63	1630.28	1543.7	3008.9	2291.58
FBgn0037911	CG10898	CG10898	0.930954	0.0193183	-0.186117	0.683625	1.11344	0.00457338	0.456655	0.464912	495.267	500.273	832.393	1081.72	403.519	469.297	277.597	278.492	442.252	776.251	411.247	354.826
FBgn0039160	CG5510	CG5510	0.361815	0.0193661	-0.162069	0.331895	-1.02113	6.18354e-16	-0.996871	2.5759e-15	752.549	690.191	913.983	942.857	640.306	649.72	1390.07	1321.35	716.348	612.697	669.934	686.907
FBgn0028949	CG15254	CG15254	-1.30167	0.0193661	-2.32519	1.65094e-06	0.581237	0.452425	1.92451	0.000378619	1691.63	1440.6	417.498	824.337	236.787	361.832	55.1036	51.8468	58.8549	104.423	228.839	194.472
FBgn0024245	dnt	CG17559	0.991815	0.0193673	1.53258	4.14558e-05	-1.26029	0.00129164	-1.36064	0.00038147	187.448	123.91	278.621	349.37	418.931	498.874	1057.36	1036.2	493.54	368.625	479.235	324.12
FBgn0035704	Vps8	CG10144	-0.729415	0.0194352	-0.505063	0.112593	0.185739	0.631669	-0.307533	0.558737	890.379	749.251	461.765	523.613	637.504	516.621	696.592	778.443	990.443	686.926	575.414	615.259
FBgn0039438	TwdlO	CG6452	2.78741	0.0195647	3.32169	0.00241267	4.47196	1.95266e-05	3.23116	0.00465024	12.8641	4.63216	123.253	61.9137	141.512	141.972	59.2623	35.5521	201.788	2996.81	584.534	641.416
FBgn0261930	vnd	CG6172	-1.96354	0.0196954	-0.166241	0.870031	0.0122871	0.999224	0.637945	0.716267	207.663	244.346	75.5142	30.9568	212.968	187.324	16.635	24.4421	31.9498	8.80674	24.8738	42.0787
FBgn0030521	CtsB1	CG10992	-1.30105	0.0197371	-0.0241015	0.976677	-0.41301	0.543374	-0.21832	0.811033	18955.2	22490.3	10487.8	5927.79	21205.8	19535	19099.1	18241.2	9386.51	18445.1	11269.5	20698.2
FBgn0025866	CalpB	CG8107	1.09128	0.019853	0.829318	0.0779737	1.59184	0.000225012	1.20657	0.00984807	624.827	647.344	1333.22	1416.05	1214.76	1070.71	860.863	818.439	1956.5	3210.69	1339.87	2597.51
FBgn0025583	BomS2	CG18106	-3.56497	0.019853	0.471953	0.793001	1.15794	0.535823	-1.68219	0.483644	19.2961	7557.36	136.273	124.712	4553.6	6777.2	383.646	374.779	221.126	2033.1	27.3612	94.3928
FBgn0005671	Vha55	CG17369	-0.850898	0.0199926	-0.606806	0.100994	-0.191337	0.680376	-0.397889	0.49096	30713	30179.7	16692.1	16848.5	18966.8	20831.5	14179.3	13795	8625.6	15840.8	9409.76	11757
FBgn0039628	CG11841	CG11841	2.56784	0.0200131	5.30057	8.18156e-09	-1.97486	0.0852128	-3.45076	0.00111811	1.83773	4.63216	34.7192	15.0362	163.93	217.888	34.3098	40.7368	3.36314	13.8392	3.31651	1.13726
FBgn0034397	CG15082	CG15082	-1.84816	0.0202686	0.706786	0.329998	0.50583	0.517036	-0.0653473	0.959231	18.3773	27.7929	6.07586	5.30689	47.6377	29.5775	71.7386	71.1042	120.232	84.2931	50.5767	86.432
FBgn0031002	CG14196	CG14196	1.73605	0.020287	0.388517	0.640675	-0.45198	0.635088	-1.18255	0.226171	306.9	333.515	1079.77	1178.13	458.162	391.409	102.929	120.729	47.0839	114.488	20.7282	73.9221
FBgn0037739	CG12948	CG12948	0.585468	0.0202988	0.473602	0.0634182	-0.176447	0.548797	-0.131195	0.768534	225.122	233.924	368.891	321.067	312.447	325.353	518.805	500.692	441.411	460.467	527.324	400.316
FBgn0051098	CG31098	CG31098	-1.09087	0.0203073	-1.13304	0.0106422	-0.674603	0.254943	-0.406467	0.636655	1361.76	1357.22	554.639	704.047	588.465	632.959	1086.48	1067.3	448.979	890.739	645.06	972.359
FBgn0000357	Cp18	CG6517	-2.64038	0.0203743	-3.03002	0.00532888	0.094448	0.962525	0.610115	0.771768	62.4827	61.3761	9.54778	6.19137	4.20332	6.90142	8.31752	16.2947	23.5419	2.51621	20.7282	19.3335
FBgn0085446	CG34417	CG34417	0.743434	0.0203764	1.25919	6.31899e-06	-0.452671	0.26719	-0.655797	0.0634891	10306	9462.34	16809.3	16431	29267.7	18404.1	3581.73	3985.54	2408.85	3107.52	2501.47	2282.49
FBgn0038874	ETHR	CG5911	1.6216	0.0204558	1.07337	0.134661	0.104712	0.931728	0.0952562	0.950864	94.6429	97.2753	404.479	213.16	207.364	209.015	15.5954	31.1081	26.9051	23.904	14.9243	36.3924
FBgn0030366	Usp7	CG1490	0.388115	0.0204857	0.450292	0.00360904	0.169918	0.438853	0.123942	0.706288	2989.98	2727.18	3841.68	3646.72	4019.78	3800.71	4030.88	4128.49	4965.67	4212.14	4144.8	4751.48
FBgn0037807	CG6293	CG6293	0.910419	0.0205984	-1.0749	0.00484422	1.25275	0.000426691	1.16265	0.00132294	222.365	228.134	392.327	461.699	98.0775	112.395	845.268	865.102	2246.57	1870.8	1403.71	2464.45
FBgn0030720	CG8939	CG8939	0.601319	0.0206377	0.340789	0.208164	0.374086	0.239551	0.622349	0.0161079	559.588	617.235	863.64	925.167	881.297	614.227	1438.93	1369.5	1719.4	1926.16	2071.16	2262.02
FBgn0265048	cv-d	CG31150	1.25218	0.0206437	0.429678	0.453056	1.27724	0.02082	1.24411	0.0266483	930.809	964.646	2180.36	2436.75	1394.1	1179.16	4829.36	5003.96	9402.49	14952.6	6845.27	16944.1
FBgn0003656	sws	CG2212	0.791556	0.0206683	0.629943	0.0648333	0.78945	0.0250251	0.41932	0.401059	979.509	957.698	1926.05	1445.24	1797.62	1215.64	1179.01	1299.87	2454.25	1851.93	1606.85	1718.4
FBgn0002989	okr	CG3736	0.723471	0.0206683	-0.0068836	0.99114	-0.0069853	0.993698	0.37126	0.386266	159.882	135.491	227.411	263.575	163.93	132.113	351.415	319.228	334.632	332.14	376.423	493.572
FBgn0261119	Prp19	CG5519	0.563276	0.0207868	0.0849716	0.767542	-0.0146816	0.972944	0.184293	0.693035	621.152	604.496	935.682	879.174	652.916	647.748	1352.64	1236.92	1074.52	1492.11	1405.37	1538.72
FBgn0013563	Pex1	CG6760	-0.539624	0.0208373	-0.0668588	0.807766	-0.263163	0.40304	-0.081712	0.83194	601.856	553.543	439.198	354.677	577.256	527.466	424.194	468.103	378.353	364.851	387.202	458.317
FBgn0036847	CNPYb	CG11577	-1.05442	0.0209256	-0.235017	0.642281	-0.664063	0.242947	-0.170597	0.817972	874.758	1035.29	502.56	405.092	706.158	910.988	1195.64	1222.1	548.191	967.483	850.684	1294.2
FBgn0031037	CG14207	CG14207	1.02665	0.0209256	0.991897	0.0194327	-0.116061	0.854089	-0.602469	0.324231	6917.2	6273.1	13822.6	13367.2	11639	14892.3	3951.86	3779.64	2249.1	4877.68	2641.6	2414.41
FBgn0014906	Hydr2	CG3488	-0.701977	0.0209267	-0.823344	0.00326833	1.10772	5.97988e-05	0.996369	0.000428201	3725.07	3970.92	2143.91	2569.42	2135.29	2194.65	1615.68	1396.16	2905.75	3623.34	2441.78	3599.44
FBgn0038853	RhoGAP93B	CG3421	0.779115	0.0209837	1.14946	0.000121591	-0.275675	0.508892	-0.220955	0.739011	366.627	418.052	728.235	624.444	1014.4	740.424	623.814	663.64	623.021	436.563	518.204	585.69
FBgn0035040	CG4741	CG4741	-1.45509	0.0212371	-0.519395	0.435025	-1.39211	0.0426468	-1.28009	0.0733043	1663.14	1451.02	571.131	527.151	933.138	1213.66	253.684	237.755	58.0141	123.294	140.951	53.4513
FBgn0010300	brat	CG10719	0.965812	0.0212858	1.76691	9.45801e-07	0.10953	0.853476	-0.217577	0.77577	1418.73	1541.35	3487.54	2350.95	5639.46	4617.05	2090.82	2171.64	2915.84	1685.86	2045.45	1611.5
FBgn0038973	Pebp1	CG18594	-1.94169	0.0212985	-2.6269	0.000524674	-3.07812	5.76935e-05	-2.72902	0.000524922	46861.1	44087.7	13279.2	8606	6044.38	7173.54	2705.27	2496.06	78.1929	450.402	452.703	232.002
FBgn0034025	Pgant1	CG8182	1.17393	0.0213488	0.222304	0.703364	0.176302	0.79849	-0.0827886	0.929239	1628.23	1555.25	4447.53	2863.95	2104.46	1622.82	1173.81	1099.15	809.675	1767.64	994.952	1148.64
FBgn0030710	CG8924	CG8924	1.1384	0.0213891	1.35518	0.00284451	-0.334519	0.576055	0.369857	0.699159	117.615	101.907	271.678	220.236	270.414	302.677	217.295	201.462	195.903	133.359	352.379	189.923
FBgn0051427	CR31427	CR31427	3.2233	0.0214344	0.654388	NA	1.79545	NA	2.00567	NA	1.83773	1.15804	22.5675	19.4586	1.40111	3.94367	0	0	0.840784	2.51621	1.65825	2.27453
FBgn0002781	mod(mdg4)	CG32491	0.404402	0.0215219	0.693578	5.66332e-06	0.219056	0.338084	0.280037	0.189544	1722.87	1819.28	2460.72	2229.78	2971.75	2764.51	2977.67	2956.01	3129.4	3784.38	3793.25	3412.92
FBgn0014870	Psi	CG8912	0.688013	0.0215655	0.736835	0.00855085	0.0475278	0.919748	0.0640042	0.900586	1255.17	1306.27	2241.99	1898.98	2463.15	1823.95	2344.5	2397.55	2778.79	2121.17	2753.53	2204.01
FBgn0034176	ste24a	CG9000	-0.599723	0.0215655	-0.450852	0.0860486	-0.0627694	0.865039	-0.170668	0.738902	1813.84	1744.01	1048.52	1294	1144.7	1451.27	2970.39	2655.3	2414.73	2971.65	2337.31	2657.78
FBgn0026570	CG5704	CG5704	-1.38991	0.0215718	-0.120598	0.869038	0.335656	0.658651	0.288722	0.784435	992.373	1247.21	459.161	369.713	949.951	1104.23	487.615	499.952	448.979	807.704	349.891	865.457
FBgn0000412	D1	CG9745	0.655162	0.0216072	0.312951	0.291368	-0.173912	0.620831	0.214203	0.701362	3591.84	3303.89	5349.36	5543.93	4821.21	3760.29	8333.12	7914.05	7310.62	7079.36	11259.5	7603.74
FBgn0034982	Naa35	CG4065	0.405669	0.021698	0.367947	0.0350455	-0.100462	0.631143	-0.160662	0.577048	432.785	425	551.167	586.411	528.218	577.748	846.308	859.917	828.172	761.154	708.074	821.104
FBgn0030367	Cyp311a1	CG1488	-1.53186	0.021698	-0.914429	0.181738	0.311458	0.72749	0.852827	0.391337	354.681	330.041	126.725	100.831	176.54	178.451	43.667	55.5502	68.9443	55.3566	45.6019	139.883
FBgn0001330	kz	CG3228	0.561039	0.0217907	0.966047	5.33969e-06	0.438104	0.0753528	0.553946	0.0132684	149.775	169.074	247.374	222.889	347.475	279.015	376.368	352.559	485.132	503.242	516.546	554.984
FBgn0004860	ph-d	CG3895	0.757398	0.0217957	1.26797	9.97182e-06	-0.012674	0.984874	-0.131556	0.804266	267.389	291.826	494.748	454.623	811.241	548.17	537.52	544.392	611.25	459.209	493.33	493.572
FBgn0032499	Uvrag	CG6116	0.629645	0.0217957	0.322893	0.264243	-0.438832	0.178371	-0.363313	0.333458	288.523	355.518	530.336	467.006	397.915	407.184	520.885	520.69	358.174	410.142	349.891	460.591
FBgn0002780	mod	CG2050	0.51723	0.0218732	0.547022	0.00973834	0.191771	0.49355	0.354957	0.200793	3105.76	3110.49	4657.58	4252.59	4550.8	4546.07	9345.77	8782.86	8859.34	11861.4	10592.1	12617.9
FBgn0033688	Prp8	CG8877	0.74785	0.0218953	1.07099	0.000224237	0.0601204	0.903832	0.149755	0.788452	1955.34	1866.76	3470.18	2978.05	4945.91	3140.15	3794.87	4281.81	4652.06	3770.54	4186.26	4783.33
FBgn0030400	Pits	CG11138	0.560219	0.0218965	0.961949	5.70605e-06	0.227981	0.464038	0.314892	0.352686	801.249	876.636	1229.06	1248.89	1874.68	1406.9	1461.8	1616.88	1945.57	1661.96	2032.19	1801.42
FBgn0031255	BBS8	CG13691	-1.86694	0.021917	-1.60823	0.0467085	0.383909	0.702854	-1.00863	0.420491	48.6998	23.1608	9.54778	8.84481	12.61	9.85918	19.7541	17.0354	26.9051	21.3878	8.29126	9.0981
FBgn0040348	CG3703	CG3703	-1.41583	0.0219294	-0.931399	0.13882	-0.0662986	0.950926	0.374725	0.755963	159.882	116.962	56.4187	44.2241	99.4786	44.3663	46.7861	57.0315	45.4023	54.0985	61.3554	75.0593
FBgn0031452	Cwc25	CG2843	0.653425	0.0219294	0.0950228	0.780273	-0.0888496	0.814687	0.0723398	0.878763	256.363	319.619	439.198	467.891	326.458	288.874	612.378	622.903	493.54	670.57	617.699	682.358
FBgn0030478	CG1640	CG1640	-0.746756	0.0221186	-1.25245	1.03849e-05	0.386772	0.371901	0.26589	0.671413	11090.7	10196.5	6077.59	6551.35	4287.39	4579.59	3212.64	3361.9	3258.04	5362.05	3520.47	4398.93
FBgn0262527	nsl1	CG4699	0.63464	0.022226	0.9653	8.00733e-05	0.336123	0.355114	0.0602139	0.898228	1127.45	1173.09	1994.62	1586.76	2649.49	1864.37	2081.46	2235.34	2629.13	2829.48	2127.54	2375.74
FBgn0262794	CG43175	CG43175	-2.40894	0.0224084	-2.684	0.00633519	0.505677	0.706919	-0.370461	0.830712	101.994	679.769	88.5339	34.4948	37.8299	61.1269	106.048	99.9903	101.735	202.555	76.2796	78.4711
FBgn0261439	SdhA	CG17246	-0.419263	0.0224094	-1.25663	6.25105e-17	0.677877	4.66199e-05	0.551829	0.00166975	7764.4	7284.07	5171.42	6073.73	3350.05	2936.06	2834.2	2719.74	4089.57	4809.74	3973.17	4177.17
FBgn0000043	Act42A	CG12051	-0.835801	0.0224124	-0.00917415	0.988573	-1.04152	0.00309392	-1.25568	0.000172663	13158.1	15441.3	8549.6	7369.5	13580.9	14834.1	160136	153152	57776.1	93231.9	53078.2	76885.8
FBgn0032336	AstC	CG14919	-1.86372	0.0226956	-0.928895	0.272632	1.33602	0.195611	2.59351	0.00109836	333.547	281.403	84.194	72.5275	107.885	203.099	19.7541	21.4794	77.3521	33.9688	72.134	211.531
FBgn0030613	Rab3-GEF	CG5627	-0.99342	0.0227484	0.0333828	0.955406	-0.0601962	0.935994	-1.59974	0.000765582	266.47	238.556	142.349	108.791	306.843	211.972	76.9371	70.3636	64.7404	76.7444	18.2408	29.5688
FBgn0039473	CG17191	CG17191	-3.08717	0.0227617	-2.93879	0.0235698	-1.939	0.26005	-2.18283	0.195522	1964.53	2160.9	325.492	12.3827	196.155	186.338	92.5324	85.9176	26.0643	5.03242	3.31651	21.608
FBgn0036318	Wbp2	CG11009	-0.887735	0.022867	-0.306995	0.454531	-0.0906815	0.871737	-0.0939352	0.886865	5323.9	5882.84	3408.56	2601.26	4241.15	4792.55	4289.76	4333.66	3131.92	4961.97	3221.99	4852.7
FBgn0001986	Mtr4	CG4152	0.628052	0.0230502	0.442093	0.116581	0.521377	0.0824229	0.431636	0.19413	471.377	430.791	612.794	786.304	683.74	547.184	942.999	885.1	1452.87	1173.81	1282.66	1186.16
FBgn0039081	Irk2	CG4370	-0.691167	0.0231776	-1.05993	8.22016e-05	-2.02714	2.57603e-09	-2.42765	2.82288e-12	1913.99	1999.93	1064.14	1351.49	868.687	997.749	110.207	134.061	24.3827	35.227	17.4117	27.2943
FBgn0037707	RnpS1	CG16788	0.536663	0.0233775	0.206767	0.409878	-0.206825	0.47783	0.0200167	0.965858	489.754	467.848	653.589	738.542	560.443	546.198	1059.44	1040.64	917.295	900.804	1222.13	904.124
FBgn0011740	alpha-Man-IIa	CG18802	0.71841	0.0234109	0.557869	0.0785151	-0.100369	0.813883	-0.088784	0.865743	602.775	423.842	861.036	837.604	847.67	672.396	1173.81	1142.11	1202.32	954.902	1178.19	997.379
FBgn0264090	CG43759	CG43759	1.13025	0.0234109	1.7302	7.8246e-05	0.0161365	0.988233	0.0724523	0.938365	237.986	298.774	611.926	581.989	1231.57	595.494	585.346	606.608	656.652	548.534	738.752	515.18
FBgn0036844	Mkp3	CG14080	0.634891	0.0234343	1.19017	6.4505e-07	0.225159	0.509785	-0.112859	0.80297	335.385	389.101	597.17	529.804	849.071	811.41	493.853	511.062	553.236	624.02	542.249	384.395
FBgn0285910	VhaAC39-1	CG2934	-1.0017	0.0234343	-1.01752	0.01469	-0.229498	0.680644	-0.406954	0.599203	15032.6	14507.9	7229.4	7358.88	6537.57	7888.33	7141.63	6734.91	3750.74	8056.91	4701.15	5717.02
FBgn0038390	Rbf2	CG5083	0.782334	0.0234655	0.525848	0.142873	-0.197661	0.634973	0.452927	0.305908	102.913	100.749	165.784	186.626	140.111	153.803	184.025	182.205	152.182	167.328	295.998	204.707
FBgn0040396	CG3939	CG3939	-0.503224	0.0234655	0.00260037	0.997783	-0.352318	0.180511	-0.243318	0.474749	1526.23	1737.06	1091.05	1207.32	1604.27	1663.24	2381.93	2207.19	1555.45	2039.39	1867.19	2007.27
FBgn0053300	Muc30E	CG33300	-1.95691	0.0235573	0.576528	0.474	-0.192928	0.842589	-0.524563	0.701824	25.7282	17.3706	2.60394	7.07585	37.8299	28.5916	94.6118	122.21	109.302	79.2606	50.5767	98.9418
FBgn0033154	CG1850	CG1850	1.94012	0.0236173	-0.300197	0.799545	2.03681	0.00726438	1.89229	0.015747	4.59432	5.7902	21.6995	22.112	2.80222	4.92959	8.31752	8.88803	46.2431	28.9364	33.1651	35.2551
FBgn0000588	esc	CG14941	0.749098	0.0236173	0.707088	0.0287069	0.7192	0.0221393	0.709468	0.0254667	98.3184	110.014	174.464	176.896	191.952	150.845	238.089	229.607	412.825	358.56	329.992	438.983
FBgn0000414	Dab	CG9695	1.05747	0.0236996	1.05303	0.0174943	0.265935	0.648864	0.128917	0.870464	639.529	693.665	1544.14	1267.46	1836.85	968.171	555.195	708.82	678.513	847.963	579.559	806.319
FBgn0028552	gammaSnap1	CG3988	0.865997	0.0237422	0.434852	0.277121	-0.0142461	0.985419	-0.309671	0.673225	277.497	308.038	573.735	500.616	375.497	418.029	370.13	367.372	267.369	465.499	277.757	316.159
FBgn0004516	Gad1	CG14994	0.670442	0.0239347	-0.78821	0.00633017	1.54711	6.54946e-05	0.782296	0.139326	309.657	264.033	494.748	421.898	158.325	172.536	17.6747	20.7387	57.1733	59.131	36.4816	30.7061
FBgn0267810	asRNA		2.14934	0.0239839	1.49658	0.131119	-0.188696	0.890862	-1.51455	0.237153	6.43205	4.63216	32.1152	23.881	22.4177	12.8169	9.35721	15.5541	8.40784	13.8392	3.31651	4.54905
FBgn0035026	Fcp1	CG12252	0.668825	0.0239839	0.937581	0.00039478	0.180946	0.606287	0.318724	0.471972	240.742	287.194	429.65	411.284	595.471	421.973	536.48	566.612	582.663	670.57	646.719	732.397
FBgn0015239	Hr78	CG7199	0.642146	0.024109	0.665907	0.0129139	-0.301949	0.421194	-0.335033	0.429925	1030.96	1009.81	1835.78	1358.56	1738.77	1510.43	1250.75	1219.88	899.639	1103.36	869.754	1087.22
FBgn0038597	CG8064	CG8064	0.520971	0.024144	0.446663	0.0518785	0.502072	0.0263817	0.530698	0.0171488	295.874	303.406	438.33	422.782	474.975	347.043	612.378	605.867	844.988	883.19	863.121	899.575
FBgn0035431	CG14968	CG14968	-1.57522	0.0242402	-0.91346	0.202785	1.28579	0.105867	0.932412	0.339231	1137.55	1372.28	467.841	336.987	634.702	663.523	132.041	154.059	507.833	217.652	407.101	154.668
FBgn0003134	Pp1alpha-96A	CG6593	0.586387	0.0242808	0.186342	0.502396	-0.130933	0.688448	-0.131753	0.776901	1118.26	1200.89	1717.73	1771.62	1261	1378.31	2077.3	2022.77	1606.74	2138.78	1625.92	2116.45
FBgn0037410	Osi2	CG1148	1.80519	0.0242813	0.326128	0.726539	1.51513	0.11245	1.74263	0.0528879	42.2677	32.4251	67.7024	212.276	56.0443	39.4367	14.5557	14.0727	36.9945	51.5823	49.7476	54.5886
FBgn0262656	Myc	CG10798	0.924187	0.0242874	1.18176	0.00140825	-0.50771	0.343228	0.206935	0.777288	1061.29	1344.48	2563.14	2042.27	2650.9	2868.03	3433.06	3461.15	2524.03	2301.08	2764.31	5210.94
FBgn0004370	Ptp10D	CG1817	0.945126	0.0242874	1.24933	0.000926419	0.763353	0.109843	0.510087	0.409533	1113.66	1101.3	2304.49	2000.7	3216.94	2116.77	557.274	618.459	1204	806.446	1011.53	670.985
FBgn0266994	asRNA		3.19046	0.0243539	-1.90403	0.249502	1.28295	0.532551	0.842617	0.780934	3.67545	4.63216	52.9468	50.4154	0	0.985918	0	0	1.68157	0	0	1.13726
FBgn0030500	Ndc80	CG9938	0.540905	0.0243539	-0.0186705	0.958	0.742033	0.000174538	1.13718	2.25046e-10	163.558	138.965	203.975	238.81	142.913	155.775	323.344	314.784	524.649	544.76	666.618	741.495
FBgn0053483	CG33483	CG33483	-3.59383	0.0243867	-1.10929	NA	2.23165	NA	1.19021	NA	18.3773	11.5804	0.86798	0	8.40665	3.94367	0	0	1.68157	3.77432	1.65825	0
FBgn0037185	CG11367	CG11367	1.51347	0.0244266	0.677049	0.335098	0.544753	0.513732	0.404436	0.756294	92.8052	69.4823	273.414	209.622	131.704	133.099	67.5799	69.6229	142.933	59.131	119.394	63.6867
FBgn0262816	CG43187	CG43187	-1.77851	0.0245028	0.760567	0.337973	1.14947	0.274346	0.746168	0.616802	89.1298	106.54	36.4551	16.8051	161.127	178.451	16.635	11.8507	21.8604	45.2918	15.7534	34.1179
FBgn0051380	CG31380	CG31380	3.63827	0.0248481	1.18206	0.493864	3.62074	0.0304198	3.48136	0.0417048	0.918864	2.31608	104.158	62.7982	9.80775	5.91551	3.11907	0.740669	3.36314	173.619	150.072	5.68631
FBgn0266019	rudhira	CG43154	1.20496	0.0249338	1.88509	6.13877e-05	0.189316	0.792094	-0.262961	0.78138	1937.88	2321.87	6061.97	3959.82	10966.5	5275.65	3440.33	4134.42	3800.34	4865.09	2472.45	3813.24
FBgn0033215	Dgat2	CG1942	-2.61309	0.0249896	-1.24948	0.297523	0.116339	0.954124	0.661917	0.761678	354.681	430.791	65.0985	36.2637	121.896	175.493	27.0319	29.6268	50.447	11.3229	87.0583	9.0981
FBgn0285917	sbb	CG5580	1.09949	0.0249896	1.74454	4.6432e-05	0.0145027	0.990298	-0.0545558	0.954966	996.967	1158.04	2404.3	2284.62	5083.22	2316.91	2001.4	2313.85	2583.73	1775.19	2126.71	2025.46
FBgn0030798	CG13003	CG13003	1.45992	0.0249896	1.97854	0.000678351	-0.272044	0.752357	-0.47586	0.716696	135.992	189.918	517.316	411.284	777.615	569.86	103.969	135.542	53.8102	144.682	100.324	69.373
FBgn0051712	CG31712	CG31712	0.754908	0.0251392	0.546482	0.107442	-0.795992	0.0209884	-0.489495	0.264708	943.673	900.954	1547.61	1580.57	1448.75	1256.06	1105.19	1071.75	665.06	581.245	577.901	970.085
FBgn0265146	CG44215	CG44215	-1.38273	0.0253013	-3.23006	4.87593e-10	-0.267356	0.745194	-0.366539	0.75928	1913.99	1514.72	545.091	731.466	144.314	195.212	136.199	154.059	61.3772	179.909	109.445	113.726
FBgn0030672	CG9281	CG9281	0.48386	0.0253041	0.424848	0.0436734	0.748809	0.00013231	0.5755	0.00643626	3291.37	3455.59	5327.66	4119.03	4839.43	4229.59	3620.2	3619.65	5681.18	6510.7	5162.97	5643.1
FBgn0264903	CG44094	CG44094	-3.15463	0.0253306	-0.670662	0.649311	-0.528925	0.817883	0.163259	0.960524	22.9716	34.7412	0.86798	3.53793	19.6155	14.7888	0	0.740669	0	0	0	1.13726
FBgn0039233	CG7006	CG7006	0.755242	0.0253656	0.802003	0.0117476	0.158387	0.698286	0.482811	0.235238	156.207	157.493	237.826	294.532	224.177	323.381	438.749	425.885	520.445	444.111	659.985	550.435
FBgn0036340	SRm160	CG11274	0.780263	0.0253689	0.841778	0.0096968	0.041491	0.93989	-0.0301459	0.965733	620.233	646.186	1150.94	1035.73	1405.31	880.425	1372.39	1479.86	1508.37	1427.95	1604.36	1187.3
FBgn0040290	RecQ4	CG7487	0.655785	0.025587	-0.0765903	0.829806	0.381534	0.302248	0.782103	0.00466555	226.04	231.608	391.459	331.68	259.205	177.465	336.86	329.598	416.188	454.176	548.882	601.612
FBgn0037377	CG1218	CG1218	0.772629	0.0256091	0.750368	0.0238584	-0.212964	0.597729	-0.205812	0.748246	184.692	196.867	339.38	315.76	350.277	295.775	682.037	650.308	473.361	676.861	660.814	491.297
FBgn0060296	pain	CG15860	0.89407	0.0256436	1.52178	1.07439e-05	-1.95393	1.95504e-08	-2.57752	4.03689e-14	252.687	289.51	530.336	484.696	797.23	779.861	515.686	505.136	133.685	124.552	111.103	53.4513
FBgn0035374	mRpS35	CG2101	-0.64052	0.0256544	-0.937419	0.000269622	-0.000554784	1	0.16748	0.758193	722.227	739.987	401.007	534.227	347.475	411.128	603.02	579.944	512.878	671.828	677.396	651.651
FBgn0050026	CG30026	CG30026	-2.95765	0.0257456	-1.43763	0.288046	0.330416	0.859409	-0.0140231	1	20.215	148.229	4.3399	9.72929	15.4122	36.479	23.9129	22.9607	9.24862	52.8404	15.7534	30.7061
FBgn0026326	Mad1	CG2072	0.38243	0.0257761	0.208936	0.246904	-0.3906	0.0214588	0.0162666	0.960524	484.241	552.385	645.777	704.047	633.301	565.917	900.372	901.394	714.666	656.731	917.843	904.124
FBgn0030170	CG2990	CG2990	0.882395	0.02589	0.288765	0.511255	0.66046	0.120777	0.743903	0.0668024	65.2393	47.4796	116.309	94.6395	81.2642	59.1551	94.6118	91.1023	142.933	152.231	156.705	155.805
FBgn0263231	bel	CG9748	0.735262	0.025914	0.938493	0.00160901	0.50767	0.201423	0.143478	0.79555	2894.42	2851.09	5441.36	4166.79	6796.77	4281.84	5400.15	5582.42	7924.39	7738.61	6599.02	5541.88
FBgn0038629	CG14304	CG14304	1.54313	0.0260128	0.637072	0.375643	0.843846	0.358655	0.717561	0.523938	375.815	272.139	1069.35	903.055	510.003	516.621	134.12	114.804	102.576	357.302	233.814	184.237
FBgn0015282	Rpt2	CG5289	0.46523	0.0260128	0.635114	0.000670446	-0.36626	0.123415	-0.227854	0.478755	2734.54	2739.92	4171.51	3394.64	4580.22	3937.76	4758.66	4664.73	3348.84	3958	4212.79	3828.03
FBgn0011742	Arp2	CG9901	-0.962168	0.0260459	-0.12251	0.807909	-0.649036	0.218805	-0.735652	0.147372	4073.32	4407.5	2519.75	1788.42	4221.54	3559.16	8000.42	7891.83	4092.09	5974.74	3453.31	6018.39
FBgn0001311	kkv	CG2666	1.06815	0.0261153	0.093316	0.871526	0.861821	0.116378	0.336413	0.723501	2652.76	2634.54	5165.35	6075.5	3392.08	2256.77	487.615	576.241	665.901	1293.33	785.183	564.082
FBgn0031662	CG3792	CG3792	-0.586752	0.0262936	-0.498531	0.0543634	-0.6546	0.0127014	-0.307005	0.431478	1773.41	1724.32	1104.94	1218.82	1087.26	1381.27	2185.43	2068.69	1219.14	1478.27	1500.72	1935.62
FBgn0259164	CG42269	CG42269	1.58531	0.0263181	0.577034	0.448605	-0.252513	0.824298	-0.424415	0.777288	48.6998	26.6349	138.877	98.1774	58.8465	56.1973	10.3969	14.0727	13.4525	6.29053	10.7786	6.82358
FBgn0023549	Mct1	CG3456	1.3568	0.0263181	2.22775	2.63472e-05	-2.30358	2.19817e-05	-2.22318	4.61999e-05	1034.64	946.118	3566.53	1660.17	5313	4425.78	3298.94	3287.83	623.862	644.15	394.664	949.614
FBgn0053511	CG33511	CG33511	-1.14384	0.0263181	-0.568324	0.282043	-0.958037	0.207016	0.361039	0.740791	99.2373	75.2725	41.663	36.2637	50.4399	66.0565	27.0319	23.7014	12.6118	12.5811	36.4816	28.4316
FBgn0262734	eIF4H1	CG4429	0.506627	0.0263992	0.447682	0.043341	-0.481387	0.045687	-0.244472	0.491983	5447.02	5988.22	8043.57	8225.68	7910.65	7704.95	12678	12256.6	8053.87	9784.29	9018.41	12017.5
FBgn0263598	Vha68-2	CG3762	-0.943548	0.0263992	-0.812209	0.0501078	-0.236528	0.654391	-0.279065	0.737887	36075.5	35228.7	17853.5	18865.1	20657.9	19614.8	16019.5	16422.1	9019.09	18452.6	11441.1	15218.8
FBgn0030648	CG6340	CG6340	0.495831	0.0264086	0.27859	0.228852	0.284825	0.315756	0.36981	0.153809	700.174	807.153	1039.84	1087.03	1021.41	810.424	1306.89	1263.58	1451.19	1684.6	1578.66	1746.84
FBgn0040342	CG3706	CG3706	-1.69707	0.0265566	0.105928	0.911503	-2.11537	0.00547374	-0.784477	0.529885	1319.49	1336.38	564.187	208.738	1485.17	1383.24	178.827	235.533	33.6314	54.0985	61.3554	172.864
FBgn0010038	GstD2	CG4181	1.50562	0.0266002	-0.590615	0.412252	-0.184975	0.849097	0.0536316	0.970683	129.56	133.174	314.209	461.699	71.4565	99.5777	88.3737	69.6229	102.576	33.9688	82.0835	81.8829
FBgn0037142	CG14562	CG14562	0.451361	0.0266155	0.741837	2.89819e-05	0.0497679	0.859409	-0.120012	0.752071	452.081	382.153	572.867	571.375	752.395	650.706	647.727	705.858	731.482	669.312	600.287	647.102
FBgn0037431	CG17917	CG17917	-3.1203	0.0267886	-0.0820598	0.956208	0.462482	0.691639	0.218202	0.889505	6.43205	4.63216	0	0	5.60443	4.92959	10.3969	11.8507	15.1341	16.3554	11.6078	14.7844
FBgn0030301	HP5	CG1745	0.572103	0.026871	1.10025	5.14637e-07	-1.11826	1.93853e-07	-0.996894	5.28199e-06	482.403	420.368	729.971	616.483	1034.02	912.96	2399.6	2312.37	969.424	1195.2	1060.45	1294.2
FBgn0034585	Rbpn-5	CG4030	0.577053	0.0269646	0.0261053	0.940027	0.161662	0.611051	0.266051	0.524065	431.866	480.586	638.833	724.39	543.63	388.452	481.377	497.73	535.579	561.115	605.262	573.18
FBgn0083970	CG34134	CG34134	1.30738	0.0269646	0.909208	0.133036	0.0182255	0.989291	-0.0157862	0.993874	40.43	46.3216	99.8177	120.289	84.0665	81.8312	47.8257	69.6229	58.0141	61.6472	38.1398	79.6084
FBgn0036004	Jarid2	CG3654	0.942261	0.0271503	1.35098	0.000342504	-0.0895446	0.885026	-0.11489	0.871824	1045.67	956.54	2090.96	1794.61	3428.51	1753.95	1617.76	1953.89	1752.19	1601.57	1497.4	1798.01
FBgn0004240	DptA	CG12763	-3.49731	0.0271631	-2.62923	0.095971	-2.21901	0.263548	-2.90569	0.107427	153.45	17858.1	868.848	32.7258	781.818	1178.17	131.001	150.356	10.0894	8.80674	3.31651	0
FBgn0029088	disp	CG2019	0.621751	0.0272539	1.25657	1.09665e-07	-0.345687	0.336742	-0.101533	0.819459	346.412	319.619	572.867	455.508	835.06	767.044	649.806	695.488	607.887	446.627	612.724	641.416
FBgn0263083	CG43351	CG43351	-2.28753	0.0272539	-0.818321	0.441809	-0.627262	0.649127	-1.28752	0.459499	56.9695	116.962	11.2837	19.4586	40.6321	53.2396	11.4366	11.11	1.68157	12.5811	3.31651	4.54905
FBgn0083956	CG34120	CG34120	0.962933	0.0273016	0.601277	0.175853	0.00610744	0.999224	0.061489	0.942373	951.943	850.001	1931.25	1617.72	1706.55	1047.04	304.629	382.926	412.825	276.783	406.272	311.61
FBgn0036565	CG5235	CG5235	0.827465	0.0273129	1.18321	0.000368175	0.0488567	0.933023	0.435152	0.411029	217.771	165.6	362.816	323.72	350.277	528.452	653.965	528.838	552.395	671.828	824.981	777.888
FBgn0038679	CG6040	CG6040	1.11724	0.0273259	0.807483	0.112159	-0.0653055	0.936007	0.119799	0.888793	797.574	803.679	1882.65	1647.79	1863.47	974.087	475.138	509.58	540.624	398.819	674.08	396.905
FBgn0039004	Nup133	CG6958	0.612737	0.0274235	0.434454	0.122977	0.175204	0.595236	0.367769	0.316149	466.783	445.845	718.687	681.051	617.888	618.17	871.26	904.357	1151.87	851.737	1296.75	996.242
FBgn0262736	Vha16-1	CG3161	-0.979152	0.0274403	-0.523063	0.251543	-0.518434	0.373002	-0.72864	0.169217	83771.9	85972.8	43020.5	42149.1	46777.4	70657.8	56471.8	53069.7	26397.2	49634.8	27909.2	37657
FBgn0050089	CG30089	CG30089	0.797445	0.0274403	1.38882	7.72463e-06	-1.09336	0.000720624	-1.65984	2.34699e-08	156.207	170.232	330.7	239.694	500.195	364.79	727.783	794.738	373.308	334.656	211.427	266.119
FBgn0040089	meso18E	CG14233	0.567635	0.0276829	0.137301	0.635947	1.26966	3.08668e-07	1.07528	2.9228e-05	247.174	252.453	341.984	399.786	301.238	250.423	82.1355	81.4736	189.176	208.846	163.338	184.237
FBgn0035104	CG13875	CG13875	-1.52451	0.0277553	-1.02054	0.143087	0.432073	0.610762	0.498386	0.714973	60.645	49.7957	15.6236	21.2276	30.8244	22.6761	31.1907	15.5541	26.9051	36.4851	29.8485	36.3924
FBgn0011762	DNApol-alpha50	CG7108	0.927342	0.0277553	0.658235	0.125615	0.481784	0.368975	0.736417	0.112389	101.994	111.172	210.919	198.124	151.32	186.338	211.057	208.869	217.763	373.657	328.334	376.434
FBgn0063492	GstE8	CG17533	-0.687303	0.0277553	-1.76928	1.54544e-11	1.29233	2.46594e-05	1.10236	0.000554099	1016.26	978.543	620.605	613.83	253.6	324.367	84.2149	90.3616	192.539	241.556	157.534	222.903
FBgn0034878	pita	CG3941	0.405298	0.0278748	-0.04118	0.8533	0.490472	0.00510633	0.334391	0.103177	794.817	853.475	1036.37	1147.17	893.907	711.833	1078.16	1076.19	1510.89	1518.53	1375.52	1341.97
FBgn0051365	CG31365	CG31365	0.514431	0.0279178	0.165269	0.511745	0.122197	0.674994	0.205892	0.616493	372.14	435.423	592.83	560.761	512.805	395.353	477.218	459.956	490.177	530.921	549.711	531.102
FBgn0260936	scny	CG5505	0.521192	0.0280404	1.03932	2.03213e-07	0.110476	0.710649	0.0651489	0.868481	1415.05	1379.22	2202.93	1814.07	3274.39	2491.41	2360.1	2430.14	2730.02	2441.98	2403.64	2610.02
FBgn0024555	flfl	CG9351	0.500335	0.028175	0.929475	1.73615e-06	-0.33601	0.223822	-0.243573	0.485994	1508.77	1459.13	2334	1870.68	3111.86	2559.44	3621.24	3395.23	2962.92	2587.92	2805.76	3117.24
FBgn0029863	CG3823	CG3823	1.44968	0.028175	1.91083	0.00122952	-0.318396	0.700245	-1.0443	0.199235	43.1866	52.1118	135.405	134.441	161.127	213.944	98.7706	85.177	39.5168	108.197	42.2854	44.3532
FBgn0020513	Paics	CG3989	1.2138	0.0282191	2.37062	4.01518e-07	-0.656235	0.364661	-0.701742	0.366477	1648.44	1691.89	5814.6	2102.41	9229.1	8781.57	3681.54	3598.17	1996.02	2570.31	2086.91	2333.66
FBgn0030876	CG6762	CG6762	1.36419	0.028374	0.848363	0.180963	-2.72652	3.90415e-07	-1.88886	0.00109067	208.582	216.553	742.991	385.634	305.441	474.226	940.92	921.393	83.2376	182.425	216.402	266.119
FBgn0033880	CG6553	CG6553	3.35081	0.0284734	-0.639943	NA	1.59592	NA	0.872108	NA	0	1.15804	13.0197	13.2672	0	0	3.11907	0.740669	5.88549	8.80674	2.48738	5.68631
FBgn0035101	p130CAS	CG1212	-0.93719	0.0285153	0.107756	0.82956	0.371836	0.487497	0.247285	0.759782	1575.85	2153.95	1176.98	751.809	2236.17	1787.47	409.638	551.058	600.32	649.182	483.381	661.887
FBgn0266638	asRNA		3.4334	0.0285877	2.03771	NA	-2.1232	NA	-2.85871	NA	0	0	6.07586	9.72929	4.20332	0.985918	14.5557	17.0354	4.20392	1.25811	1.65825	1.13726
FBgn0038666	Smu1	CG5451	0.544861	0.0285905	0.508516	0.0358548	-0.177534	0.535081	-0.140025	0.756153	235.229	259.401	350.664	371.482	344.672	358.874	601.981	539.207	442.252	568.664	539.761	493.572
FBgn0003261	Rm62	CG10279	0.642963	0.0289859	0.582861	0.0398308	0.4059	0.270359	0.299019	0.525203	11462.8	13239.9	20646.6	18046.1	21352.9	15753	15775.2	16077	18495.6	23790.8	17478.8	21767.2
FBgn0038701	CG18493	CG18493	-1.22123	0.0290227	-1.82627	0.000202028	-3.04099	3.32269e-10	-0.810649	0.266689	11956.3	11389.3	4750.45	5054.81	2886.28	3492.12	573.909	623.643	34.4721	103.165	408.759	262.708
FBgn0038638	CG7702	CG7702	-1.18395	0.029084	0.134226	0.832616	0.23937	0.732075	0.273938	0.777344	1998.53	2097.21	1150.07	617.368	1985.37	2519.02	320.225	365.15	426.277	386.238	558.831	272.943
FBgn0004687	Mlc-c	CG3201	-0.934693	0.0291614	0.110749	0.824595	-0.680302	0.178371	-0.677824	0.191949	9077.45	9839.86	5728.67	4072.15	8068.98	12379.2	12585.4	11708.5	5756.01	9299.92	6690.22	8390.72
FBgn0034259	P32	CG6459	-0.473676	0.0292296	-0.538337	0.0074247	-0.459618	0.0419776	-0.0476584	0.894153	1495.91	1770.64	1113.62	1234.74	1025.61	1216.62	2197.9	2119.05	1423.45	1714.8	2052.92	2123.27
FBgn0266277	asRNA		3.56792	0.0293475	0.691214	0.716331	0.498472	0.82484	0.695223	0.798007	1.83773	0	33.8512	25.65	1.40111	2.95775	1.03969	1.48134	0.840784	3.77432	0	5.68631
FBgn0261575	tobi	CG11909	-2.23667	0.0293803	-1.90763	0.0568247	-0.212564	0.89015	-1.46107	0.299985	207.663	837.262	154.5	38.0327	140.111	107.465	48.8654	42.9588	43.7208	33.9688	9.94952	19.3335
FBgn0035283	CG12024	CG12024	0.543925	0.0294286	0.842224	0.000113795	-0.0548945	0.877198	-0.268124	0.484368	585.316	551.227	804.617	856.178	990.583	1052.96	816.157	828.068	660.856	925.966	654.181	710.789
FBgn0085444	mute	CG34415	0.392172	0.0294286	0.474213	0.00409501	0.0636357	0.778878	0.0779756	0.789288	632.178	560.491	773.37	795.149	857.478	804.509	1270.5	1285.06	1447.83	1219.1	1394.59	1302.17
FBgn0034542	Fem-1	CG9025	0.563628	0.0294286	0.394493	0.130248	0.254992	0.449575	0.245766	0.582636	1103.56	1459.13	2143.91	1648.67	1747.18	1624.79	689.315	716.227	831.535	847.963	838.247	830.202
FBgn0052279	Drsl2	CG32279	-0.871772	0.0294682	0.719884	0.065557	-1.89307	1.06835e-06	-2.04783	9.20329e-08	1171.55	1307.43	657.061	687.242	1692.54	2413.53	165.311	193.315	35.3129	60.3891	33.9942	51.1768
FBgn0266430	CG45060	CG45060	-2.38315	0.0294682	0.285206	0.818387	0.409325	0.784732	1.50003	0.316897	56.9695	104.224	7.81182	17.6896	85.4676	114.366	6.23814	11.8507	3.36314	22.6459	35.6524	23.8825
FBgn0000337	cn	CG1555	2.83825	0.0295804	0.0997439	0.958499	-2.42594	0.204991	-2.4678	0.205141	2.75659	5.7902	25.1714	51.2999	4.20332	4.92959	2.07938	4.44402	0	0	0	0
FBgn0002413	dco	CG2048	0.501106	0.0297454	0.578136	0.00628282	-0.0346846	0.923477	0.00233697	1	1708.17	1727.79	2511.93	2358.03	2971.75	2170.99	2736.46	2853.06	2719.09	2737.64	2595.99	3004.65
FBgn0052185	edin	CG32185	-3.50399	0.0300899	-4.68221	0.00116875	0.0606897	0.985164	-0.363111	0.892344	62.4827	5508.79	250.846	1.76896	39.231	36.479	40.5479	51.8468	29.4274	69.1958	41.4563	20.4707
FBgn0033214	CG1941	CG1941	-1.99212	0.0300899	0.0795502	0.948037	1.37187	0.233478	0.658835	0.719799	212.257	390.259	67.7024	68.9895	255.002	383.522	22.8732	28.1454	111.824	31.4526	62.1845	21.608
FBgn0003285	rst	CG4125	0.842892	0.0300899	1.86282	6.55488e-09	-0.550403	0.274218	0.0336331	0.966323	198.475	202.657	418.366	306.031	871.489	611.269	171.549	182.205	127.799	111.971	205.623	155.805
FBgn0034538	CG16799	CG16799	-1.10437	0.030148	-0.20774	0.71752	0.448756	0.482749	0.750579	0.252114	2110.63	2177.11	846.28	1116.22	1535.61	2165.08	303.59	326.635	309.408	558.599	396.322	677.808
FBgn0052448	CG32448	CG32448	0.675378	0.030372	0.412337	0.201537	-0.0740069	0.864384	0.0021761	1	176.422	156.335	228.279	306.031	222.776	221.831	247.446	238.495	211.037	251.621	224.693	262.708
FBgn0000253	Cam	CG8472	-0.724991	0.0304746	-0.361549	0.291368	-0.44037	0.302009	-0.131946	0.806385	32487.3	32338.2	19789.9	19252.5	21456.6	28883.4	41591.8	39759.9	24115.4	35674.8	31667.7	42514.3
FBgn0032131	CG3841	CG3841	-2.67191	0.0304958	-1.57315	0.210077	1.84467	0.220694	1.04616	0.641732	1749.52	1726.64	252.582	162.745	465.168	539.297	62.3814	65.1789	556.599	22.6459	224.693	78.4711
FBgn0036623	Agpat3	CG4729	-0.767972	0.030767	-0.676534	0.0494993	-0.466007	0.303804	-0.184249	0.774404	4621.88	4141.15	2459.85	2658.75	2711.14	2745.78	3665.95	3587.06	2063.28	3172.94	2554.54	3822.34
FBgn0266725	asRNA		2.52823	0.0307841	2.37746	0.0358924	-0.927023	0.488095	0.218253	0.900167	0.918864	3.47412	18.2276	15.0362	18.2144	11.831	8.31752	15.5541	3.36314	8.80674	11.6078	17.0589
FBgn0259140	CG42255	CG42255	-2.25668	0.0308681	-0.133581	0.919403	2.36734	0.0268895	-1.58905	0.23946	818.707	966.963	218.731	101.715	1036.82	577.748	51.9845	68.8822	151.341	596.342	29.0194	4.54905
FBgn0033133	Tsp42Ek	CG12841	1.71681	0.0309775	1.90876	0.00921816	0.351409	0.728133	-0.58276	0.706112	391.436	371.731	1312.39	1365.64	1359.07	1721.41	435.63	414.775	189.176	912.127	329.163	225.178
FBgn0031516	CG9663	CG9663	-1.33921	0.0310006	1.35087	0.0196317	-0.515987	0.496489	-0.609123	0.546471	521.915	717.984	314.209	160.976	1558.03	1696.76	595.742	596.239	322.861	501.984	248.738	523.141
FBgn0263706	CG43658	CG43658	1.02187	0.031046	2.13551	6.59858e-08	0.547525	0.37319	0.172791	0.819731	525.59	619.551	1349.71	1005.66	3436.92	1733.24	842.149	1106.56	1523.5	1344.91	1032.26	1170.24
FBgn0030895	CG7135	CG7135	-2.17469	0.031046	-0.0266516	0.985878	0.616687	0.567971	0.0545101	0.977162	25.7282	11.5804	4.3399	2.65344	18.2144	18.7324	12.4763	14.0727	21.8604	20.1297	18.2408	9.0981
FBgn0003598	Su(var)3-7	CG8599	0.610415	0.0311066	0.78413	0.00205292	0.124375	0.726021	0.286649	0.517294	552.237	536.172	828.921	837.604	1070.45	813.382	947.158	902.876	1094.7	920.933	1280.17	976.908
FBgn0037852	Tpc1	CG6608	0.688621	0.0311532	0.43752	0.179117	0.515798	0.159702	0.499043	0.19016	324.359	365.94	608.454	507.692	487.585	449.578	502.17	501.433	635.633	805.188	592.825	831.339
FBgn0001227	Hsp67Ba	CG4167	2.5745	0.0312962	1.08725	0.376684	-2.24925	0.0933895	-0.760424	0.742305	63.4016	49.7957	518.184	339.641	141.512	127.183	83.1752	91.1023	21.0196	6.29053	88.7165	5.68631
FBgn0039630	CG11843	CG11843	3.83159	0.0313283	-0.616809	NA	-0.588784	0.803756	0.0543144	NA	0	1.15804	25.1714	41.5706	0	0	1.03969	0	0	0	0	1.13726
FBgn0035871	BI-1	CG7188	-0.602024	0.0313623	-0.443144	0.112011	0.280177	0.438093	0.222169	0.673467	3717.72	3463.69	2245.46	2473.89	2125.48	3143.11	3125.31	3070.07	4094.62	3435.89	3460.77	3773.44
FBgn0025625	Sik2	CG4290	1.27115	0.0314887	1.42765	0.00871459	1.08178	0.090073	0.497582	0.632707	103.832	92.6431	280.357	206.969	341.87	204.085	202.74	210.35	387.601	505.758	193.186	396.905
FBgn0045474	Gr77a	CG32433	-2.95191	0.031526	1.07906	0.413019	0.757793	0.651846	0.760913	0.761678	26.647	19.6867	0	3.53793	57.4454	51.2677	5.19845	2.22201	10.0894	3.77432	11.6078	2.27453
FBgn0000551	Edg78E	CG7673	2.3918	0.0316309	-1.11368	0.362475	1.02865	0.479457	1.40494	0.398134	14.7018	12.7384	86.798	84.9102	8.40665	2.95775	5.19845	6.66602	13.4525	13.8392	31.5068	4.54905
FBgn0010621	CCT5	CG8439	-0.336394	0.0318206	-0.402865	0.0047434	-0.221826	0.247844	-0.115579	0.701201	6025.91	6449.12	4990.88	4884.11	4857.64	4573.67	9846.91	9956.08	7625.91	9356.53	9143.61	9132.22
FBgn0261850	Xpd	CG9433	0.526103	0.0318206	0.244854	0.336856	0.234284	0.441515	0.161868	0.724686	330.791	306.88	414.026	506.808	382.502	374.649	623.814	599.942	778.566	659.247	738.752	628.906
FBgn0052190	NUCB1	CG32190	-0.853398	0.0318242	-0.671622	0.087233	-0.0720907	0.903832	-0.0304885	0.970683	8155.83	10472.1	5019.53	5213.13	6405.86	5220.43	7757.13	7480.02	5392.79	9094.84	6241.66	8673.9
FBgn0035770	pst	CG8588	-1.0484	0.031919	-0.549954	0.270887	0.592927	0.349234	0.896874	0.101181	14023.7	15291.9	6867.46	7108.58	9790.94	10085.9	4868.87	4983.96	5680.34	9302.43	5962.25	12610
FBgn0035923	CG6511	CG6511	-1.1465	0.0319606	-1.64536	0.00051217	-0.249005	0.711253	-0.167654	0.846993	1178.9	1138.35	518.184	509.461	357.282	363.804	641.489	599.942	742.412	295.655	616.041	485.611
FBgn0085260	CG34231	CG34231	1.56999	0.0319615	0.707384	0.361926	0.430306	0.626461	0.41424	0.75928	19.2961	13.8965	53.8147	50.4154	39.231	17.7465	28.0716	18.5167	32.7906	30.1945	34.8233	27.2943
FBgn0004620	GluRIIA	CG6992	1.04326	0.0319615	0.19945	0.717744	-0.791772	0.267619	-1.25545	0.0425993	287.604	251.294	498.22	627.097	290.029	330.282	40.5479	45.9215	26.0643	22.6459	25.7029	7.96084
FBgn0003044	Pcl	CG5109	0.61113	0.0319824	0.555771	0.0433633	-0.00183172	1	0.042861	0.933304	674.446	618.393	1039.84	941.088	1041.02	866.622	1182.13	1219.88	1400.75	995.161	1326.6	1147.5
FBgn0034294	Muc55B	CG5765	-3.04792	0.0320701	-1.29532	0.373971	-0.988954	0.559826	-2.42989	0.14033	75469	81317.5	10290.8	2282.85	24798.2	29941.3	3344.68	3355.23	2674.53	67.9377	615.212	54.5886
FBgn0263240	Coop	CG1621	0.643414	0.0322691	0.426002	0.164454	-0.0581718	0.89353	0.624958	0.0415801	295.874	290.668	444.406	474.966	431.541	359.86	484.496	460.696	370.786	539.727	760.309	700.554
FBgn0259736	CG42390	CG42390	0.804486	0.0324289	1.07299	0.00133423	-0.526534	0.271858	-0.736863	0.0809761	2942.2	3148.71	5095.91	5607.61	8132.03	4790.57	508.408	613.274	416.188	358.56	293.511	376.434
FBgn0034920	CG5597	CG5597	0.910472	0.0325171	-0.615326	0.152191	0.410277	0.460777	0.0707161	0.928029	1182.58	1574.93	2361.77	2866.6	871.489	916.903	242.248	200.721	206.833	386.238	229.668	235.413
FBgn0020508	Ag5r2	CG9540	-1.38781	0.0325501	-1.15791	0.0679607	0.0904214	0.929639	2.91091	1.15075e-07	73902.4	75613	35344.1	19922.9	31073.8	34103.9	7235.2	6814.16	4842.07	10151.7	33364.9	80166.8
FBgn0040735	BomT2	CG16836	-3.67555	0.0327052	0.624106	0.748924	-2.66601	0.191457	-3.01952	0.12424	1.83773	377.521	3.47192	0.884481	283.024	383.522	97.7309	90.3616	0	7.54863	0	3.41179
FBgn0010388	Dro	CG10816	-3.11247	0.0327865	-3.5253	0.00838208	-0.0522943	0.985873	-2.1221	0.260081	290.361	9843.33	687.44	105.253	238.188	319.437	54.0639	46.6622	9.24862	86.8093	6.63301	3.41179
FBgn0042110	CG18765	CG18765	-2.29131	0.0328089	-0.291711	0.810383	0.459932	0.760166	0.473743	0.80088	104.75	76.4306	11.2837	20.3431	68.6543	76.9016	7.27783	3.70335	5.88549	10.0648	1.65825	14.7844
FBgn0033988	pcs	CG7761	0.425984	0.0328089	0.433191	0.0213138	0.244722	0.345478	0.293083	0.246001	1087.93	1155.72	1578.86	1437.28	1454.35	1575.5	1058.4	1000.64	1079.57	1365.04	1296.75	1225.97
FBgn0003278	RpI135	CG4033	0.680731	0.0328089	0.885932	0.00193888	0.313888	0.430862	0.551325	0.112617	276.578	259.401	473.917	389.172	556.24	441.691	839.03	785.109	875.256	1148.65	1063.77	1323.77
FBgn0265380	asRNA		-1.90613	0.032872	-1.936	0.0261696	0.0309508	0.988233	-0.538727	0.766049	38.5923	28.951	7.81182	8.84481	8.40665	7.88734	6.23814	9.6287	10.9302	5.03242	4.97476	5.68631
FBgn0266581	pit	CG6375	0.521661	0.0328801	0.326696	0.190105	0.158153	0.57974	0.418541	0.122711	599.099	612.603	884.471	857.947	881.297	643.804	1589.69	1527.26	1614.3	1867.03	1972.49	2199.47
FBgn0053080	CG33080	CG33080	-1.01549	0.0328801	-0.826045	0.0768855	0.201361	0.746106	0.350285	0.7091	2479.09	1959.4	1148.34	1019.81	1480.97	998.735	253.684	305.896	221.126	426.498	336.625	380.983
FBgn0031252	CG13690	CG13690	1.06138	0.0328801	0.787299	0.115178	0.174525	0.782169	0.412853	0.629729	105.669	81.0627	204.843	191.932	123.297	202.113	249.526	267.382	225.33	361.076	385.544	305.924
FBgn0015039	Cyp9b2	CG4486	-1.68187	0.0329132	-1.12664	0.155321	-1.00779	0.318486	-0.639282	0.663622	8235.77	7209.95	2701.15	1831.76	3158.1	3639.02	1200.84	1142.85	344.721	776.251	1169.9	296.826
FBgn0038302	CG4210	CG4210	-0.661209	0.0330056	-1.51422	1.23402e-08	-0.21528	0.609569	0.897046	0.00506652	555.912	510.695	309.001	363.522	159.726	209.015	91.4927	122.951	89.1231	96.8741	203.965	200.158
FBgn0035780	CG18417	CG18417	-1.98379	0.0330056	-1.4993	0.103959	-0.581748	0.617261	1.07263	0.447298	1918.59	1246.05	300.321	425.436	508.602	532.396	41.5876	48.1435	51.2878	5.03242	120.223	81.8829
FBgn0034925	CG5339	CG5339	-0.635577	0.0331304	-0.424974	0.158916	-0.16117	0.658248	-0.345081	0.425618	622.071	613.761	388.855	404.208	420.332	496.903	690.354	654.011	501.948	702.023	470.944	586.827
FBgn0030603	CG5541	CG5541	-0.956326	0.0333915	-0.454615	0.321983	0.409867	0.47152	0.206261	0.787822	2648.16	3711.52	1672.6	1569.95	2285.21	2331.7	439.789	466.622	444.775	767.444	407.101	642.553
FBgn0262588	CG43125	CG43125	1.52631	0.0335603	-0.682298	0.358675	0.0150525	0.994709	0.227803	0.843286	218.69	137.807	481.729	597.025	81.2642	135.071	1496.11	1382.83	937.474	1973.97	977.54	2416.68
FBgn0037301	Mms19	CG12005	-0.626747	0.0336629	-0.602182	0.0324061	0.455485	0.188798	0.352958	0.399803	1216.58	1086.24	669.212	818.145	659.922	850.847	1078.16	1099.89	1718.56	1271.94	1353.96	1432.95
FBgn0005777	PpD3	CG8402	-0.322319	0.0336996	-0.149956	0.335098	-0.0893783	0.619278	-0.049039	0.836674	1641.09	1581.88	1209.96	1367.41	1396.9	1505.5	2440.15	2337.55	2117.93	2375.3	2246.93	2371.19
FBgn0034582	Cht9	CG10531	-2.58886	0.0339849	-2.07114	0.0842301	-1.49232	0.388126	0.898396	0.713344	142.424	401.84	41.663	30.0724	42.0332	66.0565	9.35721	10.3694	3.36314	1.25811	3.31651	38.6669
FBgn0031077	THADA	CG15618	0.938783	0.0339849	1.37159	0.000412181	0.467983	0.400068	-0.0311717	0.972032	122.209	118.12	243.902	222.005	406.321	227.747	295.272	348.115	390.124	505.758	302.631	327.532
FBgn0032151	nAChRalpha6	CG4128	1.12682	0.0339849	0.994576	0.0532211	-0.472391	0.482787	-2.11103	2.79554e-05	259.12	244.346	519.052	599.678	500.195	518.593	143.477	160.725	153.863	61.6472	33.1651	34.1179
FBgn0034521	Mgat1	CG13431	1.05778	0.0341376	0.135226	0.816115	0.480844	0.448463	0.331307	0.731629	251.769	265.191	620.605	471.429	285.826	282.958	323.344	398.48	383.397	632.827	334.138	580.004
FBgn0053977	CG33977	CG33977	-0.844864	0.0341642	0.0686987	0.884301	-0.291375	0.535783	-0.383674	0.551254	373.059	398.365	191.824	234.388	315.249	491.973	433.551	462.918	319.498	412.659	299.315	386.669
FBgn0023172	RhoGEF2	CG9635	0.866312	0.0342953	1.19419	0.000978746	-0.634335	0.189212	-0.516646	0.361664	1676.93	1713.9	3576.08	2655.21	4613.85	3232.82	2829	3274.5	2109.53	1799.09	1615.14	2632.76
FBgn0031003	CG7889	CG7889	-0.35948	0.0345226	-0.237961	0.172445	-0.240186	0.220711	-0.205618	0.354294	413.489	421.526	314.209	336.103	337.667	367.747	530.242	576.981	468.317	470.531	478.406	483.337
FBgn0036870	CG14095	CG14095	3.50185	0.0345336	1.1267	0.522579	0.967174	0.638746	0.208225	0.950864	1.83773	1.15804	74.6463	7.96033	8.40665	1.97184	2.07938	0	2.52235	3.77432	2.48738	0
FBgn0027073	Ugt49B1	CG4302	-1.06914	0.0346287	-0.580708	0.259364	1.23248	0.0184021	1.44655	0.0034849	1062.21	1409.33	618.002	542.187	676.735	961.27	88.3737	103.694	153.863	309.494	242.934	294.551
FBgn0027596	Kank	CG10249	0.835948	0.0347614	-0.164941	0.710248	1.84526	4.18241e-08	1.60768	3.23989e-06	1872.64	1968.67	3133.41	3772.31	2097.46	1326.06	406.519	414.034	1826.18	1170.04	1215.5	1322.64
FBgn0034468	Obp56a	CG11797	0.697665	0.0347614	-0.268217	0.432744	-1.15607	0.000174538	-0.350336	0.505872	2407.42	2014.99	3263.6	3939.48	1902.7	1764.79	591.584	577.722	197.584	325.849	441.095	474.238
FBgn0025709	CNT2	CG8083	-1.18187	0.0348744	-0.0365827	0.961481	-0.254705	0.73482	1.71889	0.00122656	503.537	606.812	279.489	199.893	508.602	572.818	79.0165	65.9196	47.0839	74.2282	161.68	332.081
FBgn0000524	dx	CG3929	0.816125	0.0348744	1.45598	9.42823e-06	-0.387218	0.430654	-0.409694	0.480073	252.687	288.352	571.131	387.403	849.071	653.663	782.887	754.001	624.702	546.018	670.763	481.062
FBgn0000352	cos	CG1708	0.67245	0.0349338	1.14359	2.80393e-05	-0.172637	0.653333	-0.102045	0.838712	399.706	354.36	654.457	552.801	1011.6	669.438	816.157	932.503	779.407	771.219	831.614	797.221
FBgn0037655	Kcmf1	CG11984	0.378686	0.0351645	0.0680832	0.738681	0.235482	0.301292	0.0812916	0.78812	1814.76	1932.77	2511.93	2362.45	2195.54	1738.17	1736.28	1822.79	2059.92	2133.75	1884.6	1882.17
FBgn0031040	CG14210	CG14210	0.755537	0.0355529	0.73813	0.0328937	0.0921061	0.838697	0.527876	0.175658	75.3468	84.5368	118.045	153.015	116.292	149.859	207.938	192.574	197.584	230.233	271.124	308.198
FBgn0266549	lncRNA		0.726325	0.0357199	1.46495	3.7331e-07	-0.717368	0.0420134	-1.0386	0.0009232	319.765	369.414	681.364	463.468	884.099	1034.23	961.713	1057.68	589.389	634.085	422.025	556.121
FBgn0054008	CG34008	CG34008	1.22287	0.0358114	1.13461	0.048572	0.153037	0.80309	0.747422	0.154819	14.7018	11.5804	26.0394	38.0327	29.4233	30.5634	62.3814	63.6976	68.9443	71.712	97.8369	116.001
FBgn0265001	ppk18	CG44152	-2.08128	0.0358197	0.357949	0.713911	0.69083	0.517141	0.471086	0.770144	17.4584	17.3706	4.3399	2.65344	28.0222	17.7465	10.3969	11.8507	25.2235	11.3229	15.7534	15.9217
FBgn0040726	dpr1	CG13439	1.04133	0.0359224	1.01581	0.0327753	0.41192	0.54527	-0.647738	0.505479	47.7809	39.3733	94.6098	87.5636	84.0665	94.6481	24.9526	15.5541	26.9051	26.4202	13.266	11.3726
FBgn0052091	CG32091	CG32091	1.11771	0.0359802	1.07655	0.0331713	0.341292	0.591639	0.74512	0.278524	257.282	275.613	716.083	460.815	515.608	627.044	248.486	285.158	243.827	437.821	351.55	554.984
FBgn0031047	Rcd-1	CG14213	0.230522	0.0360113	-0.0440108	0.726974	0.0698896	0.586298	0.119738	0.456172	1475.69	1446.39	1683.88	1745.97	1340.86	1487.75	1942.14	1850.93	1981.73	1997.87	2056.23	2062.99
FBgn0035627	Sse	CG10583	0.888111	0.0361613	0.996589	0.01146	0.0324231	0.958721	0.408296	0.46103	49.6186	42.8474	73.7783	99.9464	88.2698	98.5918	197.541	209.609	198.425	218.91	229.668	313.884
FBgn0285913	red	CG12207	-0.726271	0.0365181	-0.107654	0.784661	0.124536	0.783835	0.057098	0.925546	2628.87	2738.76	1827.97	1401.02	2353.86	2623.53	1250.75	1222.84	1642.89	1053.03	1426.93	1146.36
FBgn0034291	CG5770	CG5770	-2.66678	0.0365855	-1.25667	0.331758	-5.04434	5.56531e-06	-1.88767	0.234174	16123.3	13535.2	3036.19	582.873	4648.87	6446.92	1011.62	1064.34	8.40784	15.0973	17.4117	418.513
FBgn0035233	Pex10	CG7864	-0.504682	0.0366369	-0.543393	0.0174694	0.399913	0.134765	0.316699	0.310223	350.087	372.889	238.694	269.767	235.386	258.31	349.336	322.191	486.814	396.303	432.804	402.591
FBgn0033781	CG13319	CG13319	0.795332	0.0367301	0.416377	0.285768	0.193441	0.677385	0.539519	0.257532	277.497	264.033	431.386	514.768	313.848	410.142	450.186	379.223	382.557	568.664	540.59	669.848
FBgn0003463	sog	CG9224	0.852386	0.0367301	0.80517	0.0379258	-0.674559	0.155095	-0.454438	0.462013	1218.41	1410.49	2423.4	2358.91	2398.7	2228.17	677.878	795.479	513.719	402.594	694.808	374.159
FBgn0266311	asRNA		3.74073	0.0367301	-0.5216	NA	0.650464	0.780829	0.162296	NA	0.918864	0	27.7754	30.9568	0	0	0	0.740669	0	2.51621	0	1.13726
FBgn0037973	CG18547	CG18547	-0.83237	0.0368236	-1.33696	0.000104846	-0.461906	0.372638	-0.0610932	0.932265	2287.05	2810.56	1716	1125.94	997.589	996.763	1109.35	1123.6	872.734	741.024	834.101	1306.71
FBgn0039595	AstA-R2	CG10001	0.683133	0.0369222	0.24707	0.472626	-0.337368	0.493617	0.0086227	0.996138	242.58	188.76	348.06	348.486	228.381	283.944	59.2623	53.3282	41.1984	47.808	58.0388	54.5886
FBgn0266859	lncRNA		-3.09059	0.0369222	-1.37257	0.34467	-0.907057	0.665142	1.13593	0.711979	27.5659	31.2671	0.86798	3.53793	5.60443	13.8028	0	1.48134	0	0	4.14563	1.13726
FBgn0033194	Vps13	CG2093	1.09389	0.0369296	0.788906	0.129463	0.340574	0.584583	0.212773	0.799968	2468.07	2371.66	5444.84	5061	5556.79	2909.44	3309.33	3820.37	4763.88	4311.53	2773.43	5518
FBgn0050467	CG30467	CG30467	0.895443	0.0369526	0.220284	0.638392	-0.0950593	0.874343	-0.26316	0.745909	219.608	210.763	390.591	417.475	308.244	196.198	362.852	321.45	371.626	266.718	330.821	236.551
FBgn0036226	CG7252	CG7252	-2.04436	0.0369577	-0.930659	0.349037	-1.13169	0.372602	0.0480034	0.982652	10033.1	11831.7	2989.32	1737.12	5752.95	5152.41	797.442	847.326	622.18	71.712	599.458	1106.56
FBgn0035308	CG15822	CG15822	0.828801	0.0370368	0.70183	0.07006	-0.0640079	0.918708	-0.374308	0.588193	453.919	376.363	740.387	745.618	811.241	550.142	230.811	261.456	212.718	259.17	152.559	227.453
FBgn0038826	Syp	CG17838	0.77218	0.0370725	1.77962	4.65999e-09	-1.80086	4.2974e-09	-1.54549	8.84541e-07	7063.3	5474.05	12199.5	9340.12	21832.1	21797.7	43681.5	46197	15929.5	9518.83	14641.5	15796.6
FBgn0262737	mub	CG7437	0.570816	0.0370725	1.71936	3.00932e-15	-2.31759	5.52636e-28	-2.01823	2.84527e-21	1257.01	1262.26	2251.54	1499.2	4175.3	4178.32	9117.04	8882.11	1896.81	1679.57	2300	2107.35
FBgn0040071	tara	CG6889	0.747021	0.0372437	1.23405	6.12331e-05	0.0255546	0.967399	0.053513	0.933812	740.604	764.306	1468.62	1070.22	1999.38	1572.54	1104.15	1139.89	1119.92	1165.01	1404.54	923.457
FBgn0042205	CG18764	CG18764	0.9226	0.0372572	0.308468	0.516859	-0.0583954	0.931364	0.0775312	0.916985	61.5639	82.2208	139.745	134.441	92.4731	85.7748	138.279	105.175	137.048	94.3579	116.907	139.883
FBgn0058178	l(3)80Fg	CG40178	-0.680825	0.0372572	-0.182157	0.60118	-0.367503	0.382841	-0.53265	0.161892	1386.57	1452.18	880.999	882.712	1157.31	1340.85	1658.31	1485.78	981.195	1453.11	929.451	1238.48
FBgn0015278	Pi3K68D	CG11621	-0.682051	0.0373221	0.185289	0.594682	0.513833	0.177049	0.385375	0.411512	2055.5	2125	1489.45	1105.6	2702.74	2057.61	1899.51	1833.9	2726.66	2619.38	2028.87	2860.22
FBgn0035631	Txl	CG5495	0.329137	0.0374351	0.593234	1.00613e-05	-0.15403	0.443253	-0.0865734	0.761823	1931.45	1898.03	2517.14	2296.11	2754.58	3024.8	2546.2	2560.49	2276.84	2312.4	2604.29	2200.6
FBgn0000277	CecA2	CG1367	-3.56632	0.0374466	-4.11344	0.00865265	1.10213	0.588217	0.0263932	0.998648	2.75659	451.635	11.2837	0	1.40111	2.95775	22.8732	17.7761	12.6118	111.971	19.0699	22.7453
FBgn0028699	Rh50	CG7499	-0.864501	0.037456	-1.01344	0.00764821	-0.666461	0.324992	-1.86515	0.000745023	709.363	744.619	374.099	418.36	291.43	420.987	29.1113	44.4402	24.3827	21.3878	11.6078	6.82358
FBgn0034489	ppk6	CG11209	2.26475	0.0375675	1.11257	0.315218	2.41907	0.0324251	1.65688	0.229209	82.6977	49.7957	249.978	502.385	142.913	169.578	16.635	14.0727	162.271	42.7756	95.3495	18.1962
FBgn0031317	Charon	CG5118	-0.561281	0.0375675	0.101302	0.737391	0.267775	0.43936	0.48089	0.112373	629.422	774.728	489.541	459.046	748.191	757.185	486.575	485.879	515.4	659.247	611.895	749.456
FBgn0011016	SsRbeta	CG5474	-0.621506	0.0377005	-0.405333	0.175738	-0.423417	0.24506	-0.244839	0.651439	4960.03	5140.54	3148.16	3397.29	3347.25	4262.12	5400.15	5193.57	3351.36	4534.21	3839.68	5091.52
FBgn0004861	ph-p	CG18412	0.922877	0.0377005	1.54351	4.90525e-05	-0.214351	0.695795	-0.12907	0.857392	361.113	420.368	861.036	635.058	1459.95	857.748	773.529	824.365	807.993	564.889	765.284	693.73
FBgn0038849	CG7079	CG7079	-1.60298	0.0378359	-1.14188	0.134661	-0.24129	0.760183	-0.404333	0.735999	25.7282	23.1608	8.6798	6.19137	11.2089	9.85918	144.517	129.617	145.456	84.2931	78.767	127.373
FBgn0026143	Cdc45	CG3658	0.65139	0.0378689	0.36548	0.255421	0.383617	0.325312	0.568351	0.0911953	251.769	319.619	440.934	458.161	403.519	334.226	553.115	494.767	609.568	761.154	689.833	868.869
FBgn0014073	Tie	CG7525	1.03617	0.0379088	0.994504	0.0357025	1.13193	0.0356514	0.0504251	0.96126	283.01	332.357	613.662	665.13	679.537	562.959	68.6196	59.2535	132.003	153.489	92.033	38.6669
FBgn0051431	CG31431	CG31431	-1.47698	0.0380515	-0.558553	0.444368	0.697515	0.440371	0.736571	0.501839	701.093	983.175	309.001	268.882	573.053	551.128	2632.5	2481.24	2677.9	5779.74	2172.31	6526.75
FBgn0003074	Pgi	CG8251	0.461773	0.0380515	-1.39875	3.76153e-15	0.611881	0.00385193	0.118111	0.770144	17007.2	17319.6	19970.5	27363.2	6171.88	6796.92	2791.57	2830.1	4099.66	4507.79	3020.51	3083.12
FBgn0032348	CG4751	CG4751	1.01989	0.0381565	1.4167	0.00107249	-0.250938	0.676531	-0.0698201	0.938611	351.925	371.731	838.468	649.209	1206.35	764.086	761.053	791.035	691.965	607.665	964.274	511.768
FBgn0030789	Rrp45	CG9606	0.623159	0.038258	0.350105	0.260244	0.0967564	0.795704	0.410239	0.246919	171.827	163.284	230.015	288.341	191.952	234.648	453.305	385.889	424.596	473.048	517.375	599.337
FBgn0035309	CG15879	CG15879	-1.47252	0.0383191	-0.0422942	0.964853	0.199237	0.836859	0.655126	0.586091	780.115	868.529	294.245	275.074	700.554	898.171	204.819	197.759	184.972	280.558	145.097	502.67
FBgn0023529	CG2918	CG2918	-0.68426	0.0383904	-0.543332	0.0935205	-0.796139	0.0142354	-0.162481	0.777415	8262.42	9173.99	5936.98	4869.95	6985.92	4942.41	8604.48	8506.59	4451.95	5357.01	6429.87	8845.63
FBgn0038432	CG14883	CG14883	-0.897004	0.0384948	-0.24222	0.598981	-0.0593618	0.929941	-0.00567018	0.999464	893.135	874.319	500.824	439.587	627.696	861.692	595.742	522.912	402.735	671.828	464.311	650.514
FBgn0016983	smid	CG8571	0.372404	0.0386182	0.544113	0.000563314	0.0295611	0.912904	0.268361	0.21251	1575.85	1518.19	2089.23	1919.32	2338.45	2179.86	3566.14	3476.7	3404.33	3786.9	3834.71	4654.82
FBgn0000303	ChAT	CG12345	1.1528	0.0387668	0.299071	0.625948	0.941886	0.187029	-0.975029	0.254919	67.9959	67.1663	144.085	161.86	85.4676	81.8312	23.9129	25.1828	64.7404	30.1945	11.6078	12.5099
FBgn0035949	CG13314	CG13314	2.63314	0.0388197	-2.22573	0.143291	0.576125	0.774074	-0.368297	0.890603	6.43205	4.63216	41.663	41.5706	1.40111	0	1.03969	0.740669	0.840784	2.51621	0	1.13726
FBgn0014427	CG11899	CG11899	-1.01768	0.0389056	0.616754	0.211694	-2.22999	6.47221e-08	-1.73045	6.08316e-05	1016.26	1464.92	783.786	424.551	1874.68	1960	2790.53	2496.06	663.378	429.014	854.829	701.691
FBgn0052843	Dh31-R	CG32843	-1.19387	0.0389386	-0.802288	0.164927	-0.443058	0.54175	0.0809778	0.943943	547.643	634.605	290.773	214.929	346.074	322.395	64.4608	85.9176	61.3772	47.808	47.2602	113.726
FBgn0035673	CG6602	CG6602	-2.73129	0.0389507	-0.277509	0.836529	-0.345029	0.818731	0.357037	0.840908	12.8641	8.10627	0	1.76896	7.00554	9.85918	14.5557	9.6287	5.0447	13.8392	12.4369	19.3335
FBgn0026756	Ugt37A1	CG11012	-3.30274	0.0389507	4.35249	4.24184e-05	0.142068	0.959863	-0.64182	0.815	3.67545	6.94823	0	0	124.699	151.831	0	0.740669	0.840784	0	0	0
FBgn0036958	CG17233	CG17233	0.598763	0.0393756	0.730944	0.00526037	-0.0534313	0.900132	-0.0527838	0.915044	774.602	827.998	1307.18	1125.94	1576.25	1095.35	1327.68	1390.98	1302.37	1317.24	1437.71	1181.62
FBgn0259704	Nsun5	CG42358	0.480652	0.0393948	0.404924	0.0794499	-0.195994	0.473523	0.0610524	0.865252	265.552	229.292	337.644	355.561	297.035	357.888	566.631	536.985	469.998	493.177	613.554	535.651
FBgn0050286	CG30286	CG30286	-2.63445	0.0393948	1.07129	0.336856	-0.111303	0.947855	0.427918	0.799307	11.9452	10.4224	0.86798	0.884481	43.4343	8.87326	56.1433	49.6248	28.5866	69.1958	72.134	73.9221
FBgn0026787	Nhe1	CG12178	-0.592205	0.0393948	-0.105626	0.743713	0.00798952	0.991095	-0.306781	0.487212	1297.44	1237.94	1000.78	676.628	1129.29	1225.5	813.038	796.219	869.37	747.315	625.161	674.397
FBgn0038803	CG5191	CG5191	1.04079	0.0395791	0.629979	0.217188	0.887117	0.110149	0.315255	0.742305	397.868	420.368	1133.58	574.913	700.554	577.748	850.467	799.923	1204	1887.16	915.356	1147.5
FBgn0025700	CG5885	CG5885	-0.597937	0.0396696	-0.293737	0.318	-0.305777	0.413821	-0.0905135	0.84603	3572.54	3996.39	2460.72	2526.08	2649.49	3513.81	4194.11	4007.02	2853.62	3774.32	3442.53	4257.91
FBgn0261811	pico	CG11940	0.955889	0.0397858	2.19788	7.0687e-09	0.303119	0.576886	-0.110043	0.883676	362.032	361.308	820.241	599.678	2177.32	1232.4	1751.88	2028.69	2406.32	2274.65	1381.32	2118.72
FBgn0002774	mle	CG11680	0.60692	0.03983	0.442274	0.131249	0.010818	0.98525	0.000851813	1	921.62	833.788	1290.69	1391.29	1359.07	1034.23	1234.11	1384.31	1530.23	1105.87	1324.11	1296.48
FBgn0029608	CG3091	CG3091	-1.45447	0.0399069	-0.106039	0.900186	1.62216	0.0210397	1.19	0.142625	1073.23	1452.18	444.406	438.703	1085.86	1253.1	536.48	516.246	1008.94	2387.88	673.251	1813.93
FBgn0051354	Hsp70Bbb	CG5834	-3.29158	0.0399738	-4.27747	NA	-0.941748	NA	0.993329	NA	12.8641	20.8447	1.73596	0	0	0	2.07938	1.48134	0	1.25811	4.14563	4.54905
FBgn0052074	CG32074	CG32074	-2.81589	0.0399738	-2.49957	NA	0.160542	NA	-1.18027	NA	23.8905	16.2125	2.60394	1.76896	2.80222	2.95775	1.03969	0.740669	0.840784	1.25811	0	0
FBgn0036096	CG8003	CG8003	0.351523	0.0399853	0.149236	0.400926	-0.251015	0.198644	-0.00121794	1	631.259	602.18	771.634	803.993	657.119	709.861	1265.3	1106.56	991.284	998.936	1247.84	1116.79
FBgn0033382	Hydr1	CG8058	-0.905747	0.040032	-1.14924	0.00370095	1.20789	0.00375884	1.14899	0.00681974	1203.71	926.431	482.597	643.902	512.805	436.762	367.011	345.893	1072	593.826	816.689	783.574
FBgn0039558	BCAS2	CG4980	0.559999	0.0402867	-0.0167203	0.964853	-0.191233	0.542196	0.0279258	0.956195	243.499	268.665	386.251	369.713	252.199	253.381	466.821	514.024	385.92	475.564	558.831	440.121
FBgn0085383	CG34354	CG34354	1.04975	0.0403801	0.438781	0.413316	0.920384	0.257462	-0.387245	0.770627	50.5375	61.3761	124.121	109.676	82.6653	70.0002	9.35721	11.11	15.9749	25.1621	7.46214	7.96084
FBgn0037465	CG1105	CG1105	0.695893	0.0404787	-0.00362805	0.99817	-0.420916	0.330498	-0.5635	0.152025	1215.66	1139.51	1745.51	2086.49	1032.62	1315.21	1412.94	1372.46	843.306	1234.2	824.981	1054.24
FBgn0033635	Prip	CG7777	-1.0166	0.0405733	0.436568	0.38447	-1.07585	0.0310071	-1.03842	0.0413478	1555.64	1520.51	722.159	776.575	2023.2	2165.08	29597.9	28906.1	9346.99	18022.4	9942.05	18159.8
FBgn0024194	rasp	CG11495	-0.612713	0.040708	-0.0375517	0.919971	-0.544877	0.0968654	-0.128432	0.793864	550.399	562.807	343.72	382.096	481.981	600.424	527.123	479.954	285.866	405.11	451.874	468.552
FBgn0038972	CG7054	CG7054	-1.30879	0.0407132	-0.739779	0.250685	1.17535	0.0947638	0.706365	0.465605	1026.37	1007.49	367.155	429.858	514.206	683.241	156.993	160.725	189.176	551.05	304.289	222.903
FBgn0037084	Syx6	CG7736	-0.862221	0.0408256	-0.448556	0.291206	0.413677	0.443324	0.366143	0.621004	913.35	990.123	512.108	526.266	662.724	725.635	381.566	362.187	639.836	352.27	557.173	403.728
FBgn0037712	CG16789	CG16789	-0.845627	0.0408459	-0.16942	0.708647	-1.0027	0.0156457	-0.671251	0.16162	124.047	125.068	70.3064	67.2206	124.699	97.6059	120.604	116.285	68.9443	46.5499	65.501	83.0202
FBgn0266404	asRNA		3.6878	0.0408459	-0.621759	NA	1.00095	NA	0.602716	NA	0	1.15804	26.0394	31.8413	0	0	0	0	1.68157	0	0.829126	0
FBgn0030871	CG8142	CG8142	0.436397	0.040885	0.188703	0.402172	0.156625	0.507182	0.52057	0.00423501	198.475	210.763	276.886	276.843	236.787	229.719	436.67	378.482	436.367	471.79	564.635	603.886
FBgn0003996	w	CG2759	-1.76051	0.0409809	0.308077	0.746803	1.90159	0.0251787	-0.589196	0.720889	123.128	164.442	26.0394	52.1844	250.798	110.423	59.2623	97.7683	396.85	239.04	70.4757	30.7061
FBgn0262579	Ect4	CG43119	-0.899252	0.0411252	0.255945	0.582713	-0.692501	0.174987	-0.707545	0.170814	12147.4	17536.2	7976.73	7788.74	21771.8	13769.3	4213.86	4838.79	2587.93	2972.9	2111.78	3391.32
FBgn0031694	Cyp4ac2	CG17970	-1.45959	0.0412509	-0.522596	0.464944	-2.1312	0.000797762	-1.37428	0.050205	49.6186	46.3216	11.2837	22.112	28.0222	37.4649	98.7706	94.8057	15.9749	26.4202	27.3612	45.4905
FBgn0010280	Taf4	CG5444	0.546025	0.0412595	0.730632	0.00200946	0.210338	0.509717	0.106515	0.801057	1433.43	1412.81	2259.35	1905.17	2719.55	2020.15	2300.83	2470.87	3051.2	2472.18	2655.69	2483.78
FBgn0036949	CG7290	CG7290	-1.60797	0.0414794	-1.4734	0.050127	-6.54846	1.98128e-25	-2.20649	0.00273789	74792.7	74732.9	34293.9	12246.5	25168.1	26153.4	4320.95	4406.98	12.6118	56.6147	861.462	876.829
FBgn0260429	CG42524	CG42524	1.36838	0.0414794	1.58655	0.00927768	-0.117405	0.904413	-0.0678067	0.957361	93.7241	93.8012	237.826	264.46	361.486	226.761	333.741	385.889	197.584	465.499	246.251	440.121
FBgn0023535	arg	CG18104	1.4034	0.0415594	-1.34183	0.0428356	-0.327804	0.709685	-0.787571	0.460232	294.955	348.57	760.35	1003	127.501	117.324	93.5721	85.9176	39.5168	103.165	31.5068	70.5103
FBgn0030530	jub	CG11063	0.663376	0.0417947	0.924083	0.00124896	-0.22366	0.554538	-0.275352	0.623989	460.351	443.529	789.862	647.44	1021.41	705.917	1005.38	974.721	751.661	943.579	765.284	868.869
FBgn0034328	BomBc1	CG15066	-3.3152	0.0418009	-0.0286518	0.993068	-0.13232	0.96132	-1.48765	0.587037	2.75659	1860.97	43.399	38.9172	895.308	922.819	65.5005	75.5483	17.6565	105.681	4.14563	21.608
FBgn0031500	CG17221	CG17221	0.703057	0.0418402	-0.908437	0.00404925	0.647459	0.0909507	0.587719	0.147433	558.669	497.957	736.047	992.388	270.414	288.874	269.28	250.346	333.791	485.629	414.563	368.473
FBgn0030183	CG15309	CG15309	1.11374	0.0419734	2.68135	1.56982e-09	-1.11821	0.0479903	-1.6228	0.00115573	347.33	444.687	1225.59	520.075	2342.65	2963.67	1477.4	1372.46	634.792	654.215	383.886	517.454
FBgn0004913	Gnf1	CG1119	0.581477	0.042328	0.31922	0.271356	0.495845	0.112565	0.579872	0.0489569	732.334	685.559	1037.24	1090.57	1011.6	763.1	1205	1207.29	1904.38	1502.18	2001.51	1611.5
FBgn0086912	mbm	CG11604	0.614964	0.0425532	0.627009	0.0280006	0.167882	0.632037	0.488265	0.140777	238.905	244.346	354.136	388.287	424.536	326.339	617.576	631.791	598.638	808.962	834.93	922.32
FBgn0032635	CG15141	CG15141	0.88044	0.0425532	0.744867	0.07727	-0.227867	0.663841	-0.0132047	0.991448	275.659	261.717	511.24	487.349	416.129	490.987	551.036	554.761	569.211	371.141	682.371	411.689
FBgn0024945	NitFhit	CG7067	0.702341	0.0426616	-0.119323	0.761713	0.928287	0.00470401	0.762689	0.0306601	657.906	818.734	1200.42	1211.74	689.345	668.452	451.226	507.358	709.622	1129.78	766.113	870.006
FBgn0033464	CG1441	CG1441	-1.94429	0.0426735	-4.06271	1.20753e-06	1.80747	0.132415	2.86909	0.00372543	250.85	323.093	40.795	94.6395	15.4122	11.831	2.07938	7.40669	17.6565	23.904	22.3864	70.5103
FBgn0263337	lncRNA		-3.12347	0.0430563	-0.721127	0.655524	1.97123	0.337944	1.87682	0.418846	38.5923	32.4251	2.60394	1.76896	15.4122	23.662	1.03969	0	0.840784	10.0648	0.829126	9.0981
FBgn0034485	CG11099	CG11099	2.83257	0.0430643	0.868063	NA	0.821701	0.661843	1.36683	NA	3.67545	0	18.2276	21.2276	5.60443	2.95775	1.03969	0.740669	1.68157	2.51621	3.31651	3.41179
FBgn0039226	Ude	CG18410	0.798159	0.0431509	-1.29113	0.000173396	1.90662	7.20352e-09	1.45247	2.89202e-05	1019.02	975.069	1370.54	2120.1	497.393	310.564	296.312	299.23	1154.4	1115.94	861.462	789.26
FBgn0033998	row	CG8092	0.399216	0.0432406	0.693738	3.54006e-05	-0.302104	0.180392	-0.0295923	0.931492	1132.96	1108.24	1591.01	1367.41	1962.95	1671.13	2330.99	2278.3	1795.07	1942.51	2416.9	2095.97
FBgn0285992	hpRNA		1.17803	0.0432457	1.19384	0.0295793	0.0513757	0.956674	-0.254626	0.787436	39.5111	44.0055	75.5142	117.636	120.495	75.9157	91.4927	77.7703	90.8046	84.2931	84.5709	55.7259
FBgn0033526	Caf1-105	CG12892	0.637777	0.0433002	0.167837	0.626364	0.484073	0.169348	0.548382	0.103852	206.744	192.234	278.621	344.948	228.381	220.846	356.614	318.488	472.52	473.048	572.926	413.964
FBgn0010590	Prosbeta1	CG8392	0.3077	0.0433505	0.61614	1.19246e-06	-0.199237	0.288693	-0.112894	0.692103	2328.4	2379.77	2859.13	2970.09	3455.13	3763.25	3698.18	3209.32	3010.01	3001.84	3367.91	3012.61
FBgn0027948	msps	CG5000	0.625334	0.0434175	0.822091	0.00269794	0.0713789	0.867527	0.193978	0.740791	2052.74	2065.94	3338.25	3035.54	4325.22	2990.29	3698.18	3973.69	4503.24	3559.18	3932.55	4853.84
FBgn0039302	Nup358	CG11856	0.839775	0.0434175	1.0556	0.00444365	0.151237	0.776677	0.273653	0.730383	2509.42	2373.98	4873.71	3935.94	6590.81	3663.67	4622.46	5088.4	6294.11	4504.02	5719.31	6050.24
FBgn0040743	CG15919	CG15919	3.36062	0.0434175	4.78342	0.000904876	-3.61952	0.0301201	-3.65783	0.028417	0	0	10.4158	4.42241	16.8133	29.5775	6.23814	11.8507	0	0	0	0
FBgn0083124	Uhg4	CR42451	1.0793	0.0437508	1.17675	0.016779	-0.188827	0.780926	0.27288	0.770853	147.937	155.177	332.436	319.298	294.233	403.24	446.027	438.476	283.344	491.919	383.886	690.318
FBgn0086855	CG17078	CG17078	0.349955	0.0438347	0.207409	0.242943	-0.126008	0.524691	-0.0435673	0.873514	578.884	541.962	723.895	706.701	627.696	666.48	961.713	973.239	959.334	808.962	964.274	912.085
FBgn0030544	CG13403	CG13403	1.1515	0.0438807	0.865726	0.12318	-4.15566	2.48688e-15	-2.98162	2.78844e-09	611.963	601.022	1583.19	1164.86	877.093	1365.5	280.716	279.973	8.40784	20.1297	44.7728	20.4707
FBgn0267237	lncRNA		-2.29811	0.043898	-0.547019	0.61654	0.0626882	0.973826	-0.198645	0.916316	12.8641	13.8965	1.73596	2.65344	11.2089	6.90142	6.23814	5.18468	6.72627	5.03242	4.14563	5.68631
FBgn0028836	CSN7	CG2038	0.317356	0.043898	0.423047	0.00259264	0.0269942	0.904059	0.0156506	0.956939	765.413	728.407	893.151	970.276	941.544	1059.86	1403.58	1356.91	1412.52	1399.01	1466.72	1320.36
FBgn0037472	CG10098	CG10098	0.685802	0.0439098	0.964604	0.00121287	-0.58804	0.109936	-0.448788	0.302198	419.921	384.469	748.198	551.916	822.45	758.171	1330.8	1222.1	694.487	1000.19	860.633	1005.34
FBgn0250815	Jon65Aiv	CG6467	-1.64704	0.0440198	-1.26987	0.112515	-1.30028	0.165768	-1.60161	0.0645397	334124	372790	142064	70194.2	140392	139288	68652.8	64722.6	40899.1	10477.5	28128.1	13042.1
FBgn0051720	mthl15	CG31720	-1.81321	0.0440253	0.374225	0.704893	-0.732332	0.511121	-0.102725	0.954018	364.789	426.158	139.745	67.2206	427.338	614.227	45.7464	45.1808	35.3129	16.3554	16.5825	68.2358
FBgn0064766	CG7600	CG7600	-0.531168	0.044038	-0.140291	0.616985	0.0596904	0.869745	0.0274509	0.956587	1546.45	1639.78	1184.79	1015.38	1420.72	1468.03	1742.52	1789.46	1583.2	2102.29	1601.87	2000.44
FBgn0010638	Sec61beta	CG10130	-0.699004	0.044114	-0.180635	0.625948	-0.389116	0.380759	-0.0948973	0.866232	5396.49	6027.59	3527.47	3477.78	4138.87	5926.35	6118.58	6060.9	3782.69	5496.66	5035.28	6362.98
FBgn0028691	Rpn9	CG10230	0.351348	0.0442039	0.766365	9.1697e-08	-0.271994	0.173078	-0.259942	0.215372	2519.52	2367.03	3326.97	2911.71	3966.54	4354.8	4635.98	4399.58	3794.46	3683.73	4076.81	3461.83
FBgn0005624	Psc	CG3886	0.813394	0.0445022	1.33154	0.000115646	0.16122	0.747217	0.0816377	0.901017	240.742	289.51	536.411	401.555	835.06	516.621	795.363	845.844	1026.6	810.22	877.216	860.908
FBgn0035415	CG14966	CG14966	-0.797184	0.0447771	-0.920944	0.0110064	0.0516493	0.933663	0.0891429	0.890823	914.269	869.687	462.633	557.223	459.563	475.212	579.107	592.535	443.934	773.735	552.198	696.005
FBgn0026876	CG11403	CG11403	0.706186	0.0447982	1.1749	8.80265e-05	0.439071	0.281038	0.637543	0.0691193	131.397	115.804	223.939	182.203	337.667	228.733	339.979	337.745	444.775	476.822	495.818	562.945
FBgn0035798	frac	CG7526	1.01437	0.0448591	-0.282816	0.596604	1.26488	0.0124816	-0.288196	0.762916	1782.6	1495.03	3035.32	3676.79	1406.71	1277.75	101.89	140.727	274.936	322.075	59.6971	139.883
FBgn0036624	RAF2	CG4877	0.333979	0.0449235	0.677003	1.02414e-06	-0.366897	0.019739	-0.0156978	0.958447	531.103	561.649	707.403	669.552	945.748	806.481	1094.79	1135.45	889.549	837.898	1116.83	1089.5
FBgn0263406	lncRNA		1.90325	0.04515	0.699794	0.494518	-1.03052	0.439335	-0.546234	0.762609	10.1075	4.63216	27.7754	33.6103	12.61	12.8169	8.31752	10.3694	2.52235	6.29053	6.63301	5.68631
FBgn0035607	CG4835	CG4835	-3.15622	0.04515	-1.9037	0.226609	-0.141076	0.957448	-0.624404	0.801097	5628.04	5049.05	505.164	177.781	906.517	1207.75	133.08	148.875	240.464	3.77432	145.097	2.27453
FBgn0267385	PyK	CG7070	0.858851	0.0452263	-1.10701	0.0036417	0.490601	0.370975	0.101854	0.883922	22896.2	21226.9	34207.1	46491	10362.6	9898.61	9400.88	9244.29	9773.27	16554.2	7873.38	12157.3
FBgn0030816	CG16700	CG16700	0.708017	0.0452263	1.86551	3.60379e-11	-0.861437	0.0195891	-0.542364	0.230573	305.063	392.575	670.08	473.197	1186.74	1381.27	204.819	228.126	109.302	128.327	159.192	136.472
FBgn0029512	Aos1	CG12276	0.433676	0.0455201	0.420067	0.0409452	-0.0499841	0.863774	0.247843	0.406994	745.198	692.507	924.398	1020.69	980.775	946.481	1656.23	1586.51	1531.91	1600.31	2172.31	1676.32
FBgn0004574	Rop	CG15811	-0.675371	0.0456147	0.0559329	0.88837	-0.205021	0.605999	-0.425432	0.349044	2730.86	3166.08	2090.1	1586.76	2996.97	3134.23	4726.43	4849.16	3460.67	4838.67	3017.19	4096.42
FBgn0040734	BomS5	CG15065	-3.44752	0.0456147	1.32436	0.448467	-1.00037	0.626716	-3.02582	0.114277	0.918864	319.619	0.86798	2.65344	417.53	646.762	103.969	141.468	0.840784	89.3255	1.65825	3.41179
FBgn0034512	CG18067	CG18067	-2.04184	0.0457539	-0.0623531	0.963554	-0.328164	0.806796	-1.59133	0.189175	1271.71	7255.11	908.775	916.323	3990.35	4145.78	678.918	639.198	201.788	825.317	141.781	247.923
FBgn0015247	Diap2	CG8293	-0.442375	0.0457691	-0.374529	0.0805933	0.414097	0.0831553	0.12339	0.760725	1673.25	1892.24	1239.48	1380.68	1294.62	1450.28	1037.61	1098.41	1556.29	1290.82	1252.81	1073.58
FBgn0031424	VGlut	CG9887	0.962273	0.0457969	1.04573	0.0181937	0.483397	0.460055	-1.53497	0.00558619	231.554	216.553	490.409	392.71	529.619	408.17	49.9051	54.0689	95.8494	49.0661	18.2408	15.9217
FBgn0264862	asRNA		2.80685	0.0457973	0.643049	NA	-0.0944878	0.969518	-1.3525	NA	0.918864	3.47412	26.0394	16.8051	1.40111	5.91551	2.07938	5.18468	4.20392	2.51621	0.829126	1.13726
FBgn0031800	CG9497	CG9497	-1.86537	0.0460395	-0.39854	0.681104	-0.0427718	0.983769	-0.168767	0.926393	34.9168	27.7929	6.07586	9.72929	30.8244	16.7606	6.23814	5.92535	7.56705	3.77432	4.97476	5.68631
FBgn0086253	rumi	CG31152	0.547834	0.0462251	0.77696	0.00126706	-0.233325	0.467754	0.0582347	0.890377	200.312	209.605	289.037	311.337	316.65	385.494	537.52	533.282	398.532	514.565	582.047	532.239
FBgn0035711	CG8519	CG8519	0.782515	0.0462251	0.563869	0.146018	-1.09664	0.00507336	-0.959586	0.0184196	382.247	367.098	626.681	670.437	487.585	624.086	223.533	199.24	70.6258	127.069	102.812	112.589
FBgn0035482	CG14985	CG14985	-0.825738	0.046233	-0.319039	0.448132	-0.288561	0.550113	0.162735	0.801057	417.164	506.063	276.018	240.579	340.469	396.339	457.464	436.254	271.573	460.467	445.241	557.259
FBgn0023143	Uba1	CG1782	0.428488	0.0462338	0.573201	0.00246625	0.102476	0.697771	0.0434921	0.902976	7568.68	7471.67	10966.9	9295.9	12724.9	9688.61	9645.21	9721.28	10461.9	10335.3	10326.8	9633.75
FBgn0020887	Su(z)12	CG8013	0.375269	0.0463953	0.60103	0.000207903	0.0729328	0.752318	0.0543365	0.853021	726.821	708.72	969.533	894.211	1182.53	1001.69	1399.42	1320.61	1400.75	1460.66	1312.51	1513.7
FBgn0033788	CG13323	CG13323	-2.40475	0.0467182	-0.0759188	0.962722	-0.342082	0.830919	-1.96563	0.156968	23633.2	52945.5	9943.58	1678.75	28519.5	43683.1	4175.4	4065.53	4305.65	1958.87	1506.52	161.491
FBgn0001079	fu	CG6551	0.642832	0.0467414	1.06871	0.00010184	-0.0978191	0.814287	0.133332	0.79555	147.018	165.6	281.225	207.853	357.282	302.677	246.407	242.199	214.4	242.814	250.396	286.59
FBgn0030996	CG14194	CG14194	0.38998	0.0467749	0.733462	8.18058e-06	-0.229673	0.346213	-0.107577	0.758754	667.095	568.597	841.94	780.997	947.149	1110.14	1084.4	1069.53	930.748	904.578	952.666	1047.42
FBgn0023096	btv	CG15148	-2.35281	0.0470446	0.729317	0.537052	0.0650147	0.973826	-0.552679	0.778604	45.9432	47.4796	7.81182	6.19137	106.484	58.1691	53.0242	71.1042	116.028	13.8392	52.235	28.4316
FBgn0022702	Cht2	CG2054	0.802616	0.0472507	0.342191	0.402276	0.0800659	0.88977	0.0199428	0.981883	941.835	1020.23	1749.85	1696.44	1326.85	1168.31	2490.06	2164.98	1951.46	2974.16	1802.52	2919.35
FBgn0031228	ND-15	CG11455	-0.618518	0.0473021	-0.620032	0.0332524	-0.0219047	0.967606	-0.296732	0.556745	3420.93	3207.77	1845.32	2458.86	1845.26	2451.98	2104.33	1966.48	1731.17	2279.69	1651.62	1656.99
FBgn0027547	CG1927	CG1927	-0.746557	0.0474136	-0.838105	0.0145477	0.287665	0.517825	0.522131	0.275553	5017	5380.25	2828.75	3333.61	2554.22	3223.95	1628.15	1613.18	1500.8	2467.14	2040.48	2633.9
FBgn0037773	CG5359	CG5359	0.98104	0.0477054	-0.121756	0.839605	0.316826	0.572215	0.539616	0.429736	51.4564	47.4796	87.6659	110.56	53.2421	38.4508	81.0958	84.4363	99.2125	108.197	146.755	94.3928
FBgn0031855	meng	CG11221	0.671342	0.0477054	0.345298	0.315838	-0.0451231	0.938947	-0.93403	0.0173883	223.284	208.447	341.984	348.486	243.793	304.649	87.334	85.177	70.6258	98.1322	38.9689	51.1768
FBgn0031698	Ncoa6	CG14023	0.890542	0.0478521	1.32548	0.000658289	0.0215751	0.979232	-0.073469	0.923767	1024.53	984.333	1856.61	1904.29	3365.46	1745.07	1941.1	2319.78	2534.96	1790.28	1932.69	2114.17
FBgn0001170	H2.0	CG11607	-1.23471	0.0479072	-0.581236	0.345679	-0.569593	0.518642	-0.0096267	0.999219	55.1318	59.06	19.9635	27.4189	39.231	36.479	15.5954	14.0727	8.40784	11.3229	11.6078	18.1962
FBgn0025682	scf	CG9148	-0.88243	0.0480679	-0.632869	0.148672	-0.593353	0.274946	-0.391463	0.604591	2910.96	3831.95	1687.35	1935.25	2142.29	2175.92	15216.9	14892.6	7774.73	12060.2	8281.31	14580.8
FBgn0266413	asRNA		3.0053	0.0483918	1.66625	NA	0.5846	NA	0.678427	NA	0.918864	1.15804	17.3596	12.3827	4.20332	5.91551	1.03969	1.48134	4.20392	0	1.65825	3.41179
FBgn0263709	lncRNA		-3.19349	0.0486823	0.822205	NA	-0.269905	NA	0.890435	NA	5.51318	5.7902	0	0	14.0111	7.88734	1.03969	2.96268	0.840784	2.51621	3.31651	5.68631
FBgn0025639	Hmt4-20	CG13363	0.863462	0.0488296	1.25141	0.000995395	0.0279076	0.970271	-0.172985	0.801057	999.724	1000.55	2169.95	1501.85	3090.84	1735.22	1732.12	1900.56	2088.51	1615.41	1669.86	1546.68
FBgn0003475	spir	CG10076	-0.822824	0.048858	-0.32977	0.434884	0.613138	0.211228	0.638096	0.19612	1307.54	1269.21	770.766	674.859	1125.09	919.861	914.927	927.318	1857.29	973.774	1447.65	1436.36
FBgn0004811	fs(2)ltoPP43	CG10528	0.474142	0.0489258	0.431269	0.0620092	-0.329478	0.245436	-0.176027	0.688755	504.456	443.529	670.08	650.094	633.301	647.748	898.292	913.245	775.203	663.022	899.602	700.554
FBgn0039450	Yif1	CG5484	-0.350601	0.0490142	-0.19717	0.270133	-0.136997	0.511121	-0.109767	0.740791	1239.55	1339.85	985.157	1035.73	1043.83	1200.85	1579.29	1572.44	1386.45	1480.79	1351.48	1571.7
FBgn0039732	CG15525	CG15525	0.5066	0.0490493	0.412307	0.105551	0.001292	1	0.313095	0.356543	193.88	185.286	245.638	294.532	247.996	257.325	214.176	253.309	242.146	226.459	298.485	284.316
FBgn0037235	CG1103	CG1103	0.648332	0.0491593	1.12841	4.90525e-05	-0.604804	0.079245	-0.645011	0.0551235	520.077	470.164	775.974	782.766	875.692	1301.41	1995.17	1998.33	1119.92	1499.66	1223.79	1321.5
FBgn0086695	hd	CG2669	0.860649	0.0491593	0.833175	0.0452921	0.188528	0.715557	0.421474	0.513647	65.2393	88.011	126.725	153.015	145.715	129.155	148.676	139.986	131.162	200.039	182.408	205.845
FBgn0039459	IntS12	CG5491	-1.09812	0.0491593	0.0861868	0.895694	-0.135119	0.85977	0.193859	0.823549	434.622	606.812	300.321	176.896	536.624	569.86	357.653	337.004	218.604	413.917	344.917	452.63
FBgn0259745	wech	CG42396	0.711163	0.0495654	0.8603	0.00801527	0.273743	0.517825	0.467597	0.321332	625.746	612.603	1038.1	999.464	1193.74	1068.73	927.404	936.947	1382.25	873.125	1091.13	1496.64
FBgn0023530	CG3740	CG3740	-0.737074	0.0496419	-1.04524	0.00159232	0.101389	0.842318	0.632091	0.138735	534.779	509.537	294.245	329.027	246.595	255.353	290.074	234.051	241.305	322.075	327.505	489.023
FBgn0261976	Psf2	CG18013	0.747307	0.0496419	-0.011825	0.984708	-0.123845	0.806863	0.304445	0.660768	192.042	163.284	273.414	327.258	147.116	204.085	186.105	153.319	134.525	177.393	202.307	217.217
FBgn0031816	Rchy1	CG16947	0.911617	0.0496419	0.689322	0.128868	-0.894619	0.0658321	-1.12558	0.0117436	516.401	545.436	1120.56	897.749	808.439	916.903	1090.63	1087.3	401.895	759.896	406.272	580.004
FBgn0029887	CG3198	CG3198	0.621164	0.0497366	0.629182	0.0327586	-0.219084	0.551417	0.331152	0.482864	894.973	1063.08	1540.66	1479.74	1492.18	1544.93	1481.56	1339.13	1038.37	1383.92	1475.84	2080.05
FBgn0053533	lectin-37Db	CG33533	-1.83161	0.0498267	-0.151795	0.889361	-1.94228	0.081573	-1.96236	0.0773165	294.036	619.551	115.441	120.289	312.447	503.804	14.5557	38.5148	8.40784	2.51621	2.48738	9.0981
FBgn0000246	c(3)G	CG17604	-0.702005	0.0504501	-0.0844349	0.835339	0.0707365	0.884274	0.777214	0.0208559	226.959	193.393	136.273	121.174	201.759	195.212	280.716	262.197	283.344	286.848	375.594	560.67
FBgn0036143	CG14142	CG14142	-1.87363	0.0505116	0.580656	0.474959	-1.47229	0.0206173	-2.56809	3.85188e-06	14.7018	9.26431	3.47192	1.76896	25.2199	12.8169	454.345	476.25	136.207	189.974	53.8932	95.5301
FBgn0034938	CG3803	CG3803	-0.514506	0.0505116	-0.794576	0.000585042	0.163546	0.595966	0.330857	0.346946	548.562	515.327	328.964	414.822	308.244	303.663	420.035	378.482	401.895	494.435	524.837	478.788
FBgn0039637	Ctl2	CG11880	-0.657203	0.0505453	-0.12368	0.738795	0.169838	0.676087	-0.015972	0.98281	1780.76	1952.45	1459.94	897.749	1859.27	1565.64	1237.23	1222.84	1433.54	1336.11	1170.73	1262.36
FBgn0050390	Sgf29	CG30390	0.510415	0.0505584	0.463429	0.0689604	-0.0898437	0.777963	0.223505	0.581655	127.722	160.967	210.919	199.008	191.952	204.085	232.891	227.385	210.196	222.685	278.586	258.159
FBgn0050424	CG30424	CG30424	-0.867814	0.0507023	-0.256768	0.578553	0.830155	0.10209	0.584143	0.358031	600.018	548.91	341.984	282.15	444.151	514.649	73.818	93.3243	156.386	144.682	164.167	87.5692
FBgn0053505	U3-55K	CG33505	0.546515	0.0508152	0.579263	0.0269789	0.0697778	0.839548	0.481819	0.0768356	145.18	164.442	205.711	246.77	221.375	240.564	448.106	362.187	412.825	436.563	578.73	551.572
FBgn0039955	CG41099	CG41099	-0.594375	0.0508277	0.0967709	0.776386	-0.175155	0.626953	-0.287768	0.553897	2921.07	2602.11	1934.73	1713.24	2561.22	3346.2	3708.57	3406.34	2893.98	3403.18	2456.7	3365.16
FBgn0037222	CG14642	CG14642	0.437097	0.0508365	-0.0537611	0.839989	-1.1139	7.7364e-12	-1.89466	7.11951e-33	257.282	235.082	331.568	336.987	239.589	235.634	1245.55	1328.76	573.415	615.214	309.264	383.257
FBgn0037279	CG1129	CG1129	-0.703007	0.0509346	-0.00818995	0.989517	-0.412007	0.36683	-0.33812	0.558737	1959.02	2423.78	1546.74	1132.14	2156.3	2200.57	2292.52	2204.97	1412.52	1960.13	1510.67	2040.25
FBgn0266917	Sf3a1	CG16941	0.430408	0.0510238	0.223962	0.312917	0.00674366	0.988333	0.223707	0.491983	746.117	702.93	919.19	1036.61	963.962	734.509	1327.68	1399.86	1358.71	1382.66	1633.38	1553.5
FBgn0015286	Rala	CG2849	-0.791712	0.0511415	-0.021576	0.968523	-0.652464	0.152313	-0.735877	0.0937667	2921.99	3418.53	1946.01	1691.13	2848.45	3395.5	4558	4329.95	2162.5	3462.31	2114.27	3190.02
FBgn0026315	Ugt35A1	CG6644	-1.33577	0.0512241	-1.2982	0.0430031	1.86249	0.00326922	1.70741	0.00883568	4623.72	4442.24	1605.76	1864.49	1566.44	1998.46	822.395	815.477	1802.64	4454.95	1616.8	3980.42
FBgn0031801	CG9498	CG9498	-1.84713	0.0512241	-1.79911	0.0425545	1.53667	0.15665	3.0586	0.000299885	1225.76	1248.37	269.942	356.446	368.491	280.987	42.6273	53.3282	61.3772	246.589	747.872	209.256
FBgn0033121	Cyp6u1	CG3567	-0.598196	0.0513508	-0.411453	0.174057	-0.385156	0.317232	-0.018697	0.97522	737.847	773.57	496.484	498.847	554.839	578.734	639.409	559.946	409.462	508.275	485.868	699.416
FBgn0051704	CG31704	CG31704	-2.08939	0.0514817	-0.528559	0.626785	-1.54582	0.343577	-0.190396	0.923757	31.2414	32.4251	6.94384	6.19137	18.2144	24.6479	3.11907	8.14736	2.52235	0	3.31651	6.82358
FBgn0086558	Ubi-p5E	CG32744	-0.593412	0.0515252	0.702093	0.0102392	-0.0539331	0.903832	0.0208325	0.972856	9053.56	9773.85	6972.48	5469.63	14749.5	15982.7	6753.83	6829.71	5219.59	7865.68	6672.81	7110.17
FBgn0063494	GstE6	CG17530	-1.23803	0.0515286	-2.20129	4.06049e-05	0.903875	0.232521	1.59813	0.00803857	1703.57	1898.03	794.201	691.664	320.854	423.945	605.1	562.168	780.247	1449.34	1043.87	2617.98
FBgn0085191	CG34162	CG34162	3.56521	0.0515286	-0.464447	0.821038	1.5634	0.478921	0.432956	0.883059	0	1.15804	27.7754	51.2999	0	0	0	0	5.88549	0	0.829126	0
FBgn0263780	CG17684	CG17684	-0.846581	0.0516034	0.877251	0.0182026	0.288223	0.540004	-0.0945214	0.886701	74.4279	79.9047	47.7389	37.1482	135.907	148.874	73.818	100.731	103.416	111.971	88.7165	75.0593
FBgn0053207	pxb	CG33207	0.679241	0.0517962	1.32606	4.10603e-06	0.25484	0.507554	-0.0400403	0.949149	132.316	111.172	227.411	165.398	330.661	287.888	447.067	448.105	475.043	596.342	462.653	407.14
FBgn0261014	TER94	CG2331	0.397085	0.0518738	1.08101	2.53966e-11	-0.141141	0.551281	-0.0873486	0.792672	8236.69	8116.7	12261.9	9291.48	18106.5	16572.3	12552.2	12915.8	12017.3	11068.8	12110.2	11857.1
FBgn0011604	Iswi	CG8625	0.713262	0.0518738	0.432599	0.23581	0.29746	0.49557	0.575549	0.173892	1550.12	1202.04	2321.85	2214.74	1922.32	1805.22	2403.76	2419.03	3660.77	2275.91	4060.23	3154.77
FBgn0034988	cN-IIIB	CG3362	-0.777015	0.0518738	-1.17823	0.000674994	0.594765	0.215565	0.792465	0.0630933	860.056	956.54	478.257	574.913	367.09	426.902	238.089	241.458	282.503	447.886	349.891	487.886
FBgn0030468	CG1622	CG1622	0.379156	0.0518738	0.191938	0.332123	0.312461	0.133469	0.376146	0.0513763	433.704	506.063	587.622	633.289	545.031	527.466	751.696	788.072	892.072	1025.36	969.249	1032.63
FBgn0032157	Etl1	CG5899	0.344442	0.0520106	0.313488	0.0664298	0.490093	0.00220799	0.509412	0.00122675	637.691	575.545	755.142	788.073	776.214	735.495	711.148	631.791	998.01	883.19	960.128	949.614
FBgn0000079	Amy-p	CG18730	-2.22308	0.052061	-2.61643	0.0113151	-0.127151	0.946776	-1.19156	0.541389	210.42	872.003	125.857	72.5275	68.6543	77.8875	21.8335	5.18468	18.4972	5.03242	4.97476	4.54905
FBgn0053469	CG33469	CG33469	-1.44991	0.0520874	-0.416949	0.586402	0.6204	0.531142	0.682141	0.64846	75.3468	91.4851	40.795	17.6896	49.0388	73.9438	10.3969	9.6287	14.2933	17.6135	18.2408	14.7844
FBgn0027784	Prp18	CG6011	0.537366	0.052158	0.432972	0.114642	0.154739	0.615126	0.190947	0.695882	129.56	162.125	198.767	223.774	193.353	199.155	259.923	259.975	266.528	314.526	303.46	290.002
FBgn0036104	CG6418	CG6418	0.366678	0.052158	0.195253	0.306464	0.189972	0.419903	0.383811	0.0413478	566.939	592.916	735.179	760.654	728.576	603.382	774.569	687.341	816.401	850.479	968.42	937.104
FBgn0036820	Grx1	CG6852	-0.791186	0.052158	-0.508078	0.206622	0.125366	0.815273	0.0982111	0.882802	2504.82	2543.05	1468.62	1428.44	1493.58	2038.88	647.727	634.754	496.062	907.094	688.175	685.769
FBgn0265356	tn	CG15105	1.03498	0.052158	0.358381	0.51088	-0.254849	0.696827	-1.02027	0.0738357	3402.55	3808.79	7587.01	7418.14	5373.25	3921.98	698.672	868.805	401.054	909.61	318.385	442.395
FBgn0026373	RpII33	CG7885	0.455083	0.0523387	0.19672	0.414844	-0.0709723	0.808791	0.301548	0.287547	282.091	289.51	376.703	407.746	323.656	331.268	549.996	541.429	454.023	588.793	671.592	674.397
FBgn0030098	CG12057	CG12057	-1.66542	0.0523472	0.185798	0.850323	0.416429	0.68913	-0.0631255	0.970922	18453.5	8183.86	5570.69	2259.85	15003.1	15524.3	2920.49	2776.77	3816.32	3927.81	4287.41	1149.77
FBgn0026060	Mipp2	CG4317	1.12684	0.0523828	0.281378	0.667302	-0.293701	0.659709	0.0368002	0.973258	35.8357	20.8447	68.5704	59.2602	37.8299	32.5353	67.5799	62.9569	49.6062	56.6147	53.8932	80.7456
FBgn0038129	TBC1D5	CG8449	0.799404	0.0526936	0.661516	0.0971982	-1.40079	8.45139e-05	-1.12567	0.00281361	380.41	507.221	849.752	704.932	710.362	700.988	1380.71	1385.05	437.208	598.858	483.381	773.339
FBgn0266599	Hsc70-4	CG4264	-0.497601	0.0526936	-0.494952	0.0385102	-0.044086	0.906886	0.161485	0.739011	115976	128406	88340.4	84456.5	91175.7	81941.6	78140	77843.6	64546.1	86723.7	77258	97298.5
FBgn0035171	CG12502	CG12502	1.38488	0.0526936	0.691414	0.345417	0.985196	0.394851	-0.809191	0.683979	22.9716	18.5286	62.4945	49.531	35.0277	33.5212	4.15876	5.18468	10.9302	8.80674	3.31651	1.13726
FBgn0040305	MTF-1	CG3743	-1.00505	0.0526936	-0.57355	0.265723	0.263038	0.674154	0.328664	0.737887	1733.9	1806.54	1086.71	651.863	1202.15	1157.47	1120.79	1088.78	1068.64	1594.02	974.223	1815.07
FBgn0034734	CG4554	CG4554	0.645537	0.0526936	0.995846	0.000498937	0.0193341	0.972792	0.11313	0.822806	300.468	325.409	525.128	457.277	718.768	538.311	783.926	795.479	915.614	683.151	767.771	942.791
FBgn0040754	CG17059	CG17059	0.886746	0.0528728	0.198362	0.690931	-0.0382693	0.959779	-0.00119153	1	488.835	435.423	801.145	925.167	442.75	619.156	600.941	543.651	397.691	718.378	508.254	635.73
FBgn0037659	Kdm2	CG11033	0.644368	0.0528992	1.20333	1.40962e-05	0.135521	0.741175	-0.15662	0.779987	634.016	662.398	1096.26	937.55	1806.03	1202.82	1444.13	1527.26	1832.07	1432.98	1399.57	1263.5
FBgn0035044	CG3663	CG3663	-0.982369	0.053176	-0.903877	0.0604906	0.0285759	0.974118	0.113619	0.890377	1130.2	1160.36	547.695	596.14	531.02	677.325	674.759	591.054	417.87	875.641	573.755	798.358
FBgn0035670	CG10472	CG10472	-1.28974	0.0533999	-1.05251	0.101884	0.314431	0.699032	2.05427	0.000536235	63615.7	56544.7	30146.7	17503.9	27554.2	28937.7	7006.47	6727.5	5557.58	11658.9	17445.6	42581.4
FBgn0027342	fz4	CG4626	-0.594007	0.0534492	0.113953	0.735211	0.0763072	0.855282	0.197565	0.73552	711.2	654.292	511.24	390.941	861.681	620.142	499.051	490.323	521.286	522.114	596.971	537.925
FBgn0032485	CG9426	CG9426	0.359451	0.0534573	0.364774	0.0365551	0.190749	0.406251	-0.0603725	0.83194	792.06	663.556	920.058	951.702	935.94	942.537	1241.39	1307.28	1542.84	1365.04	1168.24	1278.28
FBgn0002578	Kaz-m1	CG8342	-1.13936	0.0535054	-0.935648	0.09954	-1.45281	0.00992819	-0.462559	0.66816	14786.4	18682.6	9316.03	5565.16	6728.12	10473.4	1609.44	1600.59	690.283	447.886	768.6	1540.99
FBgn0030600	hiw	CG32592	-1.58999	0.0535733	0.614353	0.458086	0.110228	0.930599	-0.549116	0.72666	1738.49	1894.55	716.951	420.129	3794.2	1891.98	145.557	285.898	359.015	108.197	139.293	148.981
FBgn0040475	SH3PX1	CG6757	-0.806819	0.0537116	-0.209742	0.635103	-0.0416028	0.950965	-0.222994	0.76333	2301.75	3013.22	1719.47	1295.77	2409.9	2176.91	2849.79	3040.45	2269.28	3453.5	2035.51	3002.37
FBgn0039538	CG12883	CG12883	-0.584331	0.0537369	-0.455121	0.124105	0.187876	0.619918	0.0925586	0.856338	480.566	499.115	294.245	357.33	348.876	363.804	166.35	165.169	161.43	218.91	159.192	195.609
FBgn0031996	CG8460	CG8460	-0.625268	0.053777	-0.222255	0.501012	-0.54515	0.118206	-0.251001	0.663622	821.464	790.941	518.184	523.613	617.888	761.128	1942.14	1771.68	1061.91	1478.27	1341.53	1776.4
FBgn0032724	CG10428	CG10428	0.317166	0.0537958	0.267884	0.0978154	-0.121876	0.521062	-0.0979185	0.745619	442.892	471.322	561.583	576.682	511.404	584.649	565.591	585.869	534.738	523.372	532.299	544.749
FBgn0032704	Jwa	CG10373	-0.813315	0.0538757	-0.299088	0.484993	-0.263003	0.591886	-0.381247	0.583057	5472.75	6167.72	3290.51	3283.19	3951.12	5481.7	6492.87	5986.83	3853.31	6523.28	3969.03	5579.41
FBgn0086680	vvl	CG10037	1.27102	0.0540403	1.63155	0.00510673	-0.412892	0.591243	0.567794	0.613124	795.736	800.205	2027.6	1942.32	2663.51	2476.63	861.903	902.876	564.166	748.573	2039.65	610.71
FBgn0040775	CG12158	CG12158	-3.22258	0.0540403	-0.25962	0.890255	-1.41788	0.496996	1.02957	0.742305	21.1339	20.8447	0.86798	0.884481	14.0111	19.7184	2.07938	1.48134	0	0	0	10.2354
FBgn0032042	CG13398	CG13398	-0.760204	0.0540403	-0.225418	0.582951	-0.185154	0.702752	-0.00209273	1	699.255	665.872	432.254	368.829	594.07	571.832	437.71	359.225	326.224	373.657	294.34	502.67
FBgn0027949	msb1l	CG10364	0.93002	0.054511	0.124609	0.820925	1.07355	0.0214588	1.15097	0.0118873	260.038	195.709	389.723	490.003	250.798	247.465	405.479	345.893	985.399	613.956	1032.26	657.338
FBgn0017558	Pdk	CG8808	-0.898742	0.0545805	-0.786855	0.0775403	-1.01741	0.0278248	-0.863949	0.0837284	7772.67	7228.48	3981.42	3981.93	4009.97	4606.21	4824.16	4603.26	1625.24	2979.19	1905.33	3224.14
FBgn0039241	CG11089	CG11089	1.07421	0.0547051	3.75676	3.94421e-18	-0.630376	0.370092	-0.631135	0.424812	450.243	597.548	1620.52	626.213	7620.62	7450.58	2304.99	2347.18	1441.94	1532.37	1352.31	1620.6
FBgn0266053	Patr-1	CG5208	0.357359	0.0547147	0.524466	0.00113768	-0.111937	0.597288	-0.0852047	0.781809	1012.59	865.055	1289.82	1119.75	1399.71	1308.31	1898.47	1836.86	1797.6	1655.67	1697.22	1824.17
FBgn0031681	Pgant5	CG31651	0.849474	0.0547147	1.31273	0.000524674	-0.118528	0.839486	-0.289946	0.72766	992.373	968.121	2309.69	1254.19	2631.28	2306.06	2251.97	2239.04	2093.55	2038.13	1464.24	2199.47
FBgn0036733	U4-U6-60K	CG6322	0.50694	0.0551359	0.327915	0.214637	-0.15234	0.613096	-0.340284	0.303404	310.576	357.834	492.144	458.161	446.953	393.381	710.108	656.974	533.898	698.249	552.198	525.415
FBgn0037672	sage	CG12952	1.3875	0.0552457	2.23433	0.000276778	-1.61223	0.02648	-1.37098	0.0784792	264.633	240.872	1012.93	362.637	1193.74	1337.89	200.66	263.678	77.3521	66.6796	55.5515	117.138
FBgn0261682	CG42729	CG42729	-1.74472	0.0552995	-0.856815	0.341274	-3.62923	0.00038799	-4.25899	5.55766e-05	516.401	589.442	236.958	69.874	232.584	356.902	31.1907	34.8115	2.52235	0	0	1.13726
FBgn0051912	asRNA		3.43071	0.0553028	-0.395193	NA	0.636746	0.782445	-0.893979	NA	0.918864	1.15804	16.4916	41.5706	0	0.985918	0	1.48134	3.36314	0	0	0
FBgn0032304	CG17134	CG17134	-1.44817	0.0553028	-4.00334	2.40038e-11	-2.86294	3.9042e-05	-4.04052	6.85456e-09	8242.21	10308.9	1749.85	4777.97	512.805	516.621	142.438	161.466	8.40784	28.9364	8.29126	5.68631
FBgn0034296	CG10912	CG10912	-2.50578	0.0554222	-0.439685	0.761793	-1.35468	0.412671	-1.50769	0.411979	49393.5	64686.9	9779.53	5723.48	35037.5	45706.2	3666.99	3711.49	2286.93	80.5188	1703.85	373.022
FBgn0031564	CG2816	CG2816	0.711673	0.0554222	1.09386	0.000596939	-0.593354	0.230331	-0.585189	0.252111	71.6714	81.0627	120.649	130.019	145.715	180.423	60.302	60.7349	39.5168	40.2594	42.2854	37.5297
FBgn0002643	mam	CG8118	0.936901	0.0556249	1.86951	3.57626e-06	0.00586484	0.999446	-0.17016	0.822043	580.722	594.074	1224.72	1051.65	2954.94	1443.38	1443.09	1742.05	1689.98	1508.47	1181.51	1644.48
FBgn0264845	Tep5Psi	CR13079	-2.70757	0.0556249	-1.78487	0.19211	1.39309	0.430862	2.05035	0.221461	45.9432	6.94823	2.60394	2.65344	8.40665	3.94367	5.19845	2.96268	15.1341	11.3229	9.12039	36.3924
FBgn0261238	Alh	CG1070	0.779409	0.0556993	1.49948	8.65272e-06	-0.0083455	0.994601	-0.0951675	0.883059	452.081	528.066	999.045	694.318	1696.74	1112.12	1523.15	1751.68	1637.01	1619.18	1319.14	1745.7
FBgn0034961	CG3163	CG3163	0.385606	0.0559722	0.722591	1.77887e-05	-0.0695616	0.777398	0.0243155	0.947219	255.444	252.453	321.152	343.179	392.31	444.649	390.923	362.187	352.288	364.851	393.006	370.748
FBgn0037341	CG12746	CG12746	-0.851466	0.0560549	-0.815774	0.0513452	0.754848	0.122619	0.383952	0.613124	1234.03	1332.9	641.437	768.614	727.175	718.734	633.171	542.17	698.691	1302.14	659.985	880.241
FBgn0036402	CG6650	CG6650	0.361012	0.0561418	0.6009	0.000186237	-0.251062	0.227228	-0.237373	0.287612	539.373	486.376	674.42	645.671	777.615	781.833	2156.32	2134.61	1679.05	1928.68	1689.76	1951.54
FBgn0032407	Pex19	CG5325	-0.563131	0.056382	-0.785867	0.00225121	-0.0659599	0.870011	0.0797578	0.865743	2276.94	2478.2	1379.22	1830.88	1409.51	1338.88	2139.68	2063.5	1714.36	2302.33	2031.36	2413.27
FBgn0038421	CG17931	CG17931	-0.758267	0.0563851	-0.0109253	0.986358	0.197268	0.681682	0.395714	0.513847	247.174	192.234	120.649	137.979	200.358	235.634	168.43	123.692	185.813	147.198	176.604	208.119
FBgn0053470	CG33470	CG33470	-3.4379	0.0565641	-5.62287	0.000250061	-0.131823	0.965915	-0.14727	0.966956	0.918864	1192.78	40.795	14.1517	2.80222	0.985918	0	1.48134	0.840784	0	0.829126	0
FBgn0267448	asRNA		2.96952	0.0566344	-0.683554	NA	1.00288	NA	-0.942284	NA	1.83773	1.15804	10.4158	27.4189	1.40111	0	1.03969	2.22201	3.36314	5.03242	0	1.13726
FBgn0044048	Ilp5	CG33273	-1.3884	0.0566344	-0.95859	0.178081	0.497278	0.59001	-2.40729	0.0173883	49.6186	71.7984	24.3034	20.3431	33.6266	27.6057	13.516	13.332	21.8604	16.3554	3.31651	0
FBgn0022960	vimar	CG3572	0.513066	0.0569003	0.928536	3.66347e-05	-0.093364	0.778374	-0.186028	0.704785	466.783	507.221	754.274	637.711	949.951	910.002	1340.16	1320.61	1145.15	1349.95	1005.73	1334.01
FBgn0000097	aop	CG3166	0.614352	0.0569227	1.19098	7.88349e-06	0.272996	0.475051	-0.0438002	0.939176	546.724	528.066	933.946	717.314	1312.84	1158.45	1888.08	1867.23	2310.47	2233.14	1470.04	2174.45
FBgn0259711	CG42365	CG42365	-0.488156	0.0572397	-0.0851055	0.764599	0.321118	0.311671	0.412737	0.15279	319.765	292.984	200.503	236.157	259.205	316.48	232.891	232.57	301.841	279.299	299.315	321.845
FBgn0034491	Hsl	CG11055	0.449763	0.0575176	0.62357	0.00256819	0.826268	3.87859e-05	0.76729	0.000170251	471.377	452.793	626.681	637.711	759.4	669.438	439.789	502.174	848.351	827.833	708.903	902.986
FBgn0267773	asRNA		2.86489	0.0576176	1.30431	0.410074	1.33338	0.419297	0.216742	0.924049	0.918864	0	7.81182	10.6138	4.20332	0.985918	4.15876	6.66602	9.24862	22.6459	4.14563	9.0981
FBgn0000490	dpp	CG9885	0.666021	0.0578384	0.403276	0.247325	0.23231	0.562871	0.14373	0.79555	362.032	413.42	593.698	641.249	596.872	432.818	568.711	643.642	606.205	822.801	605.262	736.946
FBgn0030748	Traf-like	CG4394	-1.38619	0.0578461	-0.274867	0.72943	2.01472	0.00262528	1.75655	0.0120844	831.572	950.75	415.762	238.81	672.532	788.734	169.469	189.611	455.705	1088.26	393.006	888.202
FBgn0034408	sano	CG12758	1.19551	0.057851	1.15388	0.05038	0.085691	0.929003	-0.339926	0.761678	311.495	345.096	845.412	696.971	832.258	665.494	397.162	431.069	565.007	314.526	458.507	189.923
FBgn0036059	nudE	CG8104	-0.273647	0.058055	0.00338247	0.989015	0.557424	5.27633e-06	0.446421	0.000536036	2580.17	2891.62	2298.41	2224.47	2621.47	2857.19	1679.1	1573.92	2500.49	2283.46	2230.35	2201.74
FBgn0028992	sds22	CG5851	0.593638	0.0581349	0.237487	0.451724	-0.140703	0.709213	-0.0146204	0.98281	826.058	751.567	1180.45	1208.2	826.653	1034.23	1674.94	1557.63	1691.66	1235.46	1800.03	1397.7
FBgn0039671	CG11470	CG11470	-2.03599	0.0581349	-0.365506	0.758011	-4.32466	6.79804e-06	-2.76424	0.00733824	3236.24	3549.39	1041.58	421.898	2194.13	2963.67	158.033	193.315	8.40784	1.25811	4.14563	36.3924
FBgn0034058	Pex11	CG8315	-0.869469	0.0581349	0.0230412	0.969697	-0.000834836	1	0.147207	0.834778	509.05	598.706	294.245	306.031	487.585	636.903	657.084	611.052	492.699	776.251	542.249	865.457
FBgn0002571	Mal-A3	CG8695	-2.3159	0.0582409	-2.50053	0.025169	-0.0817747	0.968826	-0.765401	0.739011	3379.58	5205.39	723.027	685.473	603.877	613.241	330.621	366.631	617.135	35.227	84.5709	292.276
FBgn0034966	CG13563	CG13563	-2.32721	0.0582409	1.72374	0.0699135	-0.801959	0.468718	-0.0994141	0.953943	9.18864	8.10627	0	1.76896	28.0222	36.479	150.755	148.875	80.7152	85.5512	62.1845	217.217
FBgn0030752	CDC50	CG9947	-1.09529	0.0582409	-0.444564	0.442649	0.211575	0.770669	-0.0367627	0.974053	2736.38	3230.93	1536.32	1202.01	2028.8	2320.85	3215.76	3135.99	2745.16	4638.64	1859.73	4329.56
FBgn0031540	Pif1	CG3238	0.679056	0.0582409	0.951433	0.00233427	-0.0170314	0.977491	0.0216069	0.974053	107.507	94.9592	184.88	141.517	219.974	176.479	238.089	206.647	200.947	239.04	228.839	221.766
FBgn0037134	CG7407	CG7407	-0.447307	0.0582608	-0.349449	0.133265	0.0294447	0.933392	-0.00221631	1	279.335	296.458	215.259	206.084	218.573	231.691	290.074	314.044	300.16	318.301	275.27	330.943
FBgn0039207	CG5789	CG5789	0.70813	0.0582789	2.27122	4.39047e-15	-0.569087	0.17661	-0.306052	0.632384	478.728	510.695	991.233	633.289	2655.1	2199.58	1172.77	1244.32	858.44	763.67	833.272	1119.07
FBgn0037188	CG7369	CG7369	0.614974	0.0582789	0.801599	0.00509671	-0.0264445	0.960286	-0.030199	0.960733	382.247	378.679	651.853	517.422	738.384	595.494	428.352	422.181	463.272	369.883	468.456	362.787
FBgn0038046	CG5641	CG5641	0.562767	0.0584611	0.243763	0.415098	-0.12184	0.736076	-0.055325	0.909067	547.643	609.129	789.862	922.514	664.125	705.917	1188.37	1210.99	1273.79	927.224	1280.17	1026.95
FBgn0033264	Nup50	CG2158	0.336432	0.0584611	0.091988	0.627012	-0.0900154	0.663238	0.0161376	0.960713	931.728	852.317	1057.2	1198.47	892.505	1007.61	1835.05	1854.64	1665.59	1802.87	1950.93	1778.68
FBgn0036552	CG17028	CG17028	-1.6391	0.0585049	-1.72756	0.0313512	2.17058	0.0119693	2.42497	0.00352209	196.637	165.6	46.8709	61.9137	43.4343	58.1691	10.3969	18.5167	37.8353	110.713	119.394	58.0004
FBgn0263490	mld	CG34100	0.571494	0.0585474	0.924021	0.000310547	-0.0694202	0.864688	0.249521	0.627537	659.744	543.12	923.53	870.33	1319.84	977.044	871.26	919.911	958.494	746.057	1096.93	1034.91
FBgn0086365	Orct2	CG13610	0.949775	0.0586427	1.14876	0.010456	1.172	0.0131553	0.878554	0.100653	159.882	207.289	349.796	367.944	439.948	386.48	339.979	359.965	701.214	900.804	434.462	868.869
FBgn0035666	Jon65Aii	CG6580	-1.3362	0.0587362	-1.95983	0.00126466	0.678602	0.441515	3.63195	1.19302e-10	19352.2	15383.4	7306.65	5973.79	3668.1	4806.35	769.371	768.074	782.77	1728.64	5500.42	15596.4
FBgn0036872	CG12519	CG12519	3.12222	0.0589544	2.33541	NA	0.0952269	NA	1.24622	NA	0	0	4.3399	8.84481	2.80222	3.94367	4.15876	2.22201	4.20392	2.51621	14.0951	3.41179
FBgn0260771	Larp7	CG42569	0.423919	0.0590183	0.295787	0.188851	-0.475052	0.0213915	-0.376364	0.0980842	249.012	218.869	313.341	316.644	318.051	261.268	535.44	496.989	372.467	368.625	393.835	400.316
FBgn0030053	CG12081	CG12081	0.435037	0.0590565	0.218376	0.341976	0.0384361	0.910471	0.0135385	0.97661	560.507	697.139	853.224	846.449	711.763	749.297	671.64	602.164	595.275	714.604	650.864	633.455
FBgn0039655	CG14507	CG14507	-2.34733	0.0590942	-1.00983	0.392842	0.338365	0.818861	0.533409	0.781291	21.1339	15.0545	1.73596	3.53793	4.20332	11.831	14.5557	17.7761	30.2682	11.3229	34.8233	13.6472
FBgn0031219	CG13694	CG13694	-1.28912	0.0592052	-1.91919	0.00124193	0.40169	0.634443	-0.821907	0.434861	379.491	367.098	92.8738	203.431	78.462	109.437	51.9845	41.4775	60.5364	64.1634	16.5825	35.2551
FBgn0259705	CG42359	CG42359	-0.601688	0.0593037	-0.721467	0.0136554	-0.183015	0.618876	-0.0140565	0.98385	257.282	266.349	144.953	199.008	140.111	174.507	277.597	277.751	232.897	256.654	259.517	291.139
FBgn0005322	nmd	CG5395	-0.420298	0.0593037	-0.592293	0.00237866	0.410263	0.0777393	0.364266	0.141557	1336.03	1338.69	857.564	1139.21	891.104	880.425	1347.44	1259.88	1828.7	1636.8	1696.39	1661.54
FBgn0032222	CG5037	CG5037	-0.61555	0.0593037	-1.22716	5.80895e-06	0.627243	0.066939	0.638013	0.0620549	1799.13	1791.49	982.553	1353.26	655.718	865.636	651.886	636.235	878.619	1119.71	944.375	1067.89
FBgn0025693	ZnT41F	CG11163	-1.22598	0.0593079	0.135235	0.855309	-0.667279	0.413223	-0.294203	0.784435	1227.6	1167.3	520.788	474.082	1160.12	1477.89	2834.2	2631.6	1300.69	2090.97	1135.07	3294.65
FBgn0032924	Nbr	CG9247	0.391906	0.0593487	0.440629	0.0207235	-0.289828	0.220694	-0.15042	0.683832	464.945	389.101	561.583	562.53	571.652	590.565	796.403	773.259	586.867	699.507	721.34	691.456
[truncated: 11,967 more rows]
