# Supplementary material for: Macrophage metabolic reprogramming during dietary stress influences adult body size in Drosophila
Source: EMBO Rep. 2025 Sep 9;26(22):5397–430. doi: 10.1038/s44319-025-00574-7 (PMC12635341; doi:10.1038/s44319-025-00574-7)
Supplement: Supplementary file 11 — Figure EV3 Source Data [file 44319_2025_574_MOESM11_ESM.zip]

Archive with 26 entries (23 files):
- Fig. EV3/
- __MACOSX/._Fig. EV3
- Fig. EV3/Fig. EV3_a-d/
- __MACOSX/Fig. EV3/._Fig. EV3_a-d
- Fig. EV3/.DS_Store
- __MACOSX/Fig. EV3/._.DS_Store
- Fig. EV3/Fig. EV3_a'-d'/
- __MACOSX/Fig. EV3/._Fig. EV3_a'-d'
- Fig. EV3/Fig. EV3.xlsx
- __MACOSX/Fig. EV3/._Fig. EV3.xlsx
- Fig. EV3/Fig. EV3_a-d/LdhRNAi_wing.tif
- __MACOSX/Fig. EV3/Fig. EV3_a-d/._LdhRNAi_wing.tif
- Fig. EV3/Fig. EV3_a-d/Control_wing.tif
- __MACOSX/Fig. EV3/Fig. EV3_a-d/._Control_wing.tif
- Fig. EV3/Fig. EV3_a-d/PdhaRNAi_wing.tif
- __MACOSX/Fig. EV3/Fig. EV3_a-d/._PdhaRNAi_wing.tif
- Fig. EV3/Fig. EV3_a-d/UAS-Ldh_wing.jpg
- __MACOSX/Fig. EV3/Fig. EV3_a-d/._UAS-Ldh_wing.jpg
- Fig. EV3/Fig. EV3_a'-d'/Control_fly.tif
- __MACOSX/Fig. EV3/Fig. EV3_a'-d'/._Control_fly.tif
- Fig. EV3/Fig. EV3_a'-d'/PdhaRNAi_fly.tif
- __MACOSX/Fig. EV3/Fig. EV3_a'-d'/._PdhaRNAi_fly.tif
- Fig. EV3/Fig. EV3_a'-d'/UAS-Ldh_fly.tif
- __MACOSX/Fig. EV3/Fig. EV3_a'-d'/._UAS-Ldh_fly.tif
- Fig. EV3/Fig. EV3_a'-d'/LdhRNAi_fly.tif
- __MACOSX/Fig. EV3/Fig. EV3_a'-d'/._LdhRNAi_fly.tif
