# Supplementary material for: Macrophage metabolic reprogramming during dietary stress influences adult body size in Drosophila
Source: EMBO Rep. 2025 Sep 9;26(22):5397–430. doi: 10.1038/s44319-025-00574-7 (PMC12635341; doi:10.1038/s44319-025-00574-7)
Supplement: Supplementary file 11 — Figure EV3 Source Data [file 44319_2025_574_MOESM11_ESM.zip › Fig. EV3/Fig. EV3.xlsx]

## Sheet: Fig. EV3 e
		TRiP control (II)	PdhaRNAi	TRiP control (III)	LdhRNAi	w1118 control	UAS-Ldh
		1.09917	0.972468	0.919246	1.18303	1.00909	1.00503
		1.06646	1.08193	0.787302	1.0651	0.888957	0.781088
		1.10026	1.03699	0.971588	1.22392	1.12724	0.771399
		0.818925	1.11765	0.922518	1.07937	0.992872	0.882926
		0.920337	0.986295	1.04465	0.971907	0.944721	1.08472
		1.26165	0.99436	1.01193	1.20205	0.886683	0.896966
		1.14279	0.992056	0.919246	1.01565	0.892912	0.906556
		1.18641	1.0128	1.04465	1.08317	1.13119	0.826569
		1.13297	1.05312	0.785121	1.03277	1.21365	0.997024
		1.29981	1.09806	0.816744	1.10219	0.941458	0.974679
		1.09699	1.02893	0.745865	0.987123	0.852375	0.936317
		1.09481	0.981686	0.923608	1.04323	1.03242	0.923661
		1.10244	0.99436	0.97704	1.18208	0.942842	0.984566
		1.0392	0.970164	1.03047	1.24294	1.01858	0.879169
		1.13515	1.06465	0.912704	1.07747	0.907842	1.0342
		0.826558	0.937902	1.06864	1.08507	1.03895	1.00484
		1.12861	1.02086	0.755679	0.986172	1.0426	0.917729
		1.25074	1.06349	0.905071	1.0128	0.975174	0.854649
		1.29436	1.03354	0.852729	1.02516	1.07355	0.812035
		0.851639	1.1695	0.856	1.0147	1.26576	0.775947
		1.00648	0.957489	1.23439	1.00329	0.975569	1.00365
		1.00539	1.11073	0.966136	1.08603	1.18617	0.807981
		1.04901	1.05773	1.04901	1.09744	0.930978	1.05081
		1.02284	1.10152	1.10898	0.967152	0.897262	0.959453
		0.990125	1.06004	0.841825	1.05274	0.980611	0.844069
		1.04574	1.07271	0.90289	1.11456	1.052	0.977843
		1.16242	1.10728	0.765493	1.26576	0.812925	0.83349
		1.08936	0.934445	0.921427	1.13738	0.902305	0.837643
		1.17877	1.02317	1.07845	1.02041	1.23738	0.926232
		0.998063	1.06465	0.842915	1.00614	0.991883	0.921288
		1.02022	1.07386	0.90398	0.972858	0.950554	1.10104
		0.891308	1.15654	0.80693	1.08032	1.23333	1.0864
		1.13201	1.17874	0.924699	1.01565	1.00365	0.793348
		1.15215	1.04206	0.766584	1.0147	0.919904	0.916938
		1.14208	1.17757	0.867995	1.07652	0.906458	0.925836
		0.861094	0.941589	0.817835	1.03277	0.905568	0.953718
		1.08669	1.03271	0.850548	1.06891	1.04844	0.915554
		1.14208	1.02804	0.873448	0.997584	1.01314	0.948874
		0.822823	1.1028	0.966136	1.03657	0.8239	0.924254
		1.1874	1.11098	0.961774	0.97476	1.01947	1.01166
		1.20452	0.997664	0.905071	1.01375	1.02965	0.838236
		1.11489	1.12734	1.08165	0.930064	0.988961	0.983083
		0.872172	1.03388	1.04036	0.969054	1.03978	0.880949
		0.952743	1.06893	0.950728	1.04608	0.820877	0.931571
		1.22165	1.05491	1.06554	1.12882	1.04857	1.07286
		1.14611	1.07593	0.9467	1.03182	0.89026	0.856231
		1.20943	0.925234	0.956771	0.970956	1.15411	0.91585
		1.03345	1.03271	0.889293	0.981417	1.08668	0.953916
		1.06906	1.08411	0.957778	1.08032	1.03587	1.0077
		1.02125	1.09579	0.9326	1.03277	1.03294	0.788108
		0.852396	0.983645	1.13302	1.01352	1.04955	0.901712
		1.18908	1.08411	0.905407	1.23657	1.07007	0.94482
		1.00701	1.04206	0.739231	1.19744	1.04662	0.990915
		0.830018	1.10514	0.899365	1.16222	0.955735	0.959644
		1.08533	1.15304	0.814766	1.34712	0.860943	0.85508
		1.13009	1.06659	1.08971	1.12015	1.08571	1.1502
		1.09245	1.13668	0.923536	1.04287	1.06714	0.959644
		0.944959	1.11449	0.758367	1.12994	1.12773	1.04857
		1.05787	0.954439	1.24078	1.03113	0.887329	1.03196
		1.02633	1.14953	1.01216	1.1182	0.981143	0.942054
		1.11788	1.08645	1.01921	1.22483	1.06616	1.02219
		1.00192	1.03738	0.977921	0.932319	0.89026	0.976257
		0.869688	1.0495	1.16525	1.03308	1.03489	0.971371
		1.17281	1.04193	0.892315	1.1182	0.903942	1.04955
			1.08629	0.956771	1.07906	0.930327	1.04955
			1.05275	0.936628	1.17983	0.952803	0.993847
			1.06357	1.0172	1.29233	1.0046	1.05737
			0.964025	1.00209	1.14559	0.987006	1.01144
			1.05058	1.06856	1.31092	1.21237	1.07789
			1.10684	1.01418	1.04678	0.792002	1.10818
			1.07547	0.879222	1.17592	0.806217	1.05737
			0.964025	1.1028	1.19255	0.973756	0.937167
			0.971599	1.11993	1.06732	1.06616	0.995802
			1.12415	0.984971	1.13776	1.02757	1.0515
			1.03327	1.15317	1.20527	0.986956	0.87267
			1.00406	0.944124	1.11135	0.996095	0.986029
			0.973763	1.05601	0.977321	0.986956	0.807195
			1.09061	1.14139	1.09765	0.966648	1.10232
			1.10252	1.07661	1.10548	1.05905	0.963553
			0.975926	1.04423	1.23657	1.06108	0.818922
			1.01271	0.987306	0.995909	1.06514	0.934236
			1.06681	1.0089	1.07319		0.910782
			1.05275	1.12863	1.05167		0.961572
			1.12632	1.01675	0.983191		0.978833
			1.08737	0.75471	1.19059		0.876279
			0.941304	1.06974	1.01352		0.959541
			0.953205	1.11587	1.05852		0.932125
			0.948877	1.14728	1.30799		0.967664
			1.07438	0.908793	1.07319		0.979848
			1.09278	1.19046	1.02624		1.05702
			1.11983	1.03147	1.22874		0.937202
				0.909774	1.0957		0.932125
				1.05404	1.30799		1.00625
				0.967678	1.1205		0.925018
				1.06091	1.32945		0.985941
				1.07367	1.13665		0.884402
				1.03638	1.15482		0.902679
				1.00792	1.18006		0.880341
				1.05895	1.3022		0.894556
				1.11293	1.28201		0.986956
				0.980436	1.17501		1.07733
				1.17476	1.14472		1.04179
				1.08545	1.33046		0.941264
				1.10802	1.04277		1.02249
				1.15415	1.10435
				1.04619	1.1952
				1.0089
				1.09624
				1.15317
				1.03736
				0.807707
				0.947068
				1.01282
				0.842056
				1.2199
				0.77532
				1.02951
				1.18457
				1.0933
				1.06091
				1.0354
	n=	64	91	121	106	81	104
			PdhaRNAi		LdhRNAi		UAS-Ldh
			vs.		vs.		vs.
			TRiP control (II)		TRiP control (III)		w1118 control
	Mann Whitney test
	P value		0.1102		<0.0001		0.0015
	Exact or approximate P value?		Exact		Approximate		Exact
	P value summary		ns		****		**
	Significantly different (P < 0.05)?		No		Yes		Yes
	One- or two-tailed P value?		Two-tailed		Two-tailed		Two-tailed
	Sum of ranks in column A,B		5432 , 6658		10418 , 15460		8675 , 8531
	Mann-Whitney U		2472		3037		3071

## Sheet: Fig. EV3 f
		TRiP control (II)	PdhaRNAi	TRiP control (III)	LdhRNAi	w1118 control	UAS-Ldh
		1.03855	1.00178	1.04291	1.01896	1.02795	0.967487
		1.08652	0.933525	0.928683	1.00345	1.03877	0.856962
		1.0996	1.0061	1.02678	1.10599	0.954672	0.974294
		1.02678	1.01171	1.00324	1.07971	1.00313	0.936652
		1.06646	0.951668	0.909499	1.1564	1.04117	1.00593
		1.03071	1.09509	1.00673	1.13615	1.05919	0.90822
		0.930863	1.0817	1.0246	1.08875	0.927041	0.925039
		1.02068	0.9629	0.919091	1.081	1.00593	0.985507
		0.925195	1.06614	1.06602	1.07454	1.01794	0.968287
		0.887699	1.01128	1.02809	1.09953	0.915028	1.02115
		0.998007	1.02035	0.961383	1.17966	0.96188	1.00353
		1.01632	1.05275	0.920399	1.10857	0.996319	1.00633
		1.0028	1.06183	0.973155	0.94916	0.985907	0.95267
		1.11093	0.991843	0.872438	1.11245	1.02355	0.972292
		0.924323	0.982771	0.916475	1.0866	1.01554	0.913426
		0.991903	0.946484	0.990595	1.0931	1.02996	0.974695
		1.04902	0.978883	1.04161	1.07777	0.921835	0.898209
		0.870694	1.0341	1.05207	1.08288	0.945462	0.9795
		1.00847	1.00556	0.923451	1.05826	0.99752	0.907419
		1.03114	1.03319	0.953099	1.1154	0.989111	0.99712
		0.888135	1.01145	1.03812	1.12562	1.01714	0.830933
		0.911679	0.981099	0.868514	1.07591	1.05318	0.875383
		1.01196	0.939881	1.06079	1.04339	0.981502	0.938254
		1.05818	1.01643	0.942199	1.02946	0.991914	0.927041
		0.848458	1.02277	0.976207	1.02992	1.03076	1.01234
		1.07082	1.03319	0.83625	1.04897	1.0676	1.01874
		1.08564	0.998312	0.961383	1.1154	1.02471	1.03396
		1.08303	0.898662	0.930427	1.10286	0.888579	0.883793
		1.04869	0.890309	0.840174	1.08009	0.942325	0.941457
		1.06124	0.888297	1.02983	1.03178	1.08022	0.919833
		0.892864	0.9535	0.915092	1.06105	0.995191	1.02427
		0.918768	0.985297	1.08445	0.990434	1.0388	1.00973
		0.925244	0.872197	0.850421	1.13956	0.99475	0.944969
		1.05517	0.986505	0.970466	1.15442	0.934396	0.978891
		1.0835	0.879845	0.978146	1.07452	1.04013	0.977569
		1.05436	0.919691	0.918729	1.10472	0.982855	0.942766
		0.891245	0.929351	0.944194	1.12841	1.02911	0.958626
		1.041	0.86133	0.979763	1.11726	1.04894	0.991226
		0.969766	0.902384	0.946215	1.03085	1.00587	0.838357
		0.906626	0.867367	0.974104	1.10983	0.955535	1.0366
		1.0491		0.992292	1.09217	0.999419	0.995631
		0.960457		1.00038	1.09031	0.960268	0.998275
		1.024		0.836274	1.03271	0.959407	0.902676
		0.834581		1.04524	1.09171	1.09106	0.92955
		0.916339		0.88114	0.956986	0.873362	0.992107
		0.895698		0.949044	1.12516	1.01362	0.952898
		1.05031		0.957128	1.11122	1.00372	1.0507
		1.08953		0.896499	0.969065	1.07127	0.874922
		1.11598		0.952682	1.11447	0.989954	1.0529
		1.1066		0.94864	1.12469	0.970163	0.84893
		1.04642		0.920346	1.11029	0.790758	1.0648
		1.00887		1.00644	1.12136	1.06955	0.918095
		1.03703		1.01048	0.983079	0.996407	0.934396
		1.04045		0.978146	0.907047	0.859595	0.998558
		1.01996		0.970062	1.03821	0.987802	0.978768
		0.940158		1.00482	1.06578	1.08546	0.970163
		0.944426		0.963191	1.06445	1.06524	1.0205
		0.94528		0.913879	1.0849	0.98264	0.997267
		1.08995		0.969658	0.996418	1.03728	1.02609
		0.894922		0.948235	1.03955	1.10095	1.00071
		0.941865		1.05919	0.976854	1.09493	0.929722
		1.04002		0.993977	1.09868	1.11558	0.895734
		0.929489		1.11194	1.0102	1.06912	1.02867
		1.06435		1.0812	0.961737	0.98221	1.01405
		1.01228		0.958671	1.0062	1.00673	0.955535
				0.950363	1.05555	0.996837	1.08503
				1.03178	1.06845	0.861746	0.903908
				0.992731	0.995974	0.949512	1.0347
				0.87892	1.02487	0.977477	1.03039
				1.1107	1.02932	1.11085	0.796351
				1.12066		1.00157	0.946501
				1.04299		0.933164	1.02093
				1.06791		1.03556	0.929722
				1.06916		1.11429
				1.11443		0.881106
				0.996054
				0.98567
				1.09325
				1.00893
				1.05088
				1.06584
				1.0297
				0.961994
				1.03219
				1.03718
				1.01724
				1.03053
				1.04922
				1.05711
	n=	65	40	89	70	75	73
			PdhaRNAi
			vs.		LdhRNAi		UAS-Ldh
			TRiP control (II)		vs.		vs.
					TRiP control (III)		w1118 control
	Mann Whitney test
	P value		0.0565
	Exact or approximate P value?		Exact		<0.0001		0.0003
	P value summary		ns		Exact		Exact
	Significantly different (P < 0.05)?		No		****		***
	One- or two-tailed P value?		Two-tailed		Yes		Yes
	Sum of ranks in column A,B		3734 , 1831		Two-tailed		Two-tailed
	Mann-Whitney U		1011		5131 , 7589		6522 , 4505
					1126		1804
