# Supplementary material for: Macrophage metabolic reprogramming during dietary stress influences adult body size in Drosophila
Source: EMBO Rep. 2025 Sep 9;26(22):5397–430. doi: 10.1038/s44319-025-00574-7 (PMC12635341; doi:10.1038/s44319-025-00574-7)
Supplement: Supplementary file 12 — Figure EV4 Source Data [file 44319_2025_574_MOESM12_ESM.zip]

Archive with 42 entries (38 files):
- Fig. EV4/
- __MACOSX/._Fig. EV4
- Fig. EV4/.DS_Store
- __MACOSX/Fig. EV4/._.DS_Store
- Fig. EV4/Fig. EV4.xlsx
- __MACOSX/Fig. EV4/._Fig. EV4.xlsx
- Fig. EV4/Fig. EV4_g'-k'/
- __MACOSX/Fig. EV4/._Fig. EV4_g'-k'
- Fig. EV4/Fig. EV4_g-k/
- __MACOSX/Fig. EV4/._Fig. EV4_g-k
- Fig. EV4/Fig. EV4_b-f/
- __MACOSX/Fig. EV4/._Fig. EV4_b-f
- Fig. EV4/Fig. EV4_g'-k'/ACCRNAi_fly.tif
- __MACOSX/Fig. EV4/Fig. EV4_g'-k'/._ACCRNAi_fly.tif
- Fig. EV4/Fig. EV4_g'-k'/Agpat3RNAi_fly.tif
- __MACOSX/Fig. EV4/Fig. EV4_g'-k'/._Agpat3RNAi_fly.tif
- Fig. EV4/Fig. EV4_g'-k'/Control_fly.tif
- __MACOSX/Fig. EV4/Fig. EV4_g'-k'/._Control_fly.tif
- Fig. EV4/Fig. EV4_g'-k'/Gpat4RNAi_fly.tif
- __MACOSX/Fig. EV4/Fig. EV4_g'-k'/._Gpat4RNAi_fly.tif
- Fig. EV4/Fig. EV4_g'-k'/UAS-ACC_fly.tif
- __MACOSX/Fig. EV4/Fig. EV4_g'-k'/._UAS-ACC_fly.tif
- Fig. EV4/Fig. EV4_g-k/ACCRNAi_fly.tif
- __MACOSX/Fig. EV4/Fig. EV4_g-k/._ACCRNAi_fly.tif
- Fig. EV4/Fig. EV4_g-k/Agpat3RNAi_fly.tif
- __MACOSX/Fig. EV4/Fig. EV4_g-k/._Agpat3RNAi_fly.tif
- Fig. EV4/Fig. EV4_g-k/Control_fly.tif
- __MACOSX/Fig. EV4/Fig. EV4_g-k/._Control_fly.tif
- Fig. EV4/Fig. EV4_g-k/Gpat4RNAi_fly.tif
- __MACOSX/Fig. EV4/Fig. EV4_g-k/._Gpat4RNAi_fly.tif
- Fig. EV4/Fig. EV4_g-k/UAS-ACC_fly.tif
- __MACOSX/Fig. EV4/Fig. EV4_g-k/._UAS-ACC_fly.tif
- Fig. EV4/Fig. EV4_b-f/Agpat3RNAi_nile red.tif
- __MACOSX/Fig. EV4/Fig. EV4_b-f/._Agpat3RNAi_nile red.tif
- Fig. EV4/Fig. EV4_b-f/Control_nile red.tif
- __MACOSX/Fig. EV4/Fig. EV4_b-f/._Control_nile red.tif
- Fig. EV4/Fig. EV4_b-f/Gpat4RNAi_nile red.tif
- __MACOSX/Fig. EV4/Fig. EV4_b-f/._Gpat4RNAi_nile red.tif
- Fig. EV4/Fig. EV4_b-f/UAS-ACC_nile red.tif
- __MACOSX/Fig. EV4/Fig. EV4_b-f/._UAS-ACC_nile red.tif
- Fig. EV4/Fig. EV4_b-f/ACCRNAi_nile red.tif
- __MACOSX/Fig. EV4/Fig. EV4_b-f/._ACCRNAi_nile red.tif
