# Supplementary material for: Macrophage metabolic reprogramming during dietary stress influences adult body size in Drosophila
Source: EMBO Rep. 2025 Sep 9;26(22):5397–430. doi: 10.1038/s44319-025-00574-7 (PMC12635341; doi:10.1038/s44319-025-00574-7)
Supplement: Supplementary file 12 — Figure EV4 Source Data [file 44319_2025_574_MOESM12_ESM.zip › Fig. EV4/Fig. EV4.xlsx]

## Sheet: Fig. EV4 a1
		RF	4hr.HSD	Ct.HSD
		1	2.1997	1.89787
		1	1.82014	0.891437
		1	2.39099	1.23412
	N=	3	3	3
			4hr.	Ct.
			vs.	vs.
			RF	RF
		Unpaired t test
		P value	0.0025	0.3125
		P value summary	**	ns
		Significantly different (P < 0.05)?	Yes	No
		One- or two-tailed P value?	Two-tailed	Two-tailed
		t, df	t=6.778, df=4	t=1.155, df=4

## Sheet: Fig. EV4 a2
		RF	4hr.HSD	Ct.HSD
		1	2.32782	2.27525
		1	1.70534	2.10668
		1	1.86445	2.65292
	N=	3	3	3
			4hr.	Ct.
			vs.	vs.
			RF	RF
		Unpaired t test
		P value	0.0066	0.0011
		P value summary	**	**
		Significantly different (P < 0.05)?	Yes	Yes
		One- or two-tailed P value?	Two-tailed	Two-tailed
		t, df	t=5.173, df=4	t=8.328, df=4

## Sheet: Fig. EV4 a3
		RF	4hr.HSD	Ct.HSD
		1	1.33491	0.736174
		1	1.00236	2.33692
		1	1.27186	1.25428
	N=	3	3	3
			4hr.	Ct.
			vs.	vs.
			RF	RF
		Unpaired t test
		P value	0.1173	0.4012
		P value summary	ns	ns
		Significantly different (P < 0.05)?	No	No
		One- or two-tailed P value?	Two-tailed	Two-tailed
		t, df	t=1.991, df=4	t=0.9383, df=4

## Sheet: Fig. EV4 a4
		RF	4hr.HSD	Ct.HSD
		1	2.31175	1.8975
		1	1.26398	1.17863
		1	3.59414	3.7649
	N=	3	3	3
			4hr.	Ct.
			vs.	vs.
			RF	RF
		Unpaired t test
		P value	0.1081	0.172
		P value summary	ns	ns
		Significantly different (P < 0.05)?	No	No
		One- or two-tailed P value?	Two-tailed	Two-tailed
		t, df	t=2.063, df=4	t=1.661, df=4

## Sheet: Fig. EV4 a5
		RF	4hr.HSD	Ct.HSD
		1	1.59654	1.8981
		1	1.00172	1.81939
		1	1.34435	1.84187
	N=	3	3	3
			4hr.	Ct.
			vs.	vs.
			RF	RF
		Unpaired t test
		P value	0.1424	<0.0001
		P value summary	ns	****
		Significantly different (P < 0.05)?	No	Yes
		One- or two-tailed P value?	Two-tailed	Two-tailed
		t, df	t=1.823, df=4	t=36.45, df=4

## Sheet: Fig. EV4 a6
		RF	4hr.HSD	Ct.HSD
		1	2.12359	3.10061
		1	0.9575	1.77863
		1	1.31846	2.29836
	N=	3	3	3
			4hr.	Ct.
			vs.	vs.
			RF	RF
		Unpaired t test
		P value	0.2473	0.0223
		P value summary	ns	*
		Significantly different (P < 0.05)?	No	Yes
		One- or two-tailed P value?	Two-tailed	Two-tailed
		t, df	t=1.354, df=4	t=3.622, df=4

## Sheet: Fig. EV4 a7
		RF	4hr.HSD	Ct.HSD
		1	1.64108	1.56206
		1	0.802857	1.42132
		1	0.895186	1.70982
	N=	3	3	3
			4hr.	Ct. HSD
			vs.	vs.
			RF	RF
		Unpaired t test
		P value	0.692	0.0025
		P value summary	ns	**
		Significantly different (P < 0.05)?	No	Yes
		One- or two-tailed P value?	Two-tailed	Two-tailed
		t, df	t=0.4260, df=4	t=6.776, df=4

## Sheet: Fig. EV4 l
		w1118 control	ACCRNAi	UAS-ACC	Gpat4RNAi	TRiP control (III)	Agpat3RNAi
		0.987025	0.89623	1.0661	0.859058	0.919246	0.860268
		1.00265	1.04853	1.02651	0.801178	0.787302	0.815206
		1.11101	0.891349	1.22351	0.922015	0.971588	0.887919
		1.03389	1.00167	1.18488	0.979894	0.922518	0.820327
		0.940163	0.858155	1.12694	0.77173	1.04465	0.996477
		1.10223	0.842535	1.17523	0.803209	1.01193	0.90533
		1.06513	1.03389	1.09314	0.729082	0.919246	0.92274
		0.932353	0.889396	1.1704	0.785946	1.04465	0.971898
		0.975309	1.01436	1.266	0.780869	0.785121	0.955512
		0.883539	0.838629	1.05162	0.872258	0.816744	0.92786
		0.99874	0.976286	1.16653	0.795085	0.745865	0.96985
		1.06025	0.905993	1.25924	0.787977	0.923608	0.872557
		1.0251	0.903064	1.00913	0.802193	0.97704	0.772193
		1.0788	0.887444	1.25151	0.737206	1.03047	0.911474
		1.02412	0.875728	1.1704	0.863707	0.912704	0.810086
		1.0085	0.851321	1.13081	0.686178	1.06864	1.03348
		1.01534	0.918685	1.20806	0.827802	0.755679	0.826587
		1.01534	0.905017	1.0981	0.848746	0.905071	0.734633
		0.898183	0.988977	1.09155	0.818826	0.852729	0.88056
		1.00753	0.988001	0.99903	0.70812	0.856	0.830585
		0.962618	0.926495	0.98969	0.747017	1.23439	1.02549
		0.969452	0.859131	1.0224	0.836778	0.966136	0.777611
		0.967499	0.94895	1.09997	1.01231	1.04901	0.837581
		1.07391	0.935282	1.01118	0.856725	1.10898	0.887556
		1.0417	0.946021	1.10464	0.891633	0.841825	0.757621
		1.01046	0.926495	1.1252	0.596416	0.90289	0.810595
		0.908922	0.943092	1.00558	0.752003	0.765493	0.7996
		1.01338	0.835701	1.10464	0.67421	0.921427	0.818591
		0.931377	0.953831	1.16632	0.768958	1.07845	0.722639
		1.0661	0.915756	0.97193	0.868693	0.842915	0.88056
		0.889396	0.800554	0.95324	0.865701	0.90398	0.692223
		0.964682	0.84644	1.15697	0.916566	0.80693	0.648181
		1.08563	0.910875	1.11118	0.69316	0.924699	0.825306
		0.940297	0.810317	1.09062	0.889638	0.766584	0.881794
		0.954928	0.89623	1.07286	0.925543	0.867995	0.624245
		1.08661	0.95676	1.16165	0.825807	0.817835	0.963176
		1.09441	1.00362	1.07847	0.70413	0.850548	0.676904
		1.06417	0.926495	1.2037	0.799876	0.873448	0.759243
		1.01735	0.940163	1.11679	0.796884	0.966136	1.01488
		1.08271	0.826914	1.00838	0.806858	0.961774	1.06179
		0.953952	0.896403	1.16725	0.729064	0.905071	0.895198
		1.03784	0.893477	1.02427	0.918152	1.08165	0.875092
		0.963707	0.955903	1.10651	0.756125	1.04036
		0.943223	0.920788	0.92427	0.826611	0.950728
		1.00272	1.01345	1.05698	0.748802	1.06554
		1.00467	0.784231	1.18968	0.841258	0.9467
		0.975411	0.716927	1.0252	0.872382	0.956771
		1.01345	1.03686	1.0252	0.757041	0.889293
		0.985166	0.772873	1.24389	0.787249	0.957778
		0.988092	1.02053	0.98502	0.893436	0.9326
		1.01638	0.845768	1.12894	0.92456	1.13302
		1.12758	0.857917	1.07193	0.821119	0.905407
		0.846657	0.867263	1.09436	0.919067	0.739231
		0.859338	0.760724	1.03735	0.864143	0.899365
		0.991018	0.82147	1.05698	0.811049	0.814766
		0.95511	0.959783	1.03081	0.875128	1.08971
		1.13361	0.942027	1.07567	0.772602	0.923536
		1.02614	0.890626	1.11585	0.773518	0.758367
		1.08221	0.869132	1.08782	0.826611	1.24078
		0.97754	0.771004	1.11025	1.0042	1.01216
		0.929878	0.891561	1.03642	0.886113	1.01921
		0.927074	0.869132	1.14682	0.858651	0.977921
		0.985016	0.869132	0.96068	0.816542	1.16525
		1.00277	0.853244	0.91528	0.926391	0.892315
		0.958849	0.785957	0.96158	0.808303	0.956771
		1.0224	0.914925	1.23853	0.863228	0.936628
		1.01679	0.931747	1.00517	0.892521	1.0172
		1.01492	0.829881	1.14591	0.997792	1.00209
		1.04576	0.814928	1.05693	0.870551	1.06856
		1.00277	0.950438	1.20221	0.925475	1.01418
		0.936419	0.966325	1.02787	0.813796	0.879222
		1.05698	1.01212	1.03059	0.766195	1.1028
		1.04763	0.848572	1.03877	0.919983	1.11993
		0.918663	0.845768	1.06782	0.763448	0.984971
		0.96539	0.91399	0.8726	0.944699	1.15317
		0.953241	0.89343	1.00698	0.882451	0.944124
		0.849506	0.929878	0.99881	0.897098	1.05601
		1.03548	0.880346	1.10959	0.899844	1.14139
		0.874739	0.92427	1.19767	0.844004	1.07661
		0.923336	0.916794	1.08598	0.862312	1.04423
		1.00838	0.990623	1.07963	0.827527	0.987306
		1.02987		1.02968	0.84675	1.0089
		0.906514		1.02878	1.00878	1.12863
		0.942961			0.973992	1.01675
		1.03829			0.993215	0.75471
		1.05511			0.875128	1.06974
		0.880346			1.03532	1.11587
		0.969129			0.765279	1.14728
		0.928943			1.00512	0.908793
		1.21865			0.786334	1.19046
		1.02053			0.708524	1.03147
		1.16071			0.986807	0.909774
		1.11492			0.743309	1.05404
		1.00651			0.802811	0.967678
		0.969129			0.788164	1.06091
		1.15604			0.949276	1.07367
		0.858852				1.03638
		1.05604				1.00792
		1.14389				1.05895
		1.01212				1.11293
		0.932681				0.980436
		0.868197				1.17476
		0.976605				1.08545
		0.963521				1.10802
		0.979409				1.15415
		1.07193				1.04619
		1.02427				1.0089
		1.02333				1.09624
		1.01959				1.15317
		0.908383				1.03736
		1.01679				0.807707
		1.06632				0.947068
		0.915859				1.01282
		1.00371				0.842056
		1.11025				1.2199
						0.77532
						1.02951
						1.18457
						1.0933
						1.06091
						1.0354
	n=	115	81	83	96	121	42
			ACCRNAi	UAS-ACC	Gpat4RNAi		Agpat3RNAi
			vs.	vs.	vs.		vs.
			w1118 control	w1118 control	w1118 control		TRiP control (III)
	Mann Whitney test
	P value		<0.0001	<0.0001	<0.0001		<0.0001
	Exact or approximate P value?		Exact	Exact	Exact		Exact
	P value summary		****	****	****		****
	Significantly different (P < 0.05)?		Yes	Yes	Yes		Yes
	One- or two-tailed P value?		Two-tailed	Two-tailed	Two-tailed		Two-tailed
	Sum of ranks in column A,B		14463 , 4843	8743 , 10958	16827 , 5539		11367 , 1999
	Mann-Whitney U		1522	2073	883		1096

## Sheet: Fig. EV4 m
		w1118 control	ACCRNAi	UAS-ACC	Gpat4RNAi	TRiP control (III)	Agpat3RNAi
	1	1.00556	1.07483	1.07086	0.852717	1.04291	0.937952
	2	0.984822	0.919961	1.09557	1.07873	0.928683	1.05742
	3	0.970261	1.02056	0.921726	1.10155	1.02678	0.893893
	4	0.918637	0.955701	1.1697	0.837795	1.00324	0.927361
	5	0.994529	1.05895	1.20588	1.06074	0.909499	0.865932
	6	1.04483	0.961878	1.03998	1.00544	1.00673	0.839666
	7	0.964525	0.972909	1.05762	1.06293	1.0246	0.837972
	8	1.08542	0.996735	0.999824	0.809708	0.919091	0.887115
	9	0.975556	0.864808	1.08498	0.80093	1.06602	0.884996
	10	0.932316	0.912019	1.13925	0.904064	1.02809	0.900671
	11	1.03247	0.921726	1.08851	0.97911	0.961383	0.945578
	12	1.04042	0.932316	1.19264	0.964189	0.920399	0.865085
	13	1.01174	0.951288	1.14278	0.925129	0.973155	0.925243
	14	1.04792	0.914666	1.16264	0.942245	0.872438	0.937105
	15	0.993205	0.885104	1.12778	0.907136	0.916475	0.933292
	16	1.06424	0.802115	1.0563	0.942245	0.990595	0.914228
	17	1.02321	0.855809	1.03027	0.907136	1.04161	0.880336
	18	0.952171	0.847136	1.11322	0.944564	1.05207	0.90745
	19	0.970702	0.842592	1.10219	0.751848	0.923451	0.839295
	20	0.987469	0.829375	1.08763	0.985613	0.953099	0.789025
	21	0.980546	0.853744	1.14719	0.938514	1.03812	0.964753
	22	0.995828	0.863657	1.0991	0.918206	0.868514	0.876015
	23	1.03672	0.849201	0.991881	0.960983	1.06079	0.889128
	24	0.921895	0.881004	1.18514	0.909132	0.942199	0.900494
	25	1.03341	0.894222	1.09733	0.983452	0.976207	0.970872
	26	1.03341	1.01343	0.963199	0.87586	0.83625	0.771103
	27	1.09	0.94228	1.30024	0.868515	0.961383	0.97131
	28	0.923547	1.05078	1.13337	0.798083	0.930427	0.897434
	29	0.995415	0.919602	1.1313	0.920798	0.840174	0.941584
	30	0.98922	0.986304	1.20441	0.970057	1.02983	0.951201
	31	1.05834	0.940057	1.10528	0.799811	0.915092	0.897871
	32	1.01565	0.983191	1.01855	0.946292	1.08445	0.93459
	33	1.05567	0.885806	1.07596	0.850366	0.850421	0.938962
	34	1.01076		1.09826	0.921662	0.970466	0.933279
	35	1.01298		1.08959	0.941107	0.978146	0.839637
	36	0.905816		1.102	0.926416	0.918729	0.898518
	37	0.954731		1.05679	0.887095	0.944194	0.867507
	38	1.00943		1.08458	1.02753	0.979763	0.905191
	39	0.992974		0.916607	0.913021	0.946215	0.917752
	40	0.983636		0.969695	0.89228	0.974104	0.918144
	41			0.950202	0.961415	0.992292	0.899303
	42			1.08126	0.98086	1.00038	0.811767
	43			1.05265	0.848206	0.836274	0.902836
	44			1.02071	0.894008	1.04524	0.765055
	45			1.1103	0.929282	0.88114	0.950333
	46			0.991263	0.909316	0.949044	0.881246
	47			1.09288	0.800372	0.957128	0.946407
	48			1.12813	0.900636	0.896499	0.905191
	49			1.10739	0.869819	0.952682	0.763877
	50			1.01573	1.01088	0.94864	0.868685
	51			1.04186	0.927546	0.920346	0.89577
	52			1.1526	1.09726	1.00644	0.817655
	53			0.960571	1.02	1.01048	0.830216
	54			1.00702	1.04474	0.978146	0.879676
	55			1.05887	0.871989	0.970062	0.877713
	56			1.11527	0.913657	1.00482	0.927173
	57			0.971354	0.898031	0.963191
	58			1.06011	1.09856	0.913879
	59				1.02477	0.969658
	60				1.0608	0.948235
	61				0.866346	1.05919
	62				0.841606	0.993977
	63				1.03953	1.11194
	64				0.920167	1.0812
	65				0.875027	0.958671
	66				1.08554	0.950363
	67				0.868951	1.03178
	68				0.937963	0.992731
	69				0.961835	0.87892
	70				0.886746	1.1107
	71				0.916261	1.12066
	72				1.04126	1.04299
	73				0.896295	1.06791
	74				0.978329	1.06916
	75				0.994823	1.11443
	76				0.969648	0.996054
	77				0.820772	0.98567
	78				0.894559	1.09325
	79					1.00893
	80					1.05088
	81					1.06584
	82					1.0297
	83					0.961994
	84					1.03219
	85					1.03718
	86					1.01724
	87					1.03053
	88					1.04922
	89					1.05711
	n=	40	33	58	78	89	56
			ACCRNAi	UAS-ACC	Gpat4RNAi		Agpat3RNAi
			vs.	vs.	vs.		vs.
			w1118 control	w1118 control	w1118 control		TRiP control (III)
	Mann Whitney test
	P value		<0.0001	<0.0001	<0.0001		<0.0001
	Exact or approximate P value?		Exact	Exact	Exact		Exact
	P value summary		****	****	****		****
	Significantly different (P < 0.05)?		Yes	Yes	Yes		Yes
	One- or two-tailed P value?		Two-tailed	Two-tailed	Two-tailed		Two-tailed
	Sum of ranks in column A,B		1879 , 822.5	1247 , 3604	3218 , 3803		8284 , 2301
	Mann-Whitney U		261.5	427	722		705
