# Supplementary material for: Macrophage metabolic reprogramming during dietary stress influences adult body size in Drosophila
Source: EMBO Rep. 2025 Sep 9;26(22):5397–430. doi: 10.1038/s44319-025-00574-7 (PMC12635341; doi:10.1038/s44319-025-00574-7)
Supplement: Supplementary file 13 — Figure EV5 Source Data [file 44319_2025_574_MOESM13_ESM.zip]

Archive with 54 entries (48 files):
- Fig. EV5/
- __MACOSX/._Fig. EV5
- Fig. EV5/.DS_Store
- __MACOSX/Fig. EV5/._.DS_Store
- Fig. EV5/Fig. EV5_e'-g'/
- __MACOSX/Fig. EV5/._Fig. EV5_e'-g'
- Fig. EV5/Fig. EV5_j'-l'/
- __MACOSX/Fig. EV5/._Fig. EV5_j'-l'
- Fig. EV5/Fig. EV5.xlsx
- __MACOSX/Fig. EV5/._Fig. EV5.xlsx
- Fig. EV5/Fig. EV5_e-g/
- __MACOSX/Fig. EV5/._Fig. EV5_e-g
- Fig. EV5/Fig. EV5_b-d'/
- __MACOSX/Fig. EV5/._Fig. EV5_b-d'
- Fig. EV5/Fig. EV5_j-l/
- __MACOSX/Fig. EV5/._Fig. EV5_j-l
- Fig. EV5/Fig. EV5_e'-g'/UAS-bmm_fly.tif
- __MACOSX/Fig. EV5/Fig. EV5_e'-g'/._UAS-bmm_fly.tif
- Fig. EV5/Fig. EV5_e'-g'/Control_fly.tif
- __MACOSX/Fig. EV5/Fig. EV5_e'-g'/._Control_fly.tif
- Fig. EV5/Fig. EV5_e'-g'/bmmRNAi_fly.tif
- __MACOSX/Fig. EV5/Fig. EV5_e'-g'/._bmmRNAi_fly.tif
- Fig. EV5/Fig. EV5_j'-l'/UAS-bmm_fly.tif
- __MACOSX/Fig. EV5/Fig. EV5_j'-l'/._UAS-bmm_fly.tif
- Fig. EV5/Fig. EV5_j'-l'/Control_fly.tif
- __MACOSX/Fig. EV5/Fig. EV5_j'-l'/._Control_fly.tif
- Fig. EV5/Fig. EV5_j'-l'/bmmRNAi_fly.tif
- __MACOSX/Fig. EV5/Fig. EV5_j'-l'/._bmmRNAi_fly.tif
- Fig. EV5/Fig. EV5_e-g/UAS-bmm_wing.tif
- __MACOSX/Fig. EV5/Fig. EV5_e-g/._UAS-bmm_wing.tif
- Fig. EV5/Fig. EV5_e-g/Control_wing.tif
- __MACOSX/Fig. EV5/Fig. EV5_e-g/._Control_wing.tif
- Fig. EV5/Fig. EV5_e-g/bmmRNAi_wing.tif
- __MACOSX/Fig. EV5/Fig. EV5_e-g/._bmmRNAi_wing.tif
- Fig. EV5/Fig. EV5_b-d'/bmmRNAi_nile red.tif
- __MACOSX/Fig. EV5/Fig. EV5_b-d'/._bmmRNAi_nile red.tif
- Fig. EV5/Fig. EV5_b-d'/UAS-bmm_nile red_GFP.tif
- __MACOSX/Fig. EV5/Fig. EV5_b-d'/._UAS-bmm_nile red_GFP.tif
- Fig. EV5/Fig. EV5_b-d'/UAS-bmm_nile red.tif
- __MACOSX/Fig. EV5/Fig. EV5_b-d'/._UAS-bmm_nile red.tif
- Fig. EV5/Fig. EV5_b-d'/bmmRNAi_nile red_GFP.tif
- __MACOSX/Fig. EV5/Fig. EV5_b-d'/._bmmRNAi_nile red_GFP.tif
- Fig. EV5/Fig. EV5_b-d'/Control_nile red.tif
- __MACOSX/Fig. EV5/Fig. EV5_b-d'/._Control_nile red.tif
- Fig. EV5/Fig. EV5_b-d'/Control_nile red_GFP.tif
- __MACOSX/Fig. EV5/Fig. EV5_b-d'/._Control_nile red_GFP.tif
- Fig. EV5/Fig. EV5_j-l/.DS_Store
- __MACOSX/Fig. EV5/Fig. EV5_j-l/._.DS_Store
- Fig. EV5/Fig. EV5_j-l/UAS-bmm_wing.tif
- __MACOSX/Fig. EV5/Fig. EV5_j-l/._UAS-bmm_wing.tif
- Fig. EV5/Fig. EV5_j-l/Control_wing.tif
- __MACOSX/Fig. EV5/Fig. EV5_j-l/._Control_wing.tif
- Fig. EV5/Fig. EV5_j-l/bmmRNAi_wing.tif
- __MACOSX/Fig. EV5/Fig. EV5_j-l/._bmmRNAi_wing.tif
