# Supplementary material for: Macrophage metabolic reprogramming during dietary stress influences adult body size in Drosophila
Source: EMBO Rep. 2025 Sep 9;26(22):5397–430. doi: 10.1038/s44319-025-00574-7 (PMC12635341; doi:10.1038/s44319-025-00574-7)
Supplement: Supplementary file 13 — Figure EV5 Source Data [file 44319_2025_574_MOESM13_ESM.zip › Fig. EV5/Fig. EV5.xlsx]

## Sheet: Fig. EV5 h
		TRiP control (III)	bmmRNAi	w1118 control	UAS-bmm
		1.00852	1.01948	0.886829	0.88
		1.10121	1.08181	0.940488	0.91122
		0.914587	1.05223	0.931707	0.919024
		1.00357	1.02476	0.976585	0.83122
		0.902227	1.11561	1.07805	0.839024
		1.08885	1.06385	1.05463	0.877073
		0.964024	0.97933	0.980488	0.925854
		1.01717	0.953975	1.04293	0.820488
		1.0184	1.04483	1.02927	0.772683
		1.02706	0.922282	1.00098	0.974634
		1.05425	1.08392	1.03415	0.861463
		1.00975	1.07652	0.977561	0.92
		1.05672	1.03955	0.969756	0.829268
		1.03571	0.978274	1.03512	0.934634
		1.10863	0.909605	0.993171	0.879024
		0.955372	1.12301	1.02341	0.850732
		1.05177	1.02581	0.95122	0.865366
		0.943013	1.03532	0.987317	0.875122
		0.939305	1.11033	1.03707	0.931707
		0.985035	0.963484	1.06927	0.96
		1.17413	1.09237	1.03853	0.914865
		1.04807	1.11773	0.974406	0.882805
		1.05425	0.968766	0.975551	0.921735
		0.970203	1.10505	0.91372	0.9183
		1.07649	1.04377	1.00303	0.999596
		0.815712	0.975105	0.949215	0.804944
		0.988742	0.980387	0.89998	0.919445
		1.0184	1.08603	1.04196	0.878225
		0.956608	1.1061	1.03853	0.901125
		1.11234	1.07758	1.04883	0.880515
		1.05054	1.0892	0.94807	0.944635
		0.957844	1.08709	0.91372	0.951505
		0.96526	1.08075	0.969826	0.935475
		1.08762	1.10133	0.91372	0.9412
		1.03818	1.03442	1.03509	0.968681
		1.0629	0.965391	1.05105	0.953795
		1.09256	0.943089	0.955699	0.898835
		1.00852	1.03761	0.863636	0.89082
		1.05919	0.895297	0.935971	0.95494
		1.01593	1.06628	1.04447	0.933185
		1.05177	1.08009	0.938163	0.92746
		0.972675	1.0238	0.956795	0.864484
		0.876273	0.967516	0.983099	0.919445
		0.93189	0.902731	0.988579	0.999596
		0.978855	1.13213	1.16284	0.983566
		0.891104	1.00893	0.994059	0.889675
		0.943013	1.03655	0.89542	0.91372
		1.02953	1.10664	1.01817	0.914865
		0.966496	0.956895	0.965563	0.871354
		1.04065	0.977074	1.01927	0.917155
		0.95908	0.97495	0.969947	0.996161
		0.873801	1.08965	1.13763	0.95036
		0.999866	1.09496	1.15078	0.887385
		1.03942	1.0854	0.968851	0.930895
		0.976383	1.0716		0.801165
		0.947957	1.10133		0.779246
		1.02211	1.09496		0.874596
		1.15806	1.09177		0.817605
		1.18655	1.10452		0.872404
		0.955189	0.979198		0.788013
		0.988241	1.10558		0.818701
		1.07858	1.02487		0.819797
		0.986037	1.01318		0.834045
		1.05545	1.09496		0.789109
		0.955189	1.04611		0.91186
		0.864848	1.04717		0.76171
		0.804254	1.09905		0.892132
		1.14799	1.00014		0.798973
		0.780016	1.01003		0.812125
		0.839509	1.01772		0.829661
		1.05655	1.01882		0.869116
		1.18324	1.02761		0.76719
		1.13697	1.07048		0.905284
		1.0257	1.05619		0.816509
		0.873662	1.01662		0.898708
		1.04663	1.09026		0.892132
		0.808661	1.05509		0.823085
		1.00146	1.0386		0.861444
		0.828492	1.02542		0.931587
		0.952986	1.00673		0.892132
		0.993749	1.05949		0.939259
		0.917731	1.07377		0.887748
		0.979427	0.993543		0.998443
		0.982732	0.970463		0.937067
		1.06867	1.10235		0.88994
		1.00587	1.07048		0.802261
		1.07528	1.05839		0.847197
		1.18986	0.999038		0.932683
		1.0246	1.01333		0.780341
		1.03672	1.10015
		0.955189	1.06388
		0.987139	0.949581
		0.971715	1.043
		0.973919	1.06388
		0.8979	1.0386
		0.910019
		0.998156
		1.01468
		0.905612
		1.04112
		0.93646
		0.860087
		0.988582
		0.951277
		0.962676
		0.990655
		1.1606
		0.939879
		0.92848
		0.96164
		0.932625
		1.00413
		0.92848
		0.995836
		0.866305
		0.990655
		0.993764
		0.868377
		1.03418
		1.00931
		0.89532
		1.00413
		0.930552
		0.972002
		0.904646
		0.838326
		0.913972
		0.840399
		0.867341
		1.02692
		1.02071
	n=	131	95	54	89
			bmmRNAi		UAS-bmm
			vs.		vs.
			TRiP control (III)		w1118 control
	Mann Whitney test
	P value		<0.0001		<0.0001
	Exact or approximate P value?		Approximate		Exact
	P value summary		****		****
	Significantly different (P < 0.05)?		Yes		Yes
	One- or two-tailed P value?		Two-tailed		Two-tailed
	Sum of ranks in column A,B		12228 , 13423		5802 , 4494
	Mann-Whitney U		3582		489

## Sheet: Fig. EV5 i
		TRiP control (III)	bmmRNAi	w1118 control	UAS-bmm
	1	0.97113	1.02373	1.02903	0.940091
	2	0.954704	1.03941	1.00319	0.969407
	3	0.963166	1.0943	1.03748	0.942078
	4	1.04231	0.992366	1.08617	1.03499
	5	1.00647	1.10802	0.956488	0.938103
	6	0.932802	1.06391	1.10356	0.910775
	7	1.00796	1.00903	0.985307	0.956985
	8	1.02987	1.07029	1.04593	0.91326
	9	1.07068	1.02814	0.964438	0.935122
	10	1.10602	1.08058	1.06183	0.931147
	11	0.999004	1.10459	0.977357	0.83674
	12	0.967646	1.08793	0.966425	0.993754
	13	0.961175	1.04137	0.95301	0.972885
	14	0.97561	1.02814	0.944563	0.876491
	15	1.04778	0.996286	0.885434	0.943072
	16	1.00299	0.994816	1.01711	0.936613
	17	0.984072	1.02471	0.992263	0.981332
	18	0.989547	1.00805	1.08518	0.95463
	19	1.03036	1.11096	1.00618	0.929167
	20	0.919363	1.10263	1.00667	0.947222
	21	0.979592	1.04578	0.892391	1.01111
	22	0.963166	1.08842	1.04907	0.983333
	23	1.01842	0.989916	1.01481	0.933333
	24	0.978099	1.10214	0.998148	1.02454
	25	1.04181	1.08793	1.05185	0.931944
	26	1.01493	1.08156	1.0412	0.877778
	27	0.984072	1.03647	0.950926	0.980556
	28	1.03435	1.05215	1.07037	0.975926
	29	1.02787	1.10067	0.976852	0.946296
	30	0.977103	1.01981	1.00926	0.978241
	31	1.01933	1.12664	0.969444	0.894444
	32	1.03642	1.04039	1.08472	1.00972
	33	0.983309		0.939352	0.881481
	34	0.964835		1.01713	1.04769
	35	0.956059		1.04815	0.94537
	36	1.02118		1.0088	1.0037
	37	1.05767		0.939815	0.972685
	38	0.931119		1.00926	0.975281
	39	0.96114		0.956019	0.999602
	40	0.977305		0.931019	0.954851
	41	0.968068		0.933796	0.982091
	42	0.972686		0.988901	1.00933
	43	0.96114		1.00447	0.964093
	44	0.99347		1.0249	0.970903
	45	0.913106		1.00447	0.959229
	46	1.01102		0.914964	0.936367
	47	1.05305		1.00106	0.938799
	48	1.00455		1.03122	0.848324
	49	0.963911		0.920801	0.912046
	50	1.06875		0.979659	0.906695
	51	1.01194		1.10126	0.909614
	52	0.921881		1.0283	0.933448
	53	0.997627			0.982577
	54	0.996703			1.05554
	55	0.979152			0.965552
	56	0.970074			0.99717
	57	1.03637			1.02246
	58	1.02256			0.979659
	59	0.955801			0.878482
	60	0.967311			0.993765
	61	1.01519			1.04679
	62	1.02716			0.94269
	63	0.965009			0.980631
	64	1.03499			0.96993
	65	0.919429			0.950473
	66	0.991713			0.94269
	67	0.917587			0.871672
	68	1.02716
	69	0.95442
	70	1.02072
	71	0.926335
	72	0.973297
	73	0.927716
	74	0.942449
	75	0.978361
	76	0.959484
	77	0.962247
	78	0.972836
	79	0.926335
	80	0.941068
	81	0.930939
	82	0.924494
	n=	82	32	52	67
			bmmRNAi		UAS-bmm
			vs.		vs.
			TRiP control (III)		w1118 control
	Mann Whitney test
	P value		<0.0001		<0.0001
	Exact or approximate P value?		Exact		Exact
	P value summary		****		****
	Significantly different (P < 0.05)?		Yes		Yes
	One- or two-tailed P value?		Two-tailed		Two-tailed
	Sum of ranks in column A,B		3730 , 2825		3936 , 3205
	Mann-Whitney U		327		926.5

## Sheet: Fig. EV5 m
		TRiP control (III)	bmmRNAi	w1118 control	UAS-bmm
		0.919246	1.12638	0.985669	0.983776
		0.787302	1.06171	0.972992	0.996274
		0.971588	1.00573	1.08498	0.956994
		0.922518	1.01635	1.04377	0.997167
		1.04465	1.05978	0.957145	0.89986
		1.01193	1.11383	0.9825	1.01234
		0.919246	1.10611	0.970879	1.07662
		1.04465	0.905352	0.952919	0.9686
		0.785121	0.978707	0.965596	0.992703
		0.816744	0.790494	1.12935	0.874864
		0.745865	1.09163	0.943411	0.967707
		0.923608	1.00766	1.00785	0.940925
		0.97704	1.02021	0.984613	1.01324
		1.03047	1.08584	0.951863	0.965921
		0.912704	1.19588	1.07335	1.04537
		1.06864	1.19394	1.01525	0.889148
		0.755679	1.08488	0.978274	0.839155
		0.905071	1.07137	1.00574	0.926642
		0.852729	1.10515	0.944467	0.990918
		0.856	1.1563	1.03215	1.09626
		1.23439	1.06268	0.919113	0.950745
		0.966136	0.874466	1.06385	0.948067
		1.04901	1.0955	0.969822	1.13732
		1.10898	1.03855	0.923338	0.952531
		0.841825	1.21711	1.03215	0.932665
		0.90289	1.04337	1.04272	0.988422
		0.765493	1.0733	0.908548	0.86677
		0.921427	1.14375	1.02476	0.896169
		1.07845	0.952646	0.914887	0.938747
		0.842915	1.10611	1.04589	1.00566
		0.90398	1.07137	0.977217	0.932665
		0.80693	1.11769	1.00997	0.967133
		0.924699	1.10901	1.03849	0.96105
		0.766584	0.839719	1.02159	0.913403
		0.867995	1.06847	0.977217	0.962064
		0.817835	0.962298	1.048	1.03404
		0.850548	1.10997	1.13357	0.951926
		0.873448	0.977741	1.00469	0.932665
		0.966136	1.07137	1.06385	0.965105
		0.961774	1.06557	1.01525	1.031
		0.905071	1.12188	0.928621	0.982339
		1.08165	1.04521	0.963484	0.951926
		1.04036	1.00542	1.07335	0.941789
		0.950728	1.01221	0.894814	0.889073
		1.06554	1.06462	0.992008	0.925568
		0.9467	1.11896	1.03004	0.97727
		0.956771	1.10344	1.01849	0.889073
		0.889293	0.910311	1.04823	1.02188
		0.957778	0.981156	0.908041	0.894142
		0.9326	1.10635	1.01956	0.905293
		1.13302	1.01318	0.913352	0.974229
		0.905407	1.03356	1.05142	1.04519
		0.739231	1.09761	0.972826	0.93672
		0.899365	1.21116	1.01849	0.864742
		0.814766	1.19951	1.04186	0.993491
		1.08971	1.08209	1.01531	1.02492
		0.923536	1.08112	0.962205	0.946857
		0.758367	1.12091	1.04823	0.953954
		1.24078	1.16167	1.13001	0.986394
		1.01216	1.07626	0.995128	0.946857
		1.01921	0.894784	1.05779	0.988422
		0.977921	1.09567	1.02062	0.89535
		1.16525	1.03841	0.92291	0.917503
		0.892315	1.20728	0.951585	0.875043
		0.956771	1.05491	1.08328	0.794739
		0.936628	1.08597	0.886801	0.983039
		1.0172	1.14323	0.995128	0.914734
		1.00209	0.971452	1.02593	1.00612
		1.06856	1.08306	0.971764	0.903658
		1.01418	1.08015	0.979198	0.935964
		0.879222	1.11994	1.09496	0.953502
		1.1028	1.11023	1.04611	0.830737
		1.11993	0.845289	0.973888	0.987654
		0.984971	1.05588	0.989818	0.81043
		1.15317	0.959806	0.96964	0.976578
		0.944124	1.10247	0.952647	0.755048
		1.05601	0.981156	0.970702	0.876889
		1.14139	1.07723	1.13001	0.721818
		1.07661	1.06559	0.942027	0.787354
		1.04423	1.06154	1.00681	0.897196
		0.987306	1.04213	0.98026	1.0135
		1.0089	1.1208	0.964329	0.871351
		1.12863	1.1259	1.08115	0.788277
		1.01675	1.10649	1.01531	0.925811
		0.75471	1.06052	0.982384	0.938733
		1.06974	1.04008	1.0015
		1.11587	1.0268	0.923972
		1.14728	1.0176	1.03867
		0.908793	1.09014	0.920786
		1.19046	1.04826	1.05566
		1.03147	1.12182	0.993004
		0.909774	1.08504	0.92822
		1.05404	1.01965	1.07158
		0.967678	1.08197	0.961671
		1.06091	1.08095	0.980354
		1.07367	1.17801	1.0397
		1.03638	1.06971	0.953977
		1.00792	1.11569	1.06168
		1.05895	1.05745	0.924303
		1.11293	1.15349	0.982553
		0.980436	1.10751	1.01443
		1.17476	1.08606	0.936392
		1.08545	1.14532	0.974859
		1.10802	1.19027	1.02981
		1.15415	1.06052	1.01552
		1.04619	1.06767	0.946284
		1.0089	1.10854	0.981453
		1.09624	1.23216	0.958373
		1.15317		0.984751
		1.03736		1.02432
		0.807707		1.01662
		0.947068		0.930897
		1.01282		0.947383
		0.842056		0.971562
		1.2199		1.00893
		0.77532		1.08696
		1.02951		1.01662
		1.18457		1.12983
		1.0933		1.03641
		1.06091		0.961671
		1.0354		0.913312
				1.05069
				1.02542
				0.983652
				0.921006
				0.977057
				1.02432
				1.06938
				1.03531
				1.08257
				0.941888
				1.02651
	n=	121	108	132	85
			bmmRNAi		UAS-bmm
			vs.		vs.
			TRiP control (III)		w1118 control
	Mann Whitney test
	P value		<0.0001		<0.0001
	Exact or approximate P value?		Approximate		Exact
	P value summary		****		****
	Significantly different (P < 0.05)?		Yes		Yes
	One- or two-tailed P value?		Two-tailed		Two-tailed
	Sum of ranks in column A,B		10960 , 15375		17049 , 6604
	Mann-Whitney U		3579		2949

## Sheet: Fig. EV5 n
		TRiP control (III)	bmmRNAi	w1118 control	UAS-bmm
		1.04291	1.03744	0.889588	0.976052
		0.928683	1.06631	1.02344	1.02012
		1.02678	1.02172	0.947785	0.899564
		1.00324	1.1092	0.985613	1.0143
		0.909499	1.05994	0.973974	0.956515
		1.00673	1.00516	1.0251	0.949864
		1.0246	1.09731	0.99268	0.957346
		0.919091	1.08542	0.93573	0.973142
		1.06602	0.969067	1.00224	0.899564
		1.02809	1.03744	1.02219	1.09037
		0.961383	1.06079	0.949032	0.965244
		0.920399	1.10793	0.963581	0.969401
		0.973155	1.12194	1.02136	0.856332
		0.872438	1.09774	1.05545	0.963997
		0.916475	1.07438	1.01388	0.955683
		0.990595	1.17375	1.0463	1.04464
		1.04161	1.00134	1.10159	1.033
		1.05207	1.08118	1.0039	0.860073
		0.923451	1.0489	1.08164	0.915361
		0.953099	1.16526	0.954021	0.905384
		1.03812	1.11218	1.01679	0.95693
		0.868514	1.09689	0.97439	0.980625
		1.06079	1.04508	1.0197	0.980209
		0.942199	1.10708	1.03815	1.03758
		0.976207	1.15124	1.04708	0.916608
		0.83625	1.06207	1.0305	0.841367
		0.961383	1.09816	0.89063	0.945896
		0.930427	1.13553	1.10064	0.986283
		0.840174	1.14403	0.927191	0.897857
		1.02983	1.0799	1.03517	0.954824
		0.915092	1.09179	0.99351	0.908485
		1.08445	1.10156	0.914437	0.979056
		0.850421	1.00007	1.01647	0.879577
		0.970466	1.05485	1.00074	0.928891
		0.978146	1.11218	0.885104	0.921664
		0.918729	1.10963	1.00031	0.85322
		0.944194	0.977985	0.99436	0.957374
		0.979763		1.12572	0.945471
		0.946215		0.948448	0.944196
		0.974104		1.07808	0.868524
		0.992292		0.989079	0.919113
		1.00038		1.03087	0.903384
		0.836274		0.993723	0.904234
		1.04524		0.989079	0.937394
		0.88114		1.01036	0.957374
		0.949044		0.961218	0.986708
		0.957128		0.99914	0.924215
		0.896499			1.00626
		0.952682			0.897857
		0.94864			0.920389
		0.920346			0.94037
		1.00644			0.942495
		1.01048			0.952273
		0.978146			0.939519
		0.970062			1.03177
		1.00482			0.922514
		0.963191			1.00201
		0.913879			0.965877
		0.969658			0.837065
		0.948235			0.90721
		1.05919			0.956099
		0.993977			0.948447
		1.11194			0.974804
		1.0812			1.00796
		0.958671			0.963751
		0.950363			0.990534
		1.03178			0.93413
		0.992731			0.944578
		0.87892			0.920199
		1.1107			0.911299
		1.12066			0.86912
		1.04299			0.919813
		1.06791			0.915943
		1.06916			0.83352
		1.11443			0.884599
		0.996054			0.880729
		0.98567			0.884599
		1.09325			0.932195
		1.00893			0.862155
		1.05088			0.926778
		1.06584			0.871442
		1.0297			0.875312
		0.961994			0.852481
		1.03219			0.913234
		1.03718			0.853255
		1.01724			0.916717
		1.03053			0.863703
		1.04922			0.979792
		1.05711			0.924456
					0.79521
					0.814171
					0.966248
					0.891177
	n=	89	37	47	93
			bmmRNAi		UAS-bmm
			vs.		vs.
			TRiP control (III)		w1118 control
	Mann Whitney test
	P value		<0.0001		<0.0001
	Exact or approximate P value?		Exact		Exact
	P value summary		****		****
	Significantly different (P < 0.05)?		Yes		Yes
	One- or two-tailed P value?		Two-tailed		Two-tailed
	Sum of ranks in column A,B		4458 , 3543		4698 , 5172
	Mann-Whitney U		453		801
