# Supplementary material for: Macrophage metabolic reprogramming during dietary stress influences adult body size in Drosophila
Source: EMBO Rep. 2025 Sep 9;26(22):5397–430. doi: 10.1038/s44319-025-00574-7 (PMC12635341; doi:10.1038/s44319-025-00574-7)
Supplement: Supplementary file 14 — Figure EV6 Source Data [file 44319_2025_574_MOESM14_ESM.zip]

Archive with 4 entries (3 files):
- Fig. EV6/
- __MACOSX/._Fig. EV6
- Fig. EV6/Fig. EV6.xlsx
- __MACOSX/Fig. EV6/._Fig. EV6.xlsx
