# Supplementary material for: Macrophage metabolic reprogramming during dietary stress influences adult body size in Drosophila
Source: EMBO Rep. 2025 Sep 9;26(22):5397–430. doi: 10.1038/s44319-025-00574-7 (PMC12635341; doi:10.1038/s44319-025-00574-7)
Supplement: Supplementary file 14 — Figure EV6 Source Data [file 44319_2025_574_MOESM14_ESM.zip › Fig. EV6/Fig. EV6.xlsx]

## Sheet: Fig. EV6 a
		TRiP control (II)	PdhaRNAi
		0.974769	0.999825
		1.02753	0.998515
		0.999447	0.964882
		0.995618	1.01773
		0.978173	1.0173
		1.00711	0.990216
		1.01051	1.0304
		1.00413	1.01206
		0.969238	0.999825
		0.97094	0.992837
		1.0237	0.976238
		0.989661	1.01031
		1.00072	1.03826
		1.03391	1.06141
		1.01774	0.936927
		1.01008	0.940858
		0.959452	1.03477
		0.982428	0.97056
		0.988384	0.967502
		0.99817	1.00943
		0.973918	1.01599
		1.01434	1.03433
		1.01093	1.02079
		0.977748	0.92688
		1.02455	1.05923
		0.998596	0.997205
		1.0054	1.03127
		1.01987	0.974054
		1.02455	0.999388
		1.00753	1.0155
		0.949241	1.05581
		0.971365	1.02493
		1.01859	1.01893
		1.02327	1.01678
		1.00838	0.959317
		0.985832	1.00091
		1.01051	1.00606
		0.945411	1.00949
		1.00285	0.999628
		1.00413	1.00435
		0.980726	0.983761
		1.05113	0.984619
		0.996012	1.03093
		0.95371	0.999628
		0.998576	1.03994
		0.962256	1.00263
		0.960974	1.0245
		1.05284	0.994053
		0.997294	0.981188
		0.998576	1.00692
		1.02549	1.01421
		1.02208	1.02364
		0.994303	1.01893
		1.04814	0.973469
		0.986184	0.998342
		1.02037	0.958031
		1.02763	0.983761
		0.979348	1.00263
		0.99473	0.979473
		1.01866	1.03905
		1.02507	1.05834
		1.01481	0.967894
			1.0099
			1.01205
			1.02105
			1.02062
			1.01505
			1.01333
			1.02062
			1.02276
			1.03005
			0.980325
			0.99147
			1.04248
			1.01419
			1.04505
			1.02276
			1.00047
			1.02662
			1.00562
			1.02533
			1.0159
			0.992756
			1.02962
			1.00733
			1.01847
			1.00004
	n=
			PdhaRNAi
			vs.
			TRiP control (II)
	Mann Whitney test
	P value	0.0957
	Exact or approximate P value?	Exact
	P value summary	ns
	Significantly different (P < 0.05)?	No
	One- or two-tailed P value?	Two-tailed
	Sum of ranks in column A,B	4217 , 6958
	Mann-Whitney U	2264

## Sheet: Fig. EV6 a dash
		TRiP control (II)	PdhaRNAi
		0.982889	0.967448
		1.02895	0.972919
		0.991179	0.961977
		1.0271	0.960153
		1.01052	1.02033
		1.02987	0.9638
		0.995785	0.950123
		1.005	0.951035
		1.04276	0.96836
		0.977362	1.00119
		1.0575	0.981125
		0.96815	1.0559
		0.96078	0.951947
		0.9921	1.02033
		1.06579	0.960153
		0.985652	0.96836
		0.984731	0.989332
		0.98381	0.951035
		0.987494	1.01395
		0.986573	0.97839
		0.966307	0.995714
		1.04829	0.974742
		0.96078	0.982037
		0.977362	1.01851
		0.981046	0.941005
		0.988416	0.96836
		1.02434	1.03128
		0.950648	0.937357
		1.02434	0.964712
		1.0225	0.961977
		1.0271	0.95377
		1.04184	0.970183
		1.01329	0.967448
		0.962623	1.03492
		1.01605	1.00392
		1.01513	1.01577
		0.981046	0.899973
		1.00408	0.987508
		0.974598	0.959241
		0.989337	1.00392
		0.989337	1.1018
		1.09013	1.05287
		1.08654	1.03747
		1.01751	1.02931
		1.04799	1.04743
		1.00227	1.03203
		1.08923	0.995787
		1.05875	1.03475
		1.03813	0.976759
		1.03186	1.01753
		1.05875	1.05831
		1.03723	1.01391
		1.0713	1.01391
		1.05696	1.00847
		1.02827	0.999411
		1.04082	1.02841
		1.04889	1.02659
		1.06592	1.05196
		1.02468	0.981289
		1.04799	1.05649
		1.02379	1.06918
		1.0175	1.01844
		1.04954	1.05649
		1.00808	1.07643
		0.953439	1.01391
		0.98924	1.05468
		0.974166	0.982195
		1.01939	1.01391
		1.0175	0.976759
		1.02221	1.01753
		0.921406	1.01934
		0.946844	1.01663
		0.963802	1.02025
		0.956265	0.96951
		0.933654	0.996693
		1.01562	1.12536
		1.04954	1.03837
		1.00431	1.00032
		0.971339	1.01481
		0.983587	1.03905
		0.995835	1.05834
		1.00714	0.967894
		0.972281	1.0099
		1.00902	1.01205
		1.02881	1.02105
		1.02033	1.02062
		0.942133	1.01505
		0.974166	1.01333
		0.978876	1.02062
		0.97605	1.02276
		0.97605	1.03005
		0.977934	0.980325
		0.972281	0.99147
		1.02221	1.04248
		0.969455	1.01419
		1.02693	1.04505
		1.02881	1.02276
		1.01185	1.00047
		0.921406	1.02662
		1.02975	0.910455
		1.00055	1.00562
		0.988298	1.02533
		1.03164	1.0159
		1.01185	0.992756
		1.01562	1.02962
		0.995835	1.00733
		0.983587	1.01847
		0.925175	1.00004
	n=	108	108
		PdhaRNAi
		vs.
		TRiP control (II)
	Mann Whitney test
	P value	0.8986
	Exact or approximate P value?	Approximate
	P value summary	ns
	Significantly different (P < 0.05)?	No
	One- or two-tailed P value?	Two-tailed
	Sum of ranks in column A,B	11777 , 11659
	Mann-Whitney U	5773

## Sheet: Fig. EV6 b
		w1118 control	LdhRNAi	UAS-Ldh
	1	1.03111	1.07123	0.971646
	2	1.00876	1.01206	0.951404
	3	0.95056	1.07079	0.9358
	4	0.96026	1.03017	1.00876
	5	1.05009	1.00853	0.98978
	6	1.03153	1.00677	0.956043
	7	1.02563	1.04606	0.970803
	8	0.995684	1.01604	1.00201
	9	1.04081	1.00014	0.999058
	10	1.02014	1.00677	0.981768
	11	0.950138	1.06991	0.98978
	12	0.973333	1.00809	1.05093
	13	0.970803	1.03061	0.97502
	14	1.0446	0.935673	0.932004
	15	0.986407	1.03326	0.963634
	16	0.976285	1.0571	0.97502
	17	1.03069	1.00102	0.985141
	18	0.999058	1.04474	0.896158
	19	1.01213	1.02708	0.980081
	20	0.967007	1.03944	0.914714
	21	1.02478	1.0337	0.988937
	22	0.955199	1.03723	0.995263
	23	1.04924	1.05666	1.00749
	24	0.990624	1.0858	0.992732
	25	1.01297	1.05622	0.996528
	26	0.954777	1.02752	0.995263
	27	1.00623	1.00677	0.98978
	28	1.03575	0.997934	0.967429
	29	0.983876	1.06461	0.985985
	30	0.961525		1.01712
	31	0.94615		0.989332
	32	0.990614		0.989759
	33	0.982491		0.942302
	34	1.00259		1.00472
	35	0.997455		0.99831
	36	1.0184		0.973085
	37	1.00045		1.03038
	38	0.97223		0.957266
	39	0.975223		1.00686
	40	0.995317		1.00643
	41	1.03935		1.0261
	42	1.00045		0.992752
	43	0.949143		0.989332
	44	1.01627		0.870651
	45	1.02482		0.944312
	46	0.999165		0.923327
	47	0.963679		0.92761
	48	1.02867		0.913049
	49	1.05688		0.97429
	50	1.01114		0.993562
	51	1.02952		0.934462
	52	1.01497		0.977288
	53	0.962299		0.908338
	54	0.995703		0.874506
	55	0.992705		0.936175
	56	1.01412		0.953734
	57	0.987566		0.911336
	58	1.0214		0.942171
	59	0.933177		0.929323
	60	1.01712		0.941742
	61	1.0381		0.974718
	62	0.962727		0.90063
	63	1.01026		0.903199
	64	1.01241		0.928466
	65	1.03467		0.940029
	66	1.02697		0.879217
	67	0.983712		0.886069
	68	1.00641		0.920329
	69	1.01797		0.944312
	70	0.988423		0.921614
	71	1.01669		0.915619
	72	0.983712		0.953734
	73	0.997416		0.952449
	74	1.01369
	75	1.01883
	76	1.00727
	77	0.949023
	78	0.952449
	79	1.02183
	80	0.992277
	81	1.02611
	n=	81	29	73
			LdhRNAi	UAS-Ldh
			vs.	vs.
			w1118 control	w1118 control
	Mann Whitney test
	P value		<0.0001	<0.0001
	Exact or approximate P value?		Exact	Exact
	P value summary		****	****
	Significantly different (P < 0.05)?		Yes	Yes
	One- or two-tailed P value?		Two-tailed	Two-tailed
	Sum of ranks in column A,B		3870 , 2235	7948 , 3987
	Mann-Whitney U		549	1286

## Sheet: Fig. EV6 b dash
		w1118 control	LdhRNAi	UAS-Ldh
		1.01577	1.04193	0.997974
		1.02449	0.980892	0.967461
		1.00531	1.02013	0.97823
		0.981764	1.00356	0.958486
		1.00356	1.00095	0.984512
		1.03931	0.985252	0.97823
		0.99833	1.06198	1.01503
		1.00618	0.982636	0.97823
		0.980892	1.04977	0.976435
		1.04367	0.978277	0.910921
		1.01664	1.02013	0.979128
		0.965198	1.01664	0.996179
		0.980892	1.05064	0.989897
		1.00356	0.991355	0.973743
		1.03408	1.03408	0.983615
		1.00531	1.03321	0.996179
		0.989611	1.01228	0.973743
		1.00269	1.05762	0.976435
		1.02187	1.0271	0.98541
		1.01751	1.02187	1.03926
		1.01141	0.991355	0.987205
		0.996587	0.992227	0.971948
		0.972173	0.989611	0.999769
		1.00007	0.986124	0.979128
		1.01315	1.00967	0.975538
		1.04018	1.05413	0.948614
		0.98002	1.02362	0.968358
		1.00269	1.00007	1.00785
		0.965198		0.977058
		1.02187		0.982461
		1.02623		0.990566
		0.96607		0.969854
		1.02362		0.951844
		0.966942		1.03019
		0.957351		0.953645
		0.96171		1.01488
		1.02885		0.941038
		0.989611		1.00047
		0.99833		0.977058
		1.00705		0.984262
		1.01054		0.999571
		0.957351		1.0464
		1.00879		1.0225
		0.967814		0.986573
		0.956479		0.954332
		1.03321		1.01421
		1.00007		0.996706
				1.00039
				0.973677
				0.945121
				0.939594
				0.980125
				0.981046
				0.977362
				1.01697
				0.988416
				1.00684
				0.980125
				1.04829
				0.975519
				0.998548
				0.961702
				0.995785
				0.986573
				0.971835
				0.918407
				1.01237
				1.03908
				0.995785
				0.96078
				0.906431
				0.975519
				0.861294
				0.937751
				0.967229
				0.955253
				0.958938
				0.946963
				0.950648
				0.886166
				0.913801
	n=	47	28	81
			LdhRNAi	UAS-Ldh
			vs.	vs.
			w1118 control	w1118 control
	Mann Whitney test
	P value		0.0413	<0.0001
	Exact or approximate P value?		Exact	Exact
	P value summary		*	****
	Significantly different (P < 0.05)?		Yes	Yes
	One- or two-tailed P value?		Two-tailed	Two-tailed
	Sum of ranks in column A,B		1600 , 1250	3836 , 4420
	Mann-Whitney U		472	1099

## Sheet: Fig. EV6 c
		TRiP control (II)	PdhaRNAi
		0.936678	0.924705
		0.983601	0.939717
		1.01595	0.953602
		0.980046	0.988504
		0.988577	1.01552
		0.949831	0.914948
		1.00315	0.979122
		0.920326	0.958106
		1.00457	0.938591
		0.99071	0.895808
		0.928858	0.95698
		0.970448	0.97687
		0.944143	1.00652
		1.01453	0.971616
		0.975425	0.857154
		0.945209	1.04964
		1.01773	1.0291
		0.916416	0.989504
		1.006	0.98913
		0.929213	1.00071
		0.979691	1.06272
		1.02661	1.02237
		0.99391	0.980912
		0.964761	1.02013
		1.01026	1.06533
		0.969382	0.998842
		0.983601	0.997721
		0.954807	1.00034
		0.951608	1.05002
		0.967604	0.988009
		1.04484	1.04355
		1.05075	1.05269
		1.07549	1.0725
		1.0164	1.02412
		1.00458	1.04583
		0.973556	0.955919
		0.945856	1.03783
		1.03339	1.02107
		1.01677	1.04355
		0.982789	1.09689
		0.92185	1.04088
		1.04151	1.01345
		0.968016	1.02945
		1.01714	1.06031
		1.02822	1.06831
		0.988698
		1.00126
		1.02785
		0.976511
		1.01529
		1.10098
		1.05887
	n=	52	45
			PdhaRNAi
			vs.
			TRiP control (II)
	Mann Whitney test
	P value		0.0895
	Exact or approximate P value?		Exact
	P value summary		ns
	Significantly different (P < 0.05)?		No
	One- or two-tailed P value?		Two-tailed
	Sum of ranks in column A,B		2313 , 2440
	Mann-Whitney U		935

## Sheet: Fig. EV6 c dash
		TRiP control (II)	PdhaRNAi
		1.02602	1.03894
		1.06197	1.06503
		0.971348	1.03103
		1.06047	0.992288
		0.979587	0.891082
		1.05972	1.07768
		1.0058	1.0848
		1.02153	0.883176
		0.9706	1.05317
		1.07395	1.00099
		1.07994	1.04447
		0.993816	1.04843
		0.915928	0.949592
		0.99831	1.05712
		1.02902	1.01759
		1.01479	1.07926
		0.997561	1.09745
		0.954123	1.03736
		1.00954	1.04368
		1.01404	1.06108
		0.915928	1.05554
		0.961613	1.02312
		1.04399	1.02312
		1.01628	1.00257
		1.03501	0.977265
		0.951877	1.01522
		1.02377	0.904524
		0.957868	1.04368
		0.97734	1.0255
		0.985578	1.05633
		1.09811	0.910058
		1.10558	1.11726
		1.09288	1.01982
		1.14368	1.01163
		1.08914	1.07858
		1.06449	1.06519
		0.992032	0.959565
		1.09288	1.03395
		1.07869	1.01312
		1.09437	1.02874
		1.10259	1.05255
		0.982321	1.06668
		1.09138	0.987832
		1.13695	1.05255
		0.947958	1.05032
		1.02714	0.977418
		1.06972	0.936506
		0.983815	0.957334
		0.971116	1.01461
		1.13471	0.981137
		1.06076	1.0823
		1.07087	0.797406
		1.02779	1.06966
		1.00429	0.959565
		1.02309	1.0213
		1.02387	1.00048
		1.02152	0.984112
		1.08341	1.05403
		0.970602	0.845013
		1.03562	1.05999
		1.02622	1.02428
		1.07087	1.03693
		1.03954	0.970723
		1.07792	0.942457
		0.94005	1.05627
		1.05442	1.04213
		0.923599	1.04883
		1.02309	1.01387
		1.02465	1.03544
		1.05364	1.06147
		0.982352	0.961797
		0.991753	1.03246
		1.00429	1.06817
		0.986269	0.984856
		1.02622	1.00122
		0.986269	0.974442
		0.987836	0.884437
		0.960418	1.04139
		1.00429	1.04065
		0.988619	1.02651
		0.967468	1.03172
		0.980002	1.00345
		0.948667
		0.957284
		0.934566
		0.958068
		0.959634
		0.949451
		0.968252
		0.9471
		0.947884
		0.951017
	n=	92	82
			PdhaRNAi
			vs.
			TRiP control (II)
	Mann Whitney test
	P value		0.417
	Exact or approximate P value?		Exact
	P value summary		ns
	Significantly different (P < 0.05)?		No
	One- or two-tailed P value?		Two-tailed
	Sum of ranks in column A,B		7780 , 7445
	Mann-Whitney U		3502

## Sheet: Fig. EV6 d
		w1118 control	LdhRNAi	UAS-Ldh
		1.03501	0.990537	1.01088
		0.974542	1.07832	1.01088
		0.978834	0.949964	1.02032
		1.01473	0.949964	0.972724
		1.02292	1.0475	0.972724
		0.987416	1.02097	1.03086
		1.04594	0.981955	1.05012
		1.01473	1.04047	1.04867
		1.02721	1.03033	1.05811
		1.01941	1.04164	1.03486
		1.05452	0.981564	1.01415
		1.00263	1.06505	1.00688
		1.01356	1.07324	0.998886
		1.02643	0.995609	1.04249
		1.00146	1.06856	1.00179
		1.01004	1.08768	1.03304
		1.00107	1.01434	1.00252
		1.03267	1.05491	1.03777
		0.96674	1.07403	0.998159
		1.00731	1.04867	1.00288
		1.01473	1.02994	0.983988
		0.964009	0.963228	0.989075
		1.04008	0.986246	1.04685
		1.03813	1.02058	0.988712
		1.0354	1.02643	0.963639
		1.03189	1.04281	1.02723
		0.978834	1.09626	1.03595
		0.96908	1.06232	0.978901
		0.983515	1.11109	0.888333
		1.04789	0.946063	0.878024
		0.963619	1.01473	0.894021
		0.970641	1.04203	0.870204
		0.96791	1.06037	0.873759
		0.969861	0.939431	0.906107
		1.01707	1.12435	0.918904
		0.993658	1.07637	0.92317
		0.990928	0.99795	0.93099
		0.988587	1.03618	0.802664
		1.02292		0.875892
		0.987026		0.879446
		0.952305		0.889755
		0.972982		0.876958
		0.984295		0.879802
		0.96869		0.876603
		0.985856		0.869138
		1.00692		0.87838
		0.96869		0.895087
		0.971811		0.854563
		0.973762		0.924592
		0.972201		0.865227
		1.02955		0.941299
				0.866649
				0.903263
				0.817238
				0.887267
				0.860962
				0.915705
				0.900419
	n=	51	38	58
			LdhRNAi	UAS-Ldh
			vs.	vs.
			w1118 control	w1118 control
	Mann Whitney test
	P value		0.0004	0.0005
	Exact or approximate P value?		Exact	Exact
	P value summary		***	***
	Significantly different (P < 0.05)?		Yes	Yes
	One- or two-tailed P value?		Two-tailed	Two-tailed
	Sum of ranks in column A,B		1873 , 2132	3375 , 2620
	Mann-Whitney U		547	909

## Sheet: Fig. EV6 d dash
		w1118 control	LdhRNAi	UAS-Ldh
		1.03453	1.05376	0.970861
		1.0089	1.01104	1.03779
		0.995372	1.02884	1.05544
		1.05803	0.961908	1.03044
		0.985404	0.98398	0.999546
		1.04094	1.01816	1.00469
		0.984692	1.04308	1.00322
		0.936988	0.954788	1.01352
		0.990388	1.04521	1.01352
		0.977572	1.05518	1.00764
		1.0089	1.00676	0.984836
		1.0089	0.99822	0.976745
		1.00392	1.03382	1.01058
		0.969028	1.00961	0.996604
		0.98042	1.02243	1.04882
		1.02172	0.9911	0.979687
		0.946244	1.01388	1.00617
		0.986828	1.03667	0.95468
		1.03952	1.03453	0.926731
		1.01958	1.05376	1.05324
		0.943396	0.985404	1.05765
		0.996084	1.00819	1.05397
		1.03952	1.03097	0.981158
		1.00392	1.01317	0.983365
		1.01317	1.01673	1.00102
		1.01104	1.04165	1.01058
		0.98398	1.0089	0.947325
		0.977572	1.07939	0.99072
		1.01816	1.01032	0.924525
		0.952652	0.97686	0.960564
		1.00961	1.01958	0.993662
		1.00178	1.03738	0.962035
		0.95194	1.0502	0.953945
		1.04521	1.07298	1.01426
		0.98754		1.01793
		1.02243		0.972097
		0.988964		0.954123
		1.00463		0.930907
		0.949804		0.9706
		1.00534		1.00205
		0.9911		1.02452
		0.96618		0.954123
		0.988252		0.999058
		1.01602		1.01479
		0.986116		0.969851
		0.984692		0.961613
		1.02599		0.97734
		1.06515		0.962361
		1.00819		0.918924
		1.01887		0.946634
		1.01816		0.995314
		1.01673		1.01179
				0.945885
				0.950379
				0.993067
				0.996812
				0.936149
				0.98408
				0.958617
				1.01104
				0.969102
				0.9706
				0.936898
				0.963859
	n=	52	34	64
			LdhRNAi	UAS-Ldh
			vs.	vs.
			w1118 control	w1118 control
	Mann Whitney test
	P value		0.0014	0.0188
	Exact or approximate P value?		Exact	Exact
	P value summary		**	*
	Significantly different (P < 0.05)?		Yes	Yes
	One- or two-tailed P value?		Two-tailed	Two-tailed
	Sum of ranks in column A,B		1906 , 1836	3464 , 3322
	Mann-Whitney U		527.5	1242

## Sheet: Fig. EV6 e
		w1118 control	ACCRNAi	GPAT4RNAi	TRiP control (III)	Agpat3RNAi
		0.948542	0.983312	1.03314	0.999349	0.984537
		0.999849	0.990096	0.981837	0.997228	0.999388
		0.952358	0.990944	1.00914	1.04391	1.009
		0.91462	0.974831	1.04556	0.989589	0.995894
		0.978647	0.987552	1.01328	0.984497	1.01861
		0.993064	0.959566	1.053	0.994257	1.0173
		1.02359	1.02699	0.984733	1.0176	1.0055
		0.991792	1.01299	0.98763	1.01463	0.994584
		0.935821	1.01045	1.02114	1.03415	0.977985
		0.987552	1.01935	1.01121	1.03797	1.00987
		1.01935	0.975255	0.947082	0.959036	0.942168
		1.05243	1.08041	0.918119	0.943759	0.987595
		1.00112	0.997728	0.964459	0.935272	0.950031
		0.989672	1.00791	0.92929	0.965826	0.984537
		0.985008	0.992216	0.926808	1.00444	0.94872
		1.0448	1.0096	0.960322	1.02311	0.976238
		1.05328	1.05709	0.991767	0.972191	0.994147
		0.994336	0.939213	0.996732	1.01632	0.970123
		0.971015	1.00027	0.936324	0.966674	0.990653
		0.959566	1.00663	1.02114	1.04009	0.948283
		0.936245	1.02359	0.914395	1.03457	0.975802
		1.01893	0.999849	0.983906	1.00444	0.978859
		1.0096	1.08169	1.01701	1.01505	0.939111
		0.987552	1.00239	1.02032	1.01717	0.976238
		1.0431	1.00536	0.943772	1.00911	0.966629
		0.993064	1.00451	0.989698	0.980253	0.947847
		0.993488	0.987976	1.00583	1.02523	0.966192
		1.01554	1.04098	1.00873	1.0142	0.956583
		0.973559	0.996032	0.92929	1.0408	0.995457
		0.991368	1.00706	1.02321	0.951169	0.985848
		0.982464	1.04352	1.0348	0.968752	0.98981
		0.999849	1.02105	1.00542	0.974756	1.00809
		1.0308	1.07787	0.986388	1.00821	1.03716
		1.04946	1.00621	0.983906	1.01635	0.985241
		0.995184	1.09865	1.00708	0.939591	1.02927
		1.00748	0.983736	0.942117	0.982475	1.03384
		1.02953	1.06133	0.984733	0.975184	0.991471
		1.00197	0.996032	0.973976	1.02279	1.03093
		0.971015	1.01723	0.983078	1.01292	1.01141
		0.971863	1.03886	1.03107	0.942164	1.01764
		1.0007	0.989248	1.03728	1.03822	1.01805
		1.0537	1.05836	1.02983	0.991909	0.983164
		1.04861	1.01151	1.03687	1.01378	0.986071
		0.991368	0.978838	0.918533	0.985048	0.980672
		0.99052	1.01108	0.978941	0.974327	1.01972
		0.946422	0.977989	0.920188	1.00392	1.00601
		0.990096	0.949137	0.948737	0.938304	0.981503
		1.03843	0.964412	0.943358	0.990194	1.01432
		0.990096	0.95932	0.979355	0.988478	0.95575
		1.04055	0.939803	0.963218	1.0052	0.986487
		1.08338	0.960169	0.98101	0.979902	1.00601
		1.03716	0.95635	0.967769	0.993625	0.96115
		0.999849	1.00642	0.979355	0.982904	0.996871
		1.01087	0.980959	1.041	0.949025	0.992302
		0.993064	0.958047	1.09727	0.972183	0.951181
		0.986704	0.970776	1.01659	0.983761	0.958658
		0.979262	0.963563	1.02114	0.968295	0.954089
		0.980535	1.01702	1.02818	1.00127	0.960734
		0.960169	1.01193	0.963218	1.0214	0.940382
		1.048	0.999204	1.04283	0.983284	0.929896
		0.932166	1.03187	1.07446	1.00213	1.02141
		0.961442	0.970352	0.964416	0.98414	1.04081
		0.960593	0.954653	1.03374	1.0017	0.957729
		0.921134	0.998355	1.09612	0.973862	0.994841
		0.895253	0.953805	1.00644	1.01241	0.981768
		0.951683	0.962715	1.06146	1.00041	0.969116
		0.95041	1.03824	1.06666	0.980286	1.01129
		0.985626	1.03951	1.08139	0.995275	1.00749
		0.96526	0.972473	1.09526	1.02097	0.929474
		0.983929	1.03697	0.996043	0.966153	0.995263
		0.967382	1.01787	1.04847	1.00941	0.974177
		0.990294	1.02678	0.982612	1.01326	0.944234
		1.02212	0.999628	1.0411	0.979858	1.00834
		1.0306	0.983081	1.07359	1.02354	0.955199
		0.977565	0.976716	1.07619	0.999557	1.00749
		1.00769	0.980111	1.0671	0.973434	0.958151
		1.01745	1.03272	1.09092	1.01797	1.05009
		1.04036	0.986475	1.07966	0.987994	0.946343
		0.951683	1.0026	1.00124	1.00769	0.977972
		1.01066	1.01236	1.01554	1.01754	0.964477
		0.975868	0.973322	1.00817	1.01669	0.966586
		1.01024	1.00642	1.02724	1.00769	0.977129
		0.976716	0.972049	0.909393	1.02268	0.998215
		1.0463	1.00981	0.990844	0.98671	0.971225
		0.967806	0.975443	1.06146	0.98671	0.985985
		1.00217	0.995385	0.986511	0.997844	1.01297
		0.995809	0.938954	1.0385	1.04337	0.968272
		0.995385	0.942349	0.936688	0.995929	1.03786
		1.07048	1.00472	0.94102	0.969525
		1.0306	0.953805	0.948873	1.00913
		0.990718	0.93853	1.0522	0.979014
		0.979686	1.00939	1.0425	1.01449
		1.0323	1.02042	0.998215	0.963749
		0.993688	0.983505	1.00328	0.978602
		0.996234	0.966533	1.04207	1.00789
		0.984353	1.01108	0.996106	0.988916
		1.02169	0.932166	0.991467	0.931157
		1.00939	0.953805	1.05135	0.950547
		1.02551	0.996234	1.04756	0.971588
		1.03866	0.990294	0.991045	1.03306
		1.00684	0.942349	0.997371	0.955086
		1.02933	0.978413	0.988515	1.00253
		0.965685	1.03315	1.01087	0.935282
		1.03909	0.990718	0.986407	0.966637
		1.07006	0.996234	1.03997	0.962099
		0.979686	0.991991	0.969538	0.947659
		1.00684	0.996614	1.01213	0.988091
		1.03527	1.02962	1.00496	1.02275
		0.989021	0.983072	1.00117	1.00542
		0.975868	1.01143	0.972911	0.983965
		0.989869	1.02412	0.983033	0.948897
		1.00642	0.976724	0.93833	0.986028
		0.988172	0.995345	1.0134	0.97035
		1.01787	0.947948	1.04376	0.972826
		1.06624	0.940753	1.00285	1.02275
		1.01618	0.966145	0.95056	1.02357
		1.02551	0.961066	1.01213
		1.0183	0.941176	0.980924
		0.980111	1.00085	1.0425
		1.03315	0.968261
		1.06306	0.964875
		1.00169	0.978417
		1.02793	1.00296
		1.03089	0.971646
		1.02539	0.977148
		0.951756	0.989843
		0.958104	0.950063
		0.966991	0.973762
		0.97884	0.976724
		1.00169	1.01354
		1.02285	0.997884
		1.00931	1.0292
		1.00085	1.01777
		1.02793	0.9708
		0.916631	0.971646
		0.995345	1.01481
		0.898434	0.993229
		0.975878	0.971646
		1.00931	0.975032
		0.952179	1.00339
		1.011	0.977994
		1.03978	0.947101
		0.997038	0.939484
		0.978417	1.00846
		1.0292	1.01227
		1.03724	0.999577
		0.95895	0.98138
		1	1.04909
		1.00677	1.03386
		0.975032	1.00339
		1.02074	1.0292
		0.980956	0.972916
		1.04401	0.984342
		0.976724	1.03343
		0.999154	0.983919
		0.99069	1.03047
		0.953872	0.959797
		1.01058	1.02666
		1.00169	1.03809
		0.926365	0.955988
		0.974609	1.08591
		1.07617	0.997038
		1.00889	0.95895
		1.00127	0.993229
		1.00635	0.966991
		0.984342
		0.997461
		1.05798
		0.98942
		0.993229
		1.02031
		0.994075
		1.01989
		1.00635
		1.03047
		1.01439
		1.01354
		1.01143
		1.05713
		1.02243
		1.02497
		1.00804
		0.980533
		0.959797
		1.00466
		1.00212
		0.960643
		1.02624
	n=	188	165	119	116	88
			ACCRNAi	GPAT4RNAi		Agpat3RNAi
			vs.	vs.		vs.
			w1118 control	w1118 control		TRiP control (III)
	Mann Whitney test
	P value		0.0681	0.4515		0.0537
	Exact or approximate P value?		Approximate	Approximate		Approximate
	P value summary		ns	ns		ns
	Significantly different (P < 0.05)?		No	No		No
	One- or two-tailed P value?		Two-tailed	Two-tailed		Two-tailed
	Sum of ranks in column A,B		35022 , 27460	28381 , 18897		12696 , 8214
	Mann-Whitney U		13765	10615		4298

## Sheet: Fig. EV6 e dash
		w1118 control	ACCRNAi	Gpat4RNAi	TRiP control (III)	Agpat3RNAi
		0.951948	0.978621	0.995628	1.03743	0.985134
		0.974022	0.997936	0.98906	1.06321	0.983312
		1.01633	0.94551	0.987183	0.951826	0.981489
		0.996096	1.02461	1.03786	0.995091	0.988779
		1.0568	0.990578	0.991875	1.02363	0.986045
		0.972182	0.989658	0.978738	1.03836	0.993336
		1.04208	1.02645	1.00783	1.02363	1.01794
		0.967584	0.970343	0.984368	1.07057	0.967819
		0.978621	0.954707	0.952463	1.06781	1.00063
		0.990578	0.978621	0.99469	1.01994	1.00883
		0.964824	1.00989	0.993752	1.04388	0.964174
		0.998855	1.04116	1.02847	1.03283	0.967819
		0.955627	1.02093	0.996567	1.06045	1.00701
		1.01081	1.043	0.98906	1.03743	1.00063
		1.03565	0.996096	0.959031	1.01534	1.01338
		1.04392	1.00897	0.998444	1.0494	1.04255
		0.995176	1.03657	0.966538	1.07241	0.986957
		1.07703	1.04392	1.01627	1.01442	1.00427
		1.05312	1.04024	1.00877	1.04388	0.966908
		1.03565	0.999775	0.961847	1.00338	1.01794
		0.900441	1.05588	0.991875	1.01718	1.02614
		1.01265	1.04576	0.968415	0.99417	1.00245
		0.928954	1.07703	1.00689	1.0761	1.00336
		1.0568	1.04852	0.949648	1.03928	1.01247
		0.955627	1.04576	0.986245	0.996011	0.967819
		0.992417	0.990578	0.988121	1.03743	1.03161
		1.05588	1.04576	0.993752	1.02547	1.01338
		1.02921	1.02277	0.954339	1.06689	1.01247
		1.07428	1.05772	0.964662	1.02363	0.992425
		0.931713	1.05496	0.98906	0.997852	1.0225
		0.952868	1.02277	0.944017	1.0215	1.00063
		0.967584	1.02277	0.983429	1.06402	1.02341
		0.953787	1.01173	1.0463	1.02964	1.02341
		0.947349	1.03615	1.01533	0.986209	0.994247
		0.978621	0.865761	1.00032	1.00702	0.974198
		0.997936	0.922864	0.991875	1.00611	0.995159
		0.949189	0.96431	0.974046	1.02511	0.9824
		0.98322	0.992862	0.999382	0.988019	0.960529
		0.961145	0.921022	1.05756	1.01878	0.981489
		0.949189	1.00944	1.01064	0.991638	1.00701
		0.985979	0.962468	0.974046	1.01878	0.981489
		0.984573	0.962468	0.993752	1.05407	0.989691
		0.993783	1.01681	0.959031	1.07397	1.03617
		1.00299	0.9726	1.02941	1.01878	1.00964
		0.980889	0.992862	0.993847	1.0224	1.00874
		1.01865	1.00391	1.01199	1.02873	1.07605
		1.01773	0.988257	1.00339	1.03869	1.0581
		0.93668	0.98181	1.00149	1.0034	1.0608
		0.910891	0.947732	1.05018	0.967209	1.03746
		0.942206	1.05181	0.906015	1.0043	1.02939
		1.01773	0.840893	1.03681	1.01788	1.05182
		0.954179	0.940364	0.990983	0.976256	1.06528
		1.03247	0.985494	1.03585	0.965399	1.04733
		0.951416	0.98181	0.922245	1.02964	1.06798
		1.05089	0.918259	0.982391	1.01788	1.05003
		0.989178	0.932996	0.991938	1.03145	1.01503
		1.03431	0.969837	1.09791	1.05226	1.07875
		1.08957	0.921943	1.03776	1.00069	0.999769
		1.01128	0.979047	0.909833	0.974447	1.03746
		0.90076	1.00576	1.04827	1.0414	1.04733
		0.943127	0.979968	0.977617	0.96815	0.979128
		1.01681	0.978126	0.989074	1.03632	0.990795
		1.01128	0.93668	1.01485	1.02434	1.01233
		1.03339	1.0076	1.03681	1.00039	1.01054
		1.03062	0.985494	0.948976	1.03263	1.01862
		1.03431	1.03431	0.900286	1.04	1.01413
		1.0122	0.966152	1.01294	1.00223	0.999769
		1.01589	0.942206	0.943248	1.02987	1.05362
		0.996546	1.03155	1.01962	1.03079	1.03387
		1.03615	1.04536	1.0349	0.942357	1.04823
		1.02141	1.00023	1.01676	1.02895	1.02759
		1.03062	1.01036	0.958523	1.01144	1.04464
		0.99102	1.03615	1.00912	1.0225	1.00156
		1.01128	0.976284	0.978572	1.00039
		1.03062	0.992862	0.998621	1.06579
		0.940364	1.01036	0.989074	0.981967
		1.02049	1.04352	1.02249	0.95249
		1.0647	0.888787	1.04733	0.955253
		1.0122	0.944048	1.00605	0.993943
		0.988257	1.04236	0.964768	0.977362
		0.965231	1.02057	0.998872	1.05382
		1.01773	0.998775	1.00067	1.0225
		0.96431	0.941919	1.00964	0.986573
		1.00668	1.02057	1.03477	1.04645
		0.984573	1.03952	1.00246	0.99947
		1.04426	1.02247	1.04644	1.06764
		0.975085	1.01678	0.989	1.02342
		1.03763	1.01109	1.03028	1.0096
		0.988351	1.01583	1.00426	1.02158
		1.00067	0.987404	0.954896	1.03171
		0.979823	0.968452	1.03477	1.00223
		1.03478	0.95708	1.01682
		1.03478	1.01678	0.988102
		1.00636	1.01299	0.998872
		0.985509	0.99688	0.980923
		1.01109	0.959923	1.01233
		0.945709	0.876534	1.00964
		1.04426	1.02152	0.993487
		1.00351	0.9495	0.991692
		1.02436	1.03668	0.975538
		0.974137	1.03763	0.971051
		0.966557	1.02531	1.04195
		1.02247	1.02247	0.976435
		1.01962	0.947604	1.02939
		1.02057	0.921071	1.00874
		0.986456	1.0092	1.00336
		1.01015	1.01773	0.97464
		1.02152	1.06321	0.962076
		1.01394	0.989299	0.983615
		1.00825	1.04142	0.998872
		0.975085	1.049	0.989897
		0.967504	1.06511	0.990795
		1.04142	0.997827	0.97823
		1.01488	1.07079	0.993487
		0.999723	1.0092
		1.01678	0.969399
		0.920124	1.0073
		0.943814	1.02057
		1.02247	1.03763
		0.980771	1.00162
		0.927705	0.997827
		1.04331	1.02626
		1.01867	1.02247
		0.970347	1.03952
		1.00351	1.01488
		0.994037	0.964661
			1.05184
			1.02531
			0.95708
			1.02815
			0.998775
	n=	126	131	114	91	73
			ACCRNAi	Gpat4RNAi		Agpat3RNAi
			vs.	vs.		vs.
			w1118 control	w1118 control		TRiP control (III)
	Mann Whitney test
	P value		0.4355	0.4514		0.053
	Exact or approximate P value?		Approximate	Approximate		Exact
	P value summary		ns	ns		ns
	Significantly different (P < 0.05)?		No	No		No
	One- or two-tailed P value?		Two-tailed	Two-tailed		Two-tailed
	Sum of ranks in column A,B		15789 , 17364	15588 , 13332		8092 , 5438
	Mann-Whitney U		7788	6777		2737

[truncated: 10 more sheets: Fig. EV6 f, Fig. EV6 f dash, Fig. EV6 g, Fig. EV6 g dash, Fig. EV6 h, Fig. EV6 h dash, Fig. EV6 i, Fig. EV6 i dash, Fig. EV6 j, Fig. EV6 j dash]
