# Supplementary material for: Macrophage metabolic reprogramming during dietary stress influences adult body size in Drosophila
Source: EMBO Rep. 2025 Sep 9;26(22):5397–430. doi: 10.1038/s44319-025-00574-7 (PMC12635341; doi:10.1038/s44319-025-00574-7)
Supplement: Supplementary file 15 — Appendix Figures Source Data [file 44319_2025_574_MOESM15_ESM.zip]

Archive with 58 entries (51 files):
- Appendix Figures/
- __MACOSX/._Appendix Figures
- Appendix Figures/.DS_Store
- __MACOSX/Appendix Figures/._.DS_Store
- Appendix Figures/Appendix Fig. S2/
- __MACOSX/Appendix Figures/._Appendix Fig. S2
- Appendix Figures/Appendix Fig. S3/
- __MACOSX/Appendix Figures/._Appendix Fig. S3
- Appendix Figures/Appendix Fig. S2/Appendix Fig. S2.xlsx
- __MACOSX/Appendix Figures/Appendix Fig. S2/._Appendix Fig. S2.xlsx
- Appendix Figures/Appendix Fig. S2/.DS_Store
- __MACOSX/Appendix Figures/Appendix Fig. S2/._.DS_Store
- Appendix Figures/Appendix Fig. S3/Appendix Fig. S3.xlsx
- __MACOSX/Appendix Figures/Appendix Fig. S3/._Appendix Fig. S3.xlsx
- Appendix Figures/Appendix Fig. S3/.DS_Store
- __MACOSX/Appendix Figures/Appendix Fig. S3/._.DS_Store
- Appendix Figures/Appendix Fig. S3/Appendix Fig. S3_d-e'/
- __MACOSX/Appendix Figures/Appendix Fig. S3/._Appendix Fig. S3_d-e'
- Appendix Figures/Appendix Fig. S3/Appendix Fig. S3_f-g'/
- __MACOSX/Appendix Figures/Appendix Fig. S3/._Appendix Fig. S3_f-g'
- Appendix Figures/Appendix Fig. S3/Appendix Fig. S3_i-j'/
- __MACOSX/Appendix Figures/Appendix Fig. S3/._Appendix Fig. S3_i-j'
- Appendix Figures/Appendix Fig. S3/Appendix Fig. S3_a,b/
- __MACOSX/Appendix Figures/Appendix Fig. S3/._Appendix Fig. S3_a,b
- Appendix Figures/Appendix Fig. S3/Appendix Fig. S3_d-e'/crqRNAi_nile red.tif
- __MACOSX/Appendix Figures/Appendix Fig. S3/Appendix Fig. S3_d-e'/._crqRNAi_nile red.tif
- Appendix Figures/Appendix Fig. S3/Appendix Fig. S3_d-e'/.DS_Store
- __MACOSX/Appendix Figures/Appendix Fig. S3/Appendix Fig. S3_d-e'/._.DS_Store
- Appendix Figures/Appendix Fig. S3/Appendix Fig. S3_d-e'/Control_nile red.tif
- __MACOSX/Appendix Figures/Appendix Fig. S3/Appendix Fig. S3_d-e'/._Control_nile red.tif
- Appendix Figures/Appendix Fig. S3/Appendix Fig. S3_d-e'/Control_nile red_GFP.tif
- __MACOSX/Appendix Figures/Appendix Fig. S3/Appendix Fig. S3_d-e'/._Control_nile red_GFP.tif
- Appendix Figures/Appendix Fig. S3/Appendix Fig. S3_d-e'/crqRNAi_nile red_GFP.tif
- __MACOSX/Appendix Figures/Appendix Fig. S3/Appendix Fig. S3_d-e'/._crqRNAi_nile red_GFP.tif
- Appendix Figures/Appendix Fig. S3/Appendix Fig. S3_f-g'/crqRNAi_wing.tif
- __MACOSX/Appendix Figures/Appendix Fig. S3/Appendix Fig. S3_f-g'/._crqRNAi_wing.tif
- Appendix Figures/Appendix Fig. S3/Appendix Fig. S3_f-g'/.DS_Store
- __MACOSX/Appendix Figures/Appendix Fig. S3/Appendix Fig. S3_f-g'/._.DS_Store
- Appendix Figures/Appendix Fig. S3/Appendix Fig. S3_f-g'/Control_fly.tif
- __MACOSX/Appendix Figures/Appendix Fig. S3/Appendix Fig. S3_f-g'/._Control_fly.tif
- Appendix Figures/Appendix Fig. S3/Appendix Fig. S3_f-g'/Control_wing.tif
- __MACOSX/Appendix Figures/Appendix Fig. S3/Appendix Fig. S3_f-g'/._Control_wing.tif
- Appendix Figures/Appendix Fig. S3/Appendix Fig. S3_f-g'/crqRNAi_fly.tif
- __MACOSX/Appendix Figures/Appendix Fig. S3/Appendix Fig. S3_f-g'/._crqRNAi_fly.tif
- Appendix Figures/Appendix Fig. S3/Appendix Fig. S3_i-j'/crqRNAi_wing.tif
- __MACOSX/Appendix Figures/Appendix Fig. S3/Appendix Fig. S3_i-j'/._crqRNAi_wing.tif
- Appendix Figures/Appendix Fig. S3/Appendix Fig. S3_i-j'/Control_fly.tif
- __MACOSX/Appendix Figures/Appendix Fig. S3/Appendix Fig. S3_i-j'/._Control_fly.tif
- Appendix Figures/Appendix Fig. S3/Appendix Fig. S3_i-j'/Control_wing.tif
- __MACOSX/Appendix Figures/Appendix Fig. S3/Appendix Fig. S3_i-j'/._Control_wing.tif
- Appendix Figures/Appendix Fig. S3/Appendix Fig. S3_i-j'/crqRNAi_fly.tif
- __MACOSX/Appendix Figures/Appendix Fig. S3/Appendix Fig. S3_i-j'/._crqRNAi_fly.tif
- Appendix Figures/Appendix Fig. S3/Appendix Fig. S3_a,b/.DS_Store
- __MACOSX/Appendix Figures/Appendix Fig. S3/Appendix Fig. S3_a,b/._.DS_Store
- Appendix Figures/Appendix Fig. S3/Appendix Fig. S3_a,b/RF_crq.tif
- __MACOSX/Appendix Figures/Appendix Fig. S3/Appendix Fig. S3_a,b/._RF_crq.tif
- Appendix Figures/Appendix Fig. S3/Appendix Fig. S3_a,b/Ct.HSD_crq.tif
- __MACOSX/Appendix Figures/Appendix Fig. S3/Appendix Fig. S3_a,b/._Ct.HSD_crq.tif
