# Supplementary material for: Macrophage metabolic reprogramming during dietary stress influences adult body size in Drosophila
Source: EMBO Rep. 2025 Sep 9;26(22):5397–430. doi: 10.1038/s44319-025-00574-7 (PMC12635341; doi:10.1038/s44319-025-00574-7)
Supplement: Supplementary file 15 — Appendix Figures Source Data [file 44319_2025_574_MOESM15_ESM.zip › Appendix Figures/Appendix Fig. S2/Appendix Fig. S2.xlsx]

## Sheet: Appendix S2 a
			RF														Ct. HSD
		Lactate	74643457	103000000	94793954	95801869	95518841	175000000	111000000	87651065	85873097	89657407	69964075	93091217			87355023	86789497	98304660	97726100	94033532	97331414	81806814	93130995	90874167	86392684	76598313	89197885	81287234	90362595
		Pyruvate	1.81579e+07	2.00104e+07	1.80781e+07	18086554	1.67847e+07	5.17896e+06	1.78817e+07	1.79185e+07	14435743	15117757	10106759	14570686			1.78589e+07	1.75233e+07	1.81913e+07	1.69997e+07	17427205	1.96576e+07	1.72677e+07	1.64485e+07	1.72661e+07	1.70802e+07	9210408	18244063	12200374	15671397
		Citrate	8093002	7841690	8107567	4289359	5118289	9150070	5344383	1679259	562607	549830	332232	657519			7210890	2241383	1530672	2950535	1364079	1990896	1237783	1355682	1421833	1037261	349482	603102	406538	351822
		αKG	25492430	21802675	26479790	17625183	19727827	19008659	20264875	11327442	4.55288e+06	4.62684e+06	1.85831e+06	3165819			17176594	14958894	12627115	18070375	12732443	18872445	11708042	11577183	10539196	9706087	917295	3.99551e+06	1446577	2.53409e+06
		Succinate	50648858	129000000	107000000	83885831	97835389	214000000	126000000	68050550	17802403	19567467	6.50258e+06	9.20226e+06			62682165	78013378	114000000	65622234	85582992	91251820	62837568	71127168	70260612	72155176	14974106	24403554	12621346	13605998
		Malate	27561962	35030434	32558902	24484207	26331300	88953744	36123255	15930562	7.88173e+06	11358425	5.88248e+06	8.58351e+06			10602118	10897201	10862369	7622312	9883678	16728453	9679599	8303096	7994304	6893019	5.5708e+06	7.01743e+06	3.78146e+06	5082468
		OAA	6978902	6420869	6498848	6140633	7335508	104000000	10069313	4207603	5.0222e+06	4.24017e+06	3.62227e+06	5.12919e+06			6898242	7892169	8688733	8272307	7072482	8346872	5097368	7229384	8167327	6888758	5.05318e+06	6.17189e+06	4.62639e+06	4.72027e+06
		Unpaired t test	Lactate	Pyruvate	Citrate	αKG	Succinate	Malate	OAA
		P value	0.252	0.4788	0.0209	0.1759	0.3631	0.0178	0.3892
		P value summary	ns	ns	*	ns	ns	*	ns
		Significantly different (P < 0.05)?	No	No	Yes	No	No	Yes	No
		One- or two-tailed P value?	Two-tailed	Two-tailed	Two-tailed	Two-tailed	Two-tailed	Two-tailed	Two-tailed
		t, df	t=1.174, df=24	t=0.7195, df=24	t=2.473, df=24	t=1.395, df=24	t=0.9271, df=24	t=2.767, df=11.39	t=0.8963, df=11.05

## Sheet: Appendix S2 b
	Citrate		12C															13C1															13C2															13C3
		Unlabelled	74.5406	76.1613	73.1361	74.3693	71.4556	76.9451	77.5051									17.1748	16.251	15.1385	16.7479	17.5248	17.3921	18.0053									6.55005	6.10961	8.04896	6.50197	5.62214	3.63235	3.39629									1.73458	1.47811
		RF	65.526	59.7405	62.8311	53.58	75.1422	66.7491	71.2098	57.7122		68.1336	62.304	66.9981				16.1936	14.6311	15.7715	14.7041	17.4235	15.8142	16.7024	15.0863		15.7354	15.3629	16.4547				8.37341	12.3905	10.3047	11.1284	4.88177	9.93878	7.56357	13.718		6.57924	10.2571	7.03702				1.64754	4.8429
		Ct. HSD	53.8387	53.8916	61.3264	50.4617		69.7827	63.226	44.4451	62.195	64.5186	68.088	65.6728	67.2891	63.2931		16.2832	9.31618	16.4828	14.2939		17.1828	16.0334	13.4351	16.2258	15.8457	16.239	16.6418	17.1517	16.7308		9.71757	12.5972	7.19614	14.4778		6.12643	8.62942	19.0887	11.1869	8.68813	6.16305	8.30704	7.44888	8.15853		5.3049	7.02289
	Malate		12C															13C1															13C2															13C3
		Unlabelled	86.3745	87.2489	86.2883	86.6354	86.7534	87.1952	87.5886									11.1888	10.789	11.4842	11.3626	11.1089	11.2036	10.9064									1.68847	1.56763	1.70313	1.5331	1.66003	1.38756	1.36966									0.528687	0.394534
		RF	85.7283	84.9668	84.2606	84.0454	87.0332	86.0249	86.5516	85.3431	85.0568	86.9903	85.4907	85.9385				10.9876	11.4293	11.6238	11.7624	10.8788	10.7528	10.6284	11.042	10.838	10.0914	10.862	11.2143				1.96813	1.953	2.26895	2.5835	1.56456	1.96694	1.86319	1.91401	1.82034	2.18298	1.81039	1.47266				1.01103	1.24953
		Ct. HSD	78.3966	81.8547	82.2402	83.094	81.7989	84.1314	81.1029	80.1831	83.7744	78.87	83.9951	83.663	84.8869	84.1397		11.9259	12.3861	12.111	11.7152	11.9185	11.7135	11.2816	10.5368	11.4899	10.6026	11.8622	10.6319	11.5623	11.9908		3.41541	2.70114	3.22002	2.72707	1.98998	2.04196	2.24512	3.79085	2.23182	2.24992	2.1736	2.47218	2.14328	2.08696		5.11162	2.19586
	OAA		12C															13C1															13C2															13C3
		Unlabelled	78.0659	78.323	78.5346	78.8117	69.098	68.4579	72.1888									17.6121	17.6347	17.511	17.5573	16.4031	17.1943	17.4661									2.90896	2.30744	2.39627	2.26638	3.21809	3.6177	3.16695									1.41301	1.7349
		RF	17.5041	26.365	13.4492	11.099	23.1077	18.2237	25.5996	28.2215	29.788	1.07507	20.4931					4.69345	6.46575	3.71918	3.1433	7.59896	7.57119	10.0718	8.80927	12.4948	1.13906	9.66008					4.08621	3.83327	3.95808	3.74112	3.9492	4.04612	4.13068	2.74991	4.08817	3.3394	4.2005					73.7162	63.336
		Ct. HSD	39.9736	37.8149	28.9856	15.882	35.9977	29.9745	26.5486	28.3207	31.4157	27.2769	30.4696	28.3337	26.9893	31.3556		10.3205	9.60364	7.55209	4.44261	11.768	10.8599	9.4496	11.1584	12.8309	10.7708	11.0698	10.5736	11.0882	11.5577		3.74422	3.91738	3.95137	4.22372	3.70898	3.91373	3.72417	3.9709	3.99213	3.35726	3.27618	3.61011	3.865	3.7086		45.9617	48.6641
	Lactate		12C															13C1															13C2															13C3
		Unlabelled	95.2814	95.0385	95.828	94.8188	96.1136	94.8658	94.6901									3.93212	4.18065	3.49316	4.34053	3.25267	4.39706	4.56233									0.740647	0.749188	0.649347	0.810482	0.576739	0.677714	0.702116									0.04584	0.031705
		RF	94.9301	94.5412	94.9428	94.7766	93.4821	90.861	91.2199	90.9574	91.4317		89.9638	93.3599				3.39976	3.62631	3.52472	3.91249	4.54249	5.83793	5.3409	5.21357	5.31214		6.43969	4.92437				0.78308	0.740242	0.72862	0.735032	0.78006	1.00636	0.895455	0.906522	0.907357		1.06862	0.80169				0.887041	1.0923
		Ct. HSD	93.8879	95.0408	93.673	93.647	92.0745	92.04	91.2579	88.5522	90.1048	88.6237	92.6878	91.1993	91.8393	92.293		3.71711	3.19501	3.67294	3.83924	4.79755	4.77435	5.59476	5.13396	5.0707	5.05308	4.72457	5.15775	5.11301	4.90454		0.670315	0.586013	0.714365	0.760318	0.805628	0.842629	0.920587	0.978391	0.926944	0.93624	0.792112	0.871679	0.836973	0.828495		1.7247	1.17814
[truncated: 50 more columns]
