# Supplementary material for: Macrophage metabolic reprogramming during dietary stress influences adult body size in Drosophila
Source: EMBO Rep. 2025 Sep 9;26(22):5397–430. doi: 10.1038/s44319-025-00574-7 (PMC12635341; doi:10.1038/s44319-025-00574-7)
Supplement: Supplementary file 15 — Appendix Figures Source Data [file 44319_2025_574_MOESM15_ESM.zip › Appendix Figures/Appendix Fig. S3/Appendix Fig. S3.xlsx]

## Sheet: Appendix Figure S3 c
		RF	Ct.HSD
		1	1.36822
		1	1.45662
		1	1.47558
	N=	3	3
		Ct.HSD
		vs.
		RF
	Unpaired t test
	P value	0.0002
	P value summary	***
	Significantly different (P < 0.05)?	Yes
	One- or two-tailed P value?	Two-tailed
	t, df	t=13.10, df=4

## Sheet: Appendix Figure S3 h
		TRiP control (II)	crqRNAi
		0.993686	0.989895
		0.956608	0.956088
		1.19514	0.885306
		1.14323	0.863121
		0.956608	0.925451
		1.19267	0.988838
		1.02953	0.895871
		1.09256	0.901153
		1.00357	0.912774
		1.11851	0.838822
		1.13335	0.925451
		1.11234	0.930734
		1.07031	0.929677
		1.05054	0.930734
		1.0885	0.965596
		1.11163	0.979198
		0.9618	0.909103
		1.08189	0.897421
		1.05434	0.92822
		0.998156	0.837947
		1.10612	0.916538
		0.990444	0.987694
		1.12265	0.934592
		1.06536	0.908041
		1.11824	0.850691
		0.991546	0.908041
		1.04333	0.865404
		1.07858	0.919345
		1.05765	1.03661
		1.05434	0.898237
		1.05765	0.908791
		1.05104	1.01198
		1.1524	0.945143
		1.09841	1.01316
		1.05765	0.969768
		1.0929	1.05889
		0.964003	0.816153
		0.949681	0.981494
		1.01689	0.969768
		1.12265	0.954524
		0.982732	1.04013
		1.04553	0.982667
		1.05214	0.960387
		1.03672	1.02723
		1.04333	1.01433
		1.15648	0.952179
		1.1191	0.851332
		1.10463	0.861886
		1.18422	1.04951
		1.08172	0.888856
		1.06604
		1.14925
		1.12875
		1.06001
		1.02745
		1.18663
		1.09136
		0.92374
		1.16492
		0.996095
		1.18784
		1.01901
	n=	62	50
	Column B	crqRNAi
	vs.	vs.
	Column A	TRiP control (II)
	Mann Whitney test
	P value	<0.0001
	Exact or approximate P value?	Exact
	P value summary	****
	Significantly different (P < 0.05)?	Yes
	One- or two-tailed P value?	Two-tailed
	Sum of ranks in column A,B	4839 , 1489
	Mann-Whitney U	214

## Sheet: Appendix Figure S3 k
		TRiP control (II)	crqRNAi
		0.993686	0.859988
		0.956608	0.913073
		1.19514	0.94589
		1.14323	0.872535
		0.956608	0.868675
		1.19267	0.915969
		1.02953	0.836823
		1.09256	0.922725
		1.00357	0.999941
		1.11851	0.779877
		1.13335	0.911143
		1.11234	0.657297
		1.07031	0.74706
		1.05054	0.894735
		1.0885	0.766364
		1.11163	0.844319
		0.9618	0.910311
		1.08189	0.918075
		1.05434	0.852082
		0.998156	0.913223
		1.10612	0.819086
		0.990444	0.9074
		1.12265	0.910663
		1.06536	0.769589
		1.11824	0.785381
		0.991546	0.776959
		1.04333	0.630621
		1.07858	0.806437
		1.05765	0.748534
		1.05434	0.849601
		1.05765	0.969619
		1.05104
		1.1524
		1.09841
		1.05765
		1.0929
		0.964003
		0.949681
		1.01689
		1.12265
		0.982732
		1.04553
		1.05214
		1.03672
		1.04333
		1.15648
		1.1191
		1.10463
		1.18422
		1.08172
		1.06604
		1.14925
		1.12875
		1.06001
		1.02745
		1.21075
		1.20713
		1.18663
		1.09136
		0.92374
		1.16492
		0.996095
		1.18784
		1.01901
	n=	64	31
		crqRNAi
		vs.
		TRiP control (II)
	Mann Whitney test
	P value	<0.0001
	Exact or approximate P value?	Exact
	P value summary	****
	Significantly different (P < 0.05)?	Yes
	One- or two-tailed P value?	Two-tailed
	Sum of ranks in column A,B	4045 , 515
	Mann-Whitney U	19

## Sheet: Appendix Figure S3 h dash
		TRiP control (II)	crqRNAi
		0.930427	0.942977
		0.988851	0.919525
		0.928683	0.969528
		1.01719	0.916869
		0.978823	0.98767
		0.978823	0.93634
		0.917347	0.962447
		0.906011	0.94165
		0.958767	0.907134
		0.968795	0.958907
		0.913423	1.0036
		1.02669	0.847839
		1.05298	0.94519
		1.0765	0.915984
		1.01516	0.969085
		1.04375	0.950057
		0.981028	0.926605
		0.993943	0.915099
		1.04375	0.828369
		0.992098	0.9328
		1.02162	0.947845
		1.00409	0.815536
		1.02069	0.949615
		1.0396	0.971298
		1.01055	0.881912
		0.934906	0.912887
		1.00962	0.903152
		1.06682
		1.07327
		1.00686
		1.00732
		1.04237
		0.990714
		1.00916
		1.07281
		1.06958
		1.03822
		1.029
		0.982412
		1.03222
		0.976877
		1.0133
		1.06237
		1.0563
		1.08918
		1.01836
		1.04011
		1.03303
		1.08868
		1.07552
		0.971309
		1.07502
		0.851919
		1.05579
		1.07097
		1.00166
		1.09222
		1.03404
		1.13876
		1.00065
		1.15394
		1.03252
		0.979403
		1.03455
	n=	64	27
		crqRNAi
		vs.
		TRiP control (II)
	Mann Whitney test
	P value	<0.0001
	Exact or approximate P value?	Exact
	P value summary	****
	Significantly different (P < 0.05)?	Yes
	One- or two-tailed P value?	Two-tailed
	Sum of ranks in column A,B	3649 , 537
	Mann-Whitney U	159

## Sheet: Appendix Figure S3 k dash
		TRiP control (II)	crqRNAi
		1.03855	0.841044
		1.08652	0.970526
		1.0996	0.981479
		1.02678	0.804664
		1.06646	0.791364
		1.03071	0.919672
		0.930863	0.891116
		1.02068	0.963485
		0.925195	0.946272
		0.998007	0.952531
		1.01632	1.04563
		1.13012	0.941578
		1.1445	0.873512
		1.0028	0.965832
		1.13622	0.912631
		1.11093	0.986173
		0.924323	0.965049
		0.991903	0.859039
		1.04902	0.878207
		0.870694	0.780411
		1.00847	0.974046
		1.03114	0.967396
		0.888135	0.901678
		0.911679	0.956834
		1.01196	0.947446
		1.05818	0.982653
		0.848458	0.946664
		1.07082
		1.08564
		1.08303
		1.04869
		1.06124
		0.892864
		0.918768
		0.925244
		1.05517
		1.0835
		1.05436
		1.041
		0.969766
		0.906626
		1.0491
		0.960457
		1.024
		0.916339
		0.895698
		1.05031
		1.08953
		1.11598
		1.1066
		1.04642
		1.00887
		1.03703
		1.04045
		1.01996
		0.940158
		0.944426
		0.94528
		1.08995
		0.941865
		1.04002
		0.929489
		1.06435
		1.01228
	n=	64	27
		crqRNAi
		vs.
		TRiP control (II)
	Mann Whitney test
	P value	<0.0001
	Exact or approximate P value?	Exact
	P value summary	****
	Significantly different (P < 0.05)?	Yes
	One- or two-tailed P value?	Two-tailed
	Sum of ranks in column A,B	3459 , 727
	Mann-Whitney U	349
